# Supplementary material for: A Case Series Exploration of Multi-Regional Expression Heterogeneity in Triple-Negative Breast Cancer Patients
Source: Int J Mol Sci. 2022 Nov 1;23(21):13322. doi: 10.3390/ijms232113322 (PMC9655720; doi:10.3390/ijms232113322)
Supplement: Supplementary file 1 [file ijms-23-13322-s001.zip]

Archive with 3 entries (3 files):
- ITH Supplement Table S1 Image Data.xlsx
- ITH Supplement Table S2 Gene Expression Data.xlsx
- Supplementary_ITH_IJMS_20221011.pdf
