# Supplementary material for: A Case Series Exploration of Multi-Regional Expression Heterogeneity in Triple-Negative Breast Cancer Patients
Source: Int J Mol Sci. 2022 Nov 1;23(21):13322. doi: 10.3390/ijms232113322 (PMC9655720; doi:10.3390/ijms232113322)
Supplement: Supplementary file 1 [file ijms-23-13322-s001.zip › ITH Supplement Table S1 Image Data.xlsx]

## Sheet: image.counts.avg
MED_ID	ImageName	GroundTruthTumor	PredictionTumor	GroundTruthTILs	PredictionTILs	barcode	sample_letter	Omega_ID	Med.ID	P_ID	Tumor.Sample.Number	Note	T_ID	GroundTruthTumor_avg	GroundTruthTILs_avg
3333	3333-A-Annotation-19.tif	25	18.3687	3	5.73904	3333-A	T_A	R38_29	3333	P9	T9.1	RNA data	T1	28	17.5
3333	3333-A-Annotation-20.tif	31	29.3957	32	25.9543	3333-A	T_A	R38_29	3333	P9	T9.1	RNA data	T1	28	17.5
3333	3333-B-Annotation-15.tif	18	10.3007	19	18.7387	3333-B	T_B	R38_90	3333	P9	T9.2	RNA data	T2	41.5	11
3333	3333-B-Annotation-16.tif	65	32.5957	3	4.44882	3333-B	T_B	R38_90	3333	P9	T9.2	RNA data	T2	41.5	11
3394	3394-B-Annotation-14.tif	106	91.6154	12	25.106	3394-B	T_B	R38_104	3394	P6	T6.2	RNA data	T2	57.5	50
3394	3394-B-Annotation-15.tif	9	18.337	88	56.6358	3394-B	T_B	R38_104	3394	P6	T6.2	RNA data	T2	57.5	50
3394	3394-C-Annotation-17.tif	76	67.9211	17	10.6335	3394-C	T_C	R38_105	3394	P6	T6.3	RNA data	T3	112	10
3394	3394-C-Annotation-18.tif	148	118.826	3	6.54234	3394-C	T_C	R38_105	3394	P6	T6.3	RNA data	T3	112	10
3394	3394-D-Annotation-20.tif	76	66.7085	5	2.21737	3394-D	T_D	R38_96	3394	P6	T6.4	RNA data	T4	54.5	34.5
3394	3394-D-Annotation-21.tif	33	28.9265	64	41.6675	3394-D	T_D	R38_96	3394	P6	T6.4	RNA data	T4	54.5	34.5
3396	3396-A-Annotation-18.tif	43	23.0599	17	3.65545	3396-A	T_A	R38_106	3396	P7	T7.1	RNA data	T1	55	20.5
3396	3396-A-Annotation-19.tif	67	50.2204	24	5.07685	3396-A	T_A	R38_106	3396	P7	T7.1	RNA data	T1	55	20.5
3396	3396-B-Annotation-16.tif	99	30.8033	26	5.07298	3396-B	T_B	R38_107	3396	P7	T7.2	RNA data	T2	114	52
3396	3396-B-Annotation-17.tif	129	34.0598	78	22.7366	3396-B	T_B	R38_107	3396	P7	T7.2	RNA data	T2	114	52
3396	3396-C-Annotation-17.tif	81	56.2071	48	47.6792	3396-C	T_C	R38_108	3396	P7	T7.3	RNA data	T3	75.5	33
3396	3396-C-Annotation-18.tif	70	59.9829	18	19.1163	3396-C	T_C	R38_108	3396	P7	T7.3	RNA data	T3	75.5	33
3774	3744-A-Annotation-18.tif	93	108.784	55	27.6948	3744-A	T_A	UKR11244-0038.1_3744TR	3744	P4	T4.1	RNA data	T1	82	49.5
3774	3744-A-Annotation-19.tif	71	61.928	44	54.5936	3744-A	T_A	UKR11244-0038.1_3744TR	3744	P4	T4.1	RNA data	T1	82	49.5
3774	3744-B-Annotation-16.tif	88	92.8366	175	151.406	3744-B	T_B	UKR11244-0039.1_3744T1	3744	P4	T4.2	RNA data	T2	63.5	127
3774	3744-B-Annotation-17.tif	39	67.752	79	77.5935	3744-B	T_B	UKR11244-0039.1_3744T1	3744	P4	T4.2	RNA data	T2	63.5	127
3774	3774-A-Annotation-14.tif	173	215.834	0	5.56501	3774-A	T_A	UKR11244-0045.1_3774T6	3774	P5	T5.1	RNA data	T1	173	0
3774	3774-C-Annotation-16.tif	238	253.639	0	1.69898	3774-C	T_C	UKR11244-0043.1_3774T3	3774	P5	T5.2	RNA data	T2	238	0
3778	3778-A-Annotation-13.tif	97	100.755	32	20.9713	3778-A	T_A	UKR11244-0047.1_3778TS	3778	P3	T3.1	RNA data	T1	101.5	69.5
3778	3778-A-Annotation-14.tif	106	100.027	107	81.5634	3778-A	T_A	UKR11244-0047.1_3778TS	3778	P3	T3.1	RNA data	T1	101.5	69.5
3778	3778-B-Annotation-18.tif	101	59.1896	54	35.5915	3778-B	T_B	UKR11244-0048.1_3778T4	3778	P3	T3.2	RNA data	T2	109.5	37
3778	3778-B-Annotation-19.tif	118	56.5936	20	8.93901	3778-B	T_B	UKR11244-0048.1_3778T4	3778	P3	T3.2	RNA data	T2	109.5	37
4006	4006-A-Annotation-19.tif	104	60.7442	40	5.27114	4006-A	T_A	UKR11244-0069.1_4006T1	4006	P1	T1.1	RNA data	T1	104	40
4006	4006-C-Annotation-17.tif	137	175.787	41	68.9135	4006-C	T_C	UKR11244-0071.1_4006TM	4006	P1	T1.2	RNA data	T2	127.5	70.5
4006	4006-C-Annotation-18.tif	118	196.909	100	86.9578	4006-C	T_C	UKR11244-0071.1_4006TM	4006	P1	T1.2	RNA data	T2	127.5	70.5
4006	4006-D-Annotation-18.tif	52	22.3359	50	56.0783	4006-D	T_D	UKR11244-0072.1_4006C_T	4006	P1	T1.3	RNA data	T3	52	50

## Sheet: image_variance
group	group_short	P1	P3	P4	P5	P6	P7	P9	P10
Tumor	Tumor	0.169107	0.25	0.25	0.206351	0.101981	0.13437	0.167709	0.25
TIL	TIL	0.22156	0.25	0.25	0.171026	0.133201	0.127653	0.109541	0.25
Inter-patient variance for tumor number percentage	Pt_tumor	0.119298	0.119298	0.119298	0.119298	0.119298	0.119298	0.119298	0.119298
Inter-patient variance for TIL number percentage	Pt_TIL	0.0873731	0.0873731	0.0873731	0.0873731	0.0873731	0.0873731	0.0873731	0.0873731
Inter-slide variance for tumor number percentage	Slide_tumor	0.0527331	0.0527331	0.0527331	0.0527331	0.0527331	0.0527331	0.0527331	0.0527331
Inter-slide variance for TIL number percentage	Slide_TIL	0.0548176	0.0548176	0.0548176	0.0548176	0.0548176	0.0548176	0.0548176	0.0548176
