# Supplementary material for: A Case Series Exploration of Multi-Regional Expression Heterogeneity in Triple-Negative Breast Cancer Patients
Source: Int J Mol Sci. 2022 Nov 1;23(21):13322. doi: 10.3390/ijms232113322 (PMC9655720; doi:10.3390/ijms232113322)
Supplement: Supplementary file 1 [file ijms-23-13322-s001.zip › ITH Supplement Table S2 Gene Expression Data.xlsx]

## Sheet: 1.clinical_info
P_ID	Menopausal status	Age at diagnosis (2 groups)	Tumour Size (2 groups)	Grade	Histological Tumour Type	LN_Stage	Alive or Dead	Chemotherapy	Endocrine Therapy	Recurrence (MI 2008)	Distant Metastasis
P1	Pre	<50	≥2.0	3	Invasive Ductal/No Special Type	3	Alive	Classic CMF	No treatment	No	No
P2	Post	≥50	≥2.0	3	Invasive Ductal/No Special Type	3	Died from Breast Cancer	Missing Data	Missing Data	Yes	Yes
P3	Pre	<50	<2.0	3	Invasive Ductal/No Special Type	2	Alive	Classic CMF	No treatment	No	No
P4	Pre	<50	≥2.0	3	Invasive Ductal/No Special Type	2	Alive	Classic CMF	No treatment	No	No
P5	Pre	≥50	<2.0	1	Miscellaneous Including Metaplastic, Adenoid Cystic,Spindle	1	Alive	No therapy	No treatment	No	No
P6	Post	≥50	≥2.0	3	Invasive Ductal/No Special Type	2	Died from Breast Cancer	Classic CMF	No treatment	Yes	Yes
P7	Post	≥50	≥2.0	3	Invasive Ductal/No Special Type	2	Alive	Classic CMF	No treatment	No	No
P8	Post	≥50	≥2.0	3	Atypical Medullary	1	Died from Breast Cancer	Classic CMF	No treatment	Yes	Yes
P9	Pre	≥50	≥2.0	2	Invasive Ductal/No Special Type	2	Alive	Classic CMF	No treatment	No	No
P10	Pre	<50	≥2.0	3	Invasive Ductal/No Special Type	3	Died from Breast Cancer	Missing Data	Missing Data	Yes	Yes

## Sheet: 2. count_log2(x+1)
	P1	P1	P1	P1	P2	P2	P2	P2	P3	P3	P3	P3	P4	P4	P4	P4	P5	P5	P5	P6	P6	P6	P6	P6	P7	P7	P7	P7	P8	P8	P9	P9	P10	P10
A1BG	0.538851	5.65227	3.63883	8.62032	9.38722	3.5797	3.32483	8.30749	1.67639	4.24863	3.81938	8.21705	3.27113	6.15261	7.82915	5.85595	4.04393	9.21807	5.83288	7.34738	7.06215	8.4419	7.50448	7.56157	5.73755	8.07805	7.19748	7.9734	7.7578	2.32416	7.24594	9.71217	7.97239	6.67694
A1CF	4.84644	2.34087	5.18783	7.3379	9.01923	8.62723	7.29667	4.75319	5.46447	9.36096	7.18019	9.28466	8.07518	9.84285	1.93682	8.41	8.58962	8.57013	6.00844	5.81536	3.00127	4.97649	2.24912	5.01246	4.27233	4.71231	6.32706	3.54417	4.5401	7.86088	4.46694	6.29114	6.91591	6.64345
A2M	10.7679	11.5975	9.86196	10.1601	11.2763	10.0163	11.1241	11.003	13.0635	12.916	10.1109	12.9771	11.6699	12.0921	13.1318	10.5336	12.5844	13.9219	12.6115	12.1982	12.6454	12.8885	12.8466	13.1408	12.8487	12.5653	13.5533	12.4399	11.9581	12.433	12.1494	11.7591	11.2064	9.96873
A2ML1	9.80204	7.06968	10.5421	11.4069	10.74	10.3506	9.09464	8.47711	8.83324	8.6533	9.08248	10.9939	4.87724	9.04711	8.07487	7.53235	8.90804	9.93585	9.32386	9.06039	8.60848	7.64533	8.50556	8.54095	7.2348	7.20306	7.12692	7.96843	6.51638	7.83267	7.37977	7.15934	8.12098	10.881
A2MP1	1.23589	0	0	0	0	0	0	2.33981	0.474009	0	0	0	0	0	0	0	0	0	0	0.567359	0	0	0	0	0	0	0.668205	0.424418	0	1.18591	0	0	0	0
A3GALP2	0.367904	2.23949	0	3.41103	3.52418	1.38129	0	3.22828	5.7014	3.05512	0	0	3.75136	1.75987	4.05486	5.27451	0	2.69873	2.12731	4.47404	4.04572	4.04759	3.14903	4.36581	0	0	0	0	2.55532	4.47915	4.96603	2.17464	1.89032	4.70029
A4GALP	0	6.32688	5.29392	9.40116	9.43507	2.51524	8.02519	4.82058	6.38368	3.64115	0	9.86575	2.88783	7.65908	8.46896	6.75009	10.5476	3.57594	2.57732	7.58154	7.79434	7.02197	7.89257	7.80044	7.82991	7.01585	7.82426	7.70776	7.11708	0	6.65545	2.18163	6.02243	3.71558
A4GNP	2.41162	0	0	5.95721	0	2.87254	5.94816	5.08308	0	5.64148	5.47739	0	0	4.70482	3.12434	0	6.85904	0	0	4.38364	2.53751	5.39938	3.87663	4.27314	0	4.12891	5.88429	2.686	4.05793	0	2.63852	1.68556	4.79696	2.8292
AAAS	8.99767	5.9772	9.40672	11.5242	10.1995	8.58448	9.67447	10.7342	7.57921	8.66015	2.97433	10.5664	9.24817	11.5492	9.08975	11.7776	9.21746	9.24847	10.4552	9.06633	9.3003	9.37468	9.66749	9.78062	9.45844	9.15279	9.56617	9.73816	9.36704	10.992	9.867	9.84372	10.1391	10.8361
AACS	6.59032	9.97886	8.42418	6.74061	9.55076	9.84702	7.27187	9.51187	9.55432	8.59244	11.4862	8.6308	6.57783	7.18904	10.2892	9.53649	7.68125	11.9376	8.31122	9.55249	9.45317	9.87535	10.2455	9.00222	7.45237	7.5679	8.59984	7.87697	8.30217	8.9898	11.1375	10.993	7.06988	8.62139
AACSP1	0.381933	2.69584	4.9224	6.59049	5.47425	5.51777	3.94235	0.780778	5.31868	3.43948	4.28088	0	1.42531	0	4.83605	5.78372	4.00392	5.86764	4.97996	1.08288	0	0	0.638782	0.558798	0	0.418293	0	0.656059	0	1.14166	4.2777	5.43247	0	7.00797
AADAC	6.10486	6.81783	4.67921	7.95797	4.15708	6.62223	4.76151	3.31507	4.03663	0	10.2693	5.93993	1.62823	0.966597	6.42392	5.66308	10.3925	0	7.39491	6.47785	6.0042	6.56885	5.27911	6.60803	7.95067	8.46528	7.9332	7.08135	2.35856	5.30267	3.35203	6.65769	5.28541	3.76628
AADACL2	6.72548	0	6.90644	8.99531	6.41813	8.35969	7.25352	5.01873	7.57984	5.23502	0	0	7.60618	7.26183	7.32162	7.77535	4.21992	10.5312	7.14875	7.55555	6.79508	7.63933	6.05357	4.96112	7.41007	8.83038	8.15522	2.54749	3.36454	9.7513	6.46212	0	7.66953	6.18195
AADACL3	0	0	2.70816	5.9557	0	5.03411	7.51571	4.33974	0	0	6.76661	1.85056	5.35812	9.0446	6.60572	2.16969	7.73195	6.26597	4.09514	0	1.15311	0	0	2.69014	0	0	0	0	0.542257	0	0	0	5.63275	2.82891
AADACL4	0	0	1.07195	3.01817	8.60185	1.37255	0	7.43729	0	5.20425	9.77396	0	5.72291	7.37469	0	0	9.96027	6.21628	0	3.64189	1.13986	4.52007	1.03942	0	0	0	0	0	0	0	0	0	0	9.99198
AADACP1	0	0	0	1.48366	2.78228	0	0	0	0	0	0	0	0	1.90282	0	0	0	0	0	0	1.47344	0.477492	0	0	0	0	0	0	0	0	0	0	0	0
AADAP	8.4668	9.78537	9.3192	10.2655	4.26092	4.47888	5.0983	7.1795	6.49373	9.90334	6.96692	5.49166	4.42836	10.4226	6.58385	10.0432	9.35911	8.14282	8.40844	5.52979	6.74663	6.35434	6.43973	5.95076	7.8288	7.42937	7.44302	6.26887	6.38987	7.54601	9.54561	9.25643	4.78817	10.5693
AAED1	6.74007	9.00344	6.60648	4.79797	6.50164	3.71258	7.05032	6.47858	7.2033	7.26835	4.70587	7.94622	5.16636	5.82461	3.93635	4.39067	5.17222	5.04128	7.74766	6.20559	6.6502	7.03829	7.04648	6.75386	5.93503	6.90481	7.18271	6.52893	7.47711	6.80085	8.15949	7.29417	4.41211	8.36349
AAGAB	9.9329	8.52135	8.97781	4.95608	8.42039	7.57412	7.60071	8.53857	7.62543	8.81452	5.23995	7.34599	3.64371	8.04917	5.91606	8.7816	3.97766	8.77008	7.32826	8.86499	8.83383	8.65925	8.89107	8.62826	8.67934	9.02521	9.21307	8.92096	8.88436	7.89139	9.35582	9.09652	9.02545	3.80004
AAK1	10.585	10.8403	10.4317	9.92092	9.59986	10.1961	10.4346	9.05421	10.3941	10.8263	11.0481	10.263	10.1602	8.97761	10.8804	11.2532	11.1502	9.40479	9.5916	10.021	10.3022	10.4855	10.1341	10.1929	10.4464	10.4808	10.7541	10.8603	9.91987	11.2415	11.1013	11.1692	8.92557	9.64478
AAMDC	10.3298	6.1684	4.84444	7.5492	8.40589	3.78288	6.2128	4.99587	4.27003	8.17745	8.28331	9.81883	6.48513	8.33841	6.98676	8.99032	5.13417	8.45961	8.27563	6.88444	6.93954	7.50794	6.71805	7.1684	7.43616	7.40764	7.13452	7.5663	6.80122	6.48497	7.686	8.6821	5.56891	8.26108
AAMP	8.75614	9.04442	6.84166	6.27038	8.75643	6.04001	4.43335	7.86037	6.71579	8.13198	5.62689	7.81935	2.60213	7.16571	8.04298	9.03362	8.73933	9.02061	6.19173	8.57884	8.84649	8.20292	9.00009	9.03484	8.59863	8.01966	8.36607	8.25628	9.4648	9.09855	9.41565	8.72506	7.7377	8.95332
AANAP	0.791561	4.81144	3.99003	1.06922	4.78751	2.33439	0	2.75837	0	0	8.79419	2.81436	0.379559	5.86057	7.61838	1.1831	0	4.69034	1.02713	2.17006	0.644219	3.55624	4.27738	4.91753	0	3.00488	0.586665	5.53998	5.49735	1.01784	4.16344	0	3.46176	4.94248
AAR2	0	6.62866	3.83988	8.28057	5.24601	4.06375	6.79915	6.26284	7.87731	3.2552	10.1105	11.1499	7.20409	8.50508	4.98564	7.29193	3.72375	5.50079	5.3727	7.49004	8.67254	8.2832	8.80203	8.92505	5.47464	7.28234	7.97842	8.37514	8.56567	7.14694	8.70431	8.55007	8.0129	8.12911
AARD	1.2635	0	11.0309	3.858	6.11753	7.43938	7.72155	9.02395	0.601377	1.62118	7.42013	1.74559	5.20901	4.07633	0.554693	5.2423	11.7721	1.91981	5.61416	4.94441	6.72995	6.72476	6.1104	5.96539	6.51464	7.55073	6.73251	6.75611	6.78667	4.7049	5.59012	0.812829	7.38401	3.98454
AARS	11.678	10.6882	10.8986	12.05	13.1232	10.3985	11.4852	11.536	11.2973	11.7002	8.38936	11.7708	13.2059	11.0292	9.85329	9.39533	12.6196	10.2124	10.9554	12.2505	11.9393	11.6968	12.3729	12.0125	12.3445	11.5243	11.672	11.0589	12.1229	13.1561	11.6826	11.4366	9.67758	11.4649
AARS2	8.90041	6.65682	7.43398	9.13838	7.60058	6.61231	8.80058	7.5353	7.91523	7.27687	9.95828	8.18778	8.99277	8.43672	10.4424	8.89104	6.63347	8.71837	7.09492	8.62394	8.30382	8.32738	8.56411	8.95311	8.16485	8.84286	8.83304	8.37467	8.99922	7.67555	8.48185	8.28689	6.93014	7.9718
AARSD1	1.70645	6.14271	4.44097	9.13547	5.38066	6.49729	6.24957	8.77075	4.35941	8.55251	3.66659	7.98886	4.60416	8.45082	6.62805	8.47814	7.9924	9.23841	7.08539	8.12542	7.99139	7.74196	8.17378	8.2778	8.49076	7.74956	7.15962	8.10308	8.87052	9.27301	7.81653	7.88606	7.59773	8.06459
AASDH	8.04486	10.783	10.2596	9.5375	9.63355	9.08021	10.8622	9.35589	9.26776	6.72047	11.8164	10.7205	6.26504	8.90274	9.14881	10.8239	9.5122	9.80303	11.6796	9.60295	10.7403	9.00775	9.92481	9.81257	9.0296	10.8485	9.70848	10.1166	9.62914	9.13863	9.74384	9.55164	9.64742	10.6971
AASDHPPP	8.03006	8.59241	5.79274	6.83725	4.91975	6.77377	5.3014	3.12288	7.52779	8.30175	7.85134	0	3.94852	2.73808	7.58409	7.61332	8.42595	5.17537	7.83463	6.59418	6.27761	5.76627	6.19644	6.67464	6.72698	6.57532	6.3396	6.68908	6.49681	5.19489	6.03983	6.5403	10.0038	8.5088
AASS	9.49579	10.6106	8.837	10.8843	11.0053	9.85773	10.2779	10.091	8.43539	7.89277	11.3075	9.74024	10.918	10.5913	11.5149	11.3337	10.5306	10.3341	10.6143	9.46288	9.75065	9.70549	9.66126	9.58436	10.4241	10.8454	10.7287	9.49324	10.0314	9.62182	8.61668	8.80332	10.446	9.99667
AAPF	11.1217	10.1358	9.292	9.02456	10.4328	9.65743	10.2672	9.80436	9.3889	8.06217	6.83726	10.3676	7.14059	9.93478	9.00194	7.54011	6.72783	7.49721	7.19455	9.42115	10.0154	10.0762	9.72292	9.93538	9.82112	9.98423	9.10282	10.2509	10.0826	10.142	9.94009	8.88765	9.39166	9.67228
AAPK	0.474847	0	0.382822	4.47483	6.44941	5.41953	7.29796	2.23346	5.27166	8.9696	8.75374	9.50791	4.45667	8.0458	8.78963	9.95286	6.78033	7.65605	5.88748	3.04938	4.95077	5.77474	4.21372	4.66229	3.71307	2.98475	6.29586	2.51511	4.01923	4.51226	7.23435	4.35992	4.60686	8.22585
AAPK-AS1	0	0	2.42183	0	3.49307	4.06527	0	1.9003	1.51206	0	0	0	4.99219	1.11475	1.21765	7.72029	0.723647	1.48981	0	0.809568	0	0	1.02809	0	3.75492	0	0	0	0	1.14571	0	0.52247	3.1677	4.02302
AB019438.66	0	0	0	0	0	0	3.03538	0	0	0	0	0	0	0	0	0	0	0	0	0	0	0	0	0	0	0	0	0	0	0	0	0	0	0
AB019441.29	0	0	2.70703	5.14056	0	0	1.18684	4.56249	5.90585	0	0	9.01016	3.35689	7.12889	3.14488	0	2.09583	0	5.69898	1.97689	2.16226	1.81221	0.596491	1.8525	0	0	1.70521	2.05445	0.516344	3.76262	0	0.511983	0	0
ABAP	6.70062	7.06374	9.75712	10.0903	9.52264	8.74203	10.1317	10.3602	11.1269	4.32974	8.40535	8.28876	7.93721	9.79686	9.56715	7.53358	8.44951	11.4465	7.53992	7.94587	7.33535	7.53182	7.80766	7.70314	8.0127	7.88308	8.58374	8.18725	7.01586	10.4952	8.14845	8.51681	6.7471	6.53755
ABBA01000934.1	0	7.93261	7.52838	9.09769	3.12185	5.99439	4.98112	7.06196	7.6905	0	0	10.3521	5.07217	5.16756	8.17786	9.62475	8.93884	0	7.44921	0	0	0	3.92814	0	6.3722	0	4.47988	0	5.01326	0.483745	3.45734	4.79497	6.95466	0
ABC12-47964100C23.1	5.87128	0	0	0	4.75468	3.16125	0	5.4074	0	0	0	6.69711	0	0	5.56696	0	0	0	0	0	0	0	0	0	0	0	0	0	0	1.39133	1.97289	0	6.56735	0
ABC13-47488600E17.1	1.10708	1.5153	1.67714	2.50166	4.02556	2.51864	1.1405	3.20003	1.17035	0.558556	0	3.13137	3.49213	3.95184	2.03102	4.0178	0.731684	0	1.9156	0	0	0	1.0445	1.48788	0	1.19179	0.970411	1.67712	0	0	0	0.535098	1.88025	0
ABC13-47656900H15.1	0	0	4.96929	0	6.30206	3.7912	2.90457	4.27762	0	5.98896	0	0	0	3.578	0	0	4.32508	7.1546	0	0	0	0	0	0	0	0	0.984739	0	0	3.80091	0	0.485686	0	0
ABC13-48559800H2.1	0	0	0	5.23598	0	0	0	0	0	0	0	0	0	0	0	0.534568	0	0	0	0	0	1.62144	0.610679	1.88233	0	2.98963	0	0	0	0	3.19193	0	0	3.16522
ABC13-48559800H2.2	0	0	0	0	4.4266	0	0	0	0	0	0	0	0	0	0	0	0	0	1.4076	0	0	0	0	0	0	0	0	0	0	0	0	0	0	0
ABC14-864958H18.2	9.39379	8.35913	5.66397	7.98138	0	3.87693	6.96173	4.61685	0	7.21903	2.78112	4.26485	2.22477	4.90585	9.14086	4.02892	6.0708	5.80444	7.57655	6.45386	6.14785	6.4557	5.8921	6.26726	6.10009	6.45076	6.67333	6.06671	5.48405	0	7.6336	5.51751	5.28799	3.96881
ABC7-42389800N19.1	7.07843	8.78005	6.95905	11.1135	10.0746	9.65518	9.26967	8.55459	4.07134	3.4982	2.84632	6.79914	11.7997	8.36096	1.34276	10.5486	11.0149	10.3725	6.54225	9.953	9.02777	9.46402	8.89915	9.02262	9.27813	9.90961	9.82995	9.25471	11.1404	9.54915	6.29151	2.93006	7.61229	11.6158
ABC7-42391500H16.4	0	0	5.44012	6.11247	0	2.10421	0	0	1.89605	0	7.44407	0	9.53103	0	0	8.87379	0	0	6.0321	0	0	0	0	0	0	0	0	0	0	6.51654	0	2.62691	4.33951	0
ABC7-42404400C24.1	7.05228	5.15338	3.22672	5.10521	7.55402	7.15123	7.20207	2.48764	5.91914	4.01831	4.46594	5.96077	5.64988	7.12506	7.48926	5.59358	7.41772	7.17188	7.39063	6.31743	7.10305	7.06963	7.21472	8.02804	6.86264	7.98363	7.63284	8.52362	6.06752	5.99509	5.25884	7.43573	5.92979	5.34395
ABC7-42418200C9.1	0.605964	1.69652	7.5881	3.48662	2.48899	4.65124	6.88984	4.05746	8.68957	3.14371	3.09128	8.23117	6.8856	3.88789	2.49955	8.00408	3.03006	4.0462	2.50667	0.950339	0	0	0	0	0.586279	0.47179	0	0.732974	1.94221	4.82951	0.935505	1.05788	3.86049	5.7067
ABC7-43046700E7.1	0	0	10.0266	8.35265	4.75054	3.5796	4.46751	6.17686	0	0	9.91634	5.92804	9.29274	2.50839	6.20646	0.896636	4.36216	6.34293	0	0	0	0	0	0	7.1037	0	0	0	0	6.09815	0	0	2.92022	8.1114
ABC7-481722F1.1	0	0	0	0	0	0	0	0	0	0	0	0	1.19138	1.12879	0	0	0	0	0.630532	0	0	0	0	0	0	0	0	0	0	0	0	0	0	0
ABC8-43014700C16.1	0	0	0	0	0	0	0	0	0	0	0	0	0	0	0	0	0	2.71464	0	0	0	0	0	0	0	0	0	0	0	0	0	0	0	0
ABC9-43961700F1.1	0	0	8.08866	3.04038	0	2.51513	10.0784	8.18727	0	0	0	9.37875	0	5.82735	0	0	2.24773	4.99937	3.02562	0	0	0	0	0	0	0	2.98765	0	0	9.79977	0	0	0	0
ABCA1	11.0651	10.6515	9.86981	11.8754	12.6178	10.8791	12.2513	12.3552	12.3782	10.1322	10.2344	16.3526	11.2031	11.1808	11.2059	10.942	10.9215	12.8325	9.53854	11.773	12.2042	12.092	11.9801	12.6834	11.9598	12.2854	12.665	12.4378	11.6639	10.7435	12.5152	11.9462	12.7323	9.9417
ABCA10	7.07214	8.3034	9.67915	9.09707	10.2926	8.15128	10.7053	8.98136	8.54514	8.31453	9.67169	9.2292	10.4529	9.85641	8.21152	8.97682	10.0834	7.99144	10.4079	9.66202	8.87214	9.17343	9.37322	9.74216	10.4704	10.66	11.1377	8.27105	5.34595	8.23298	8.34513	7.96884	9.13853	10.8656
ABCA11P	6.2517	7.57529	6.76586	5.81961	6.687	6.33457	7.54722	6.83925	8.85777	7.36577	7.80384	6.91918	1.64843	9.47003	7.38907	7.49712	7.38775	8.28047	7.66575	7.01702	6.86405	7.71491	6.4829	6.89358	6.99617	7.87013	7.0527	7.65347	7.28642	7.34408	6.21753	7.28923	8.19235	7.14568
ABCA12	12.2345	12.4555	10.9278	11.4491	13.8907	10.416	12.9486	10.3404	11.0926	10.7874	12.1789	10.8803	10.6729	11.2666	12.0162	14.0794	15.3213	12.0742	9.64104	13.2599	13.0121	12.9985	13.217	12.907	10.0224	9.35282	10.8283	9.45314	9.61441	9.51228	13.0594	13.2846	13.1651	10.8358
ABCA13	11.25	7.58465	10.8902	12.87	12.3553	11.99	11.0122	10.741	9.01734	12.2861	11.2834	12.9507	12.1714	12.2306	10.6736	10.951	11.3993	13.3123	10.6077	7.03298	4.21153	5.32217	4.82975	2.89827	8.16912	7.4571	7.56678	5.54929	11.7401	11.8714	6.47595	9.24702	11.1822	11.087
ABCA17P	0	0	5.30535	2.9938	5.96363	0.709967	3.45889	1.07093	3.81219	3.25687	4.87215	3.54164	3.76044	4.15001	7.26932	4.14754	5.45953	4.62928	3.67698	1.16818	0	0.51119	2.40458	0.628044	0.34325	2.11767	2.86537	3.35197	0.810251	3.83416	3.98662	1.65586	0	0
ABCA2	8.14684	8.32941	5.78956	7.91434	8.77744	6.76009	8.29163	6.36478	7.98194	10.0879	10.6708	9.30352	8.41694	9.60453	9.82116	10.7037	9.05192	8.80042	7.685	9.32224	9.98003	9.44785	10.0969	9.91927	9.89697	9.52166	10.2756	9.79407	8.6684	7.92185	8.19778	8.68495	8.47053	9.18942
ABCA3	6.46051	9.09014	8.44977	10.0733	10.2726	9.81559	9.40134	9.59455	8.47022	11.9939	11.1516	10.5564	12.9242	7.33633	8.54091	10.1528	12.6537	10.7169	5.99069	9.646	8.91172	9.37894	9.15414	9.00663	8.74288	9.51772	9.69464	9.94564	9.29222	11.076	12.0737	12.6384	8.46574	7.97814
ABCA4	0	8.50495	11.4515	13.1332	12.2264	11.1598	11.6271	11.6066	6.8735	8.51331	10.5925	10.5598	13.7308	11.7639	11.3325	10.6978	13.1541	11.6883	7.72113	6.11718	4.85407	5.29397	5.95271	5.2141	7.71955	8.13646	9.05185	6.02055	8.27979	10.029	4.98202	7.66199	8.65806	12.2441
ABCA5	10.7217	11.1456	9.65474	9.30547	9.40699	10.4151	9.76634	10.1202	10.8314	10.8351	11.777	9.43274	10.5546	10.2618	9.37742	10.2085	11.7984	12.6295	11.0348	9.15165	9.24495	9.12038	9.07437	9.27943	10.1111	10.8092	10.451	10.226	9.72449	10.3474	10.6178	11.0248	10.6609	10.5595
ABCA6	9.12169	7.74872	6.83716	10.8308	9.74939	8.01755	10.6414	12.4043	8.26753	12.7542	12.7997	10.0998	9.37693	12.0523	8.77316	11.3215	9.58037	11.0833	9.25536	9.90325	9.42778	10.047	8.90372	10.0026	11.0092	10.9467	11.4657	9.10009	6.46034	8.92118	9.17957	8.55787	10.3654	9.48885
ABCA7	8.60756	7.10236	7.99188	10.3453	9.59781	8.10621	8.85056	8.6861	8.64894	8.47476	6.56548	7.8919	10.0425	9.01238	8.46513	8.38219	7.15942	7.75219	6.93733	8.29472	9.37377	9.12829	8.80248	9.90246	8.8843	8.89101	9.61317	9.89569	9.55156	2.82193	9.02407	9.34727	8.52533	8.17078
ABCA8	9.49775	6.477	9.22397	10.9843	9.08397	8.36422	9.13292	9.70962	9.37452	6.15445	12.312	10.631	10.6904	9.91406	12.547	9.6161	10.4105	11.9478	8.19642	9.30848	8.99517	9.47876	9.36388	9.66718	11.3318	10.0929	11.3513	8.4086	6.41396	8.67909	7.69633	6.12441	10.5151	11.513
ABCA9	8.06106	8.18546	8.74138	9.38426	9.62205	8.66675	9.12111	10.0788	9.66111	9.85375	10.9753	9.17741	10.8404	10.7054	10.8621	11.213	8.41857	10.5291	12.0687	9.52926	9.02776	9.57711	9.67786	10.0886	10.262	11.0593	11.5555	8.63252	7.22301	9.35878	9.8977	9.06667	12.25	10.1972
ABCB1	9.67	4.79152	7.06095	11.7459	11.1461	12.8162	12.6444	8.88129	9.296	8.64867	12.6387	9.52275	11.5301	9.68871	13.9928	11.5987	10.4167	11.6446	6.52234	7.70905	8.02879	7.83286	9.10596	7.75916	9.51232	8.39003	10.2417	9.38574	7.27188	12.2924	9.16468	9.29988	9.40533	8.82463
ABCB10	6.46592	7.82303	8.70776	8.06579	10.8375	9.25687	8.74098	7.71451	9.20378	12.4407	10.5842	5.94622	7.95052	8.37169	6.52375	7.37028	7.65847	8.59073	8.97152	8.14358	8.14415	8.40662	8.58556	8.4237	7.35756	9.29068	8.84822	9.25486	8.06971	5.49409	8.69521	10.05	10.3526	5.71402
ABCB10P1	0	0	5.95963	8.64424	7.87948	7.24774	9.37029	3.99916	4.91642	0	9.52936	8.1092	9.40952	8.86446	10.91	7.3651	0	0	4.86654	5.97593	3.48703	1.85131	0	0	0	3.10698	1.61901	0	0.533579	0	0	0	3.7017	5.22436
ABCB10P3	0	2.23144	1.06655	3.0016	6.07116	0	0	3.99906	3.45071	0.555443	0	0	7.08715	0	6.16339	2.16067	7.68319	3.96424	1.40943	0	0	0	0	0	0	0	0	0	0	4.24032	1.69653	0	0	0
ABCB10P4	0	0	3.4257	4.10301	0	7.21879	7.061	0	0	7.29396	8.9434	0	0	9.74538	0	9.22337	0	2.20594	0	0	0	0.600853	1.35779	2.43956	5.56913	0	0	0	0	0	0	0	0	0
ABCB11	6.32707	0	7.59916	9.1959	7.51806	7.99207	7.60038	7.99485	1.66587	7.84617	8.156	9.33646	6.9696	8.41512	10.1637	10.5432	10.0369	10.5923	10.9706	6.09988	3.58644	4.65935	5.01535	5.56375	4.87622	6.02656	3.54221	5.74899	3.93506	5.63667	5.94236	3.37132	7.46275	9.61049
ABCB4	6.12621	3.83544	11.1888	11.0533	10.4588	8.37937	11.7587	9.95698	9.97897	9.68074	12.8154	14.3171	11.0511	9.54202	9.63602	9.12254	14.2698	10.7045	9.69141	9.98642	8.89405	8.50784	8.6819	9.9324	8.70596	7.4415	10.308	10.1292	5.73532	5.64087	10.9552	11.7049	10.4184	10.3344
ABCB5	0	0	10.0379	11.2018	10.1474	10.7306	10.0849	9.26266	6.92394	9.35477	9.68748	9.42826	9.75282	9.05235	12.3017	9.44145	8.56115	12.4912	6.33536	5.66547	6.19106	6.49354	6.14952	5.57212	8.66488	8.65044	8.12414	4.12075	2.38469	9.04368	7.72057	4.87381	9.85186	11.4928
ABCB6	8.70209	6.75367	5.80101	8.5476	7.57303	6.76621	6.88985	6.65252	8.22258	1.19614	12.4091	9.81472	9.84865	6.84996	9.19357	8.34017	9.19921	8.95273	5.96962	7.48314	7.17159	7.26477	7.6048	7.85017	8.17133	7.25538	8.41106	7.17208	7.15034	6.79651	8.78513	8.32238	8.02886	7.94857
ABCB7	12.2828	9.33322	10.4666	10.9654	10.457	8.99698	10.3029	10.4163	9.53473	7.48651	11.8592	10.7561	6.93668	11.3088	10.6767	11.7669	10.4711	9.91982	8.66282	9.63835	9.37642	9.40484	9.2499	9.53756	10.0589	9.80039	9.60173	10.2464	9.41163	11.8608	10.0837	10.7624	10.4219	10.6566
ABCB8	6.88752	8.41304	7.81649	7.32571	6.91416	6.78299	8.11575	6.68094	8.56203	5.17275	6.12916	3.16701	5.91117	9.21726	8.4646	7.22429	6.58141	7.21597	6.93718	8.14668	8.20599	8.28232	7.72498	8.01626	8.01819	7.89048	7.81875	8.23327	8.33246	8.4991	8.86343	8.10004	7.67296	8.38747
ABCB9	5.58835	2.95141	6.1501	7.57566	10.297	6.87861	7.49136	5.37724	7.21486	6.59881	5.85555	10.4849	7.1527	5.68435	6.72098	3.54285	7.8722	5.91024	6.5115	7.63256	6.79202	7.44542	6.86075	7.38614	6.83786	6.15896	6.22022	5.18903	5.67603	7.51987	6.89543	7.04867	5.89928	7.43833
ABCC1	10.7261	10.2439	10.0814	9.96333	8.95053	8.37499	10.1576	10.3251	8.9665	10.2397	11.37	11.6345	8.52915	7.73845	8.79388	7.90346	8.87459	7.05824	9.15119	10.5248	11.0048	10.8686	11.5859	10.9947	10.4072	10.7072	10.1466	11.4242	10.4305	11.8895	11.7363	12.5123	7.35946	6.17937
ABCC10	2.3885	7.96919	7.09006	6.75779	8.44563	9.43139	8.93998	9.07852	6.86167	8.33923	7.47993	6.90655	10.3595	8.4616	9.13078	6.88496	9.57722	5.29275	5.98972	7.57093	8.0626	8.84354	7.55006	8.83428	8.34877	8.56971	9.22844	9.0803	8.08346	4.10208	8.48572	8.18451	8.26211	8.03297
ABCC11	9.37004	11.6661	11.0028	10.4658	9.96701	9.75497	8.66015	6.77963	8.52442	6.13288	11.706	8.76538	6.56517	7.57053	9.04232	7.34584	11.1565	12.7078	3.19234	12.8339	11.9735	11.9849	12.5502	12.2273	8.41513	8.90592	10.6317	7.78011	5.26737	8.46666	13.3197	14.2403	6.45286	10.8319
ABCC12	0	8.93771	8.95908	10.7096	8.59011	10.5015	8.74556	7.39398	6.9891	7.85639	10.3263	6.75826	9.7896	9.27051	6.24394	11.036	7.6201	9.04243	9.59873	10.8649	9.03552	9.35261	9.54064	10.2055	5.04934	6.97743	8.57946	6.7693	0.87995	1.85882	10.0694	10.7235	8.38803	8.07694
ABCC13	0	0	5.50987	6.60974	8.66388	4.75536	5.65594	5.14426	3.25964	3.91186	6.27036	11.1881	9.957	4.83664	7.0466	7.26682	8.78246	8.10494	1.45555	2.42223	0	2.03127	1.36326	0.246412	0.416091	0	2.1709	0.294978	2.92391	3.11389	0.818393	0	4.0878	7.79526
ABCC2	5.96899	4.02689	10.6711	11.653	12.0054	11.2083	10.3174	11.7332	9.72665	7.56678	11.553	8.98246	9.93031	11.0286	10.4119	9.81249	9.61494	10.7811	9.23521	10.451	10.754	10.2264	10.9249	10.3948	9.84931	10.1216	10.4638	10.2051	8.97515	7.70845	11.8622	13.8016	8.93801	10.848
ABCC3	4.26873	7.71367	6.17851	9.56792	9.20556	8.64137	9.07147	7.42962	7.31346	9.00303	11.3446	10.9254	6.10273	10.5623	7.63362	10.3353	7.26787	9.79059	2.58277	8.38127	9.324	9.20019	9.40283	8.97571	9.54115	9.42688	10.1628	10.7281	8.83952	6.4159	8.98869	9.61479	8.53427	9.25569
ABCC4	8.77636	9.36824	9.17116	9.63157	9.59429	9.70019	8.88054	8.34594	11.5038	6.70715	11.5483	10.0266	10.0772	9.31028	9.31655	9.94345	10.0013	8.40504	9.64877	8.60633	8.45159	8.94219	9.38326	8.49406	8.68833	7.96886	7.98336	8.84337	7.44043	9.75511	11.2616	10.8	9.98399	10.3289
ABCC5	8.51266	11.2427	10.0469	10.1641	10.9712	11.1604	8.94082	9.41781	8.7587	7.88453	9.68304	10.5659	6.18721	10.1503	9.88758	9.6728	10.9029	7.73166	8.87942	9.31214	9.45266	9.81332	9.5406	9.68704	9.96061	10.3564	9.59986	9.13971	9.55125	10.8132	9.49096	8.24545	10.2664	11.5383
ABCC6	5.6871	4.78303	9.71218	9.58998	11.7171	10.1984	9.56291	9.82	8.26601	11.174	8.18134	8.20726	11.5626	11.8066	12.7237	10.717	6.58701	11.2388	3.61671	8.30066	7.88393	7.37527	8.01468	6.27241	7.11686	6.9491	6.17038	6.70679	8.06321	8.01036	7.97089	7.67102	9.52467	9.08324
ABCC6P1	0	0	9.10422	9.21465	8.47059	8.25885	7.80776	0	4.48481	1.0701	10.19	10.5987	2.54076	8.20482	0.465936	11.6365	0.217825	0	5.65012	3.42853	6.07176	5.81824	6.1432	0	5.51201	1.5428	7.47722	1.79563	0.922846	4.82935	5.71539	1.2237	8.93797	5.75759
ABCC6P2	0	5.45123	7.618	9.25349	9.4342	7.36753	8.90315	9.91215	0	1.26306	0	0	5.6856	3.65052	8.76347	1.2278	6.95951	10.615	0	6.11289	5.50923	5.63766	5.42128	6.33312	0	0	4.32508	0	0	4.85219	0	4.10075	6.92053	8.74891
ABCC8	0.550753	8.32941	10.905	10.1298	9.82179	9.52486	9.96993	9.21079	8.83723	10.2176	8.68689	13.2315	10.4045	10.9714	10.1566	8.72871	8.27995	11.7047	6.95724	6.57841	4.77699	5.79634	4.67881	4.57945	7.88073	6.79196	8.97005	5.48717	4.39253	4.97094	8.94938	10.6915	9.95878	8.91036
ABCC9	5.32629	10.4263	11.4295	11.4141	12.0125	9.49666	11.2503	10.2083	10.0239	10.7413	11.4237	12.0085	10.9433	11.8046	12.1774	13.0183	9.7569	9.41179	9.56962	9.96214	9.49586	10.2067	9.68424	10.9198	9.09772	10.6122	9.60362	9.75672	9.62357	13.5862	9.27538	9.76603	11.7795	10.6886
ABCD1	6.06985	6.0252	0	7.31765	7.64414	7.86301	6.23868	7.46895	2.99596	4.78475	6.63331	5.90526	9.66781	6.34239	6.76506	4.89964	0	7.56183	2.15256	7.6569	7.70557	7.75421	8.20663	8.16196	7.14709	7.66392	8.66141	8.04194	8.2535	4.43714	8.13716	8.79401	4.52809	7.99596
ABCD1P2	0	0	1.07018	1.74877	2.62132	0	3.72227	3.58501	0	0	7.89372	5.21566	1.55489	7.15077	5.93915	6.05743	0	0	0	0	0	0	0	0.533401	0	0.708588	0	0	1.69397	3.63704	0	0	0	4.48909
ABCD1P3	0	0	0	0	0	0	0	3.7705	0	7.85893	7.96049	5.90663	8.5224	2.00073	0	6.16337	0	0	0.643375	0	0	0	0	0.516746	0	0	0	2.85585	0	0	0	0	0	0
ABCD1P4	0	0	2.09022	0	6.83125	6.65918	4.96237	1.25762	0	0	0	0	2.63108	5.43292	5.78022	10.2661	0	1.47289	1.07898	0	1.43361	0	0	0	0	0	0	0	0.881547	0	0	0	1.2234	4.87591
ABCD1P5	0	0	1.06925	8.42208	6.65407	5.56535	4.95575	6.66441	0	3.63164	8.7262	0	0.724425	6.54198	7.7304	6.08607	0	4.50429	0	0	0	2.92097	0.598255	0	0	0	0	0	0	0	3.15698	1.19366	6.0656	7.12121
ABCD2	8.68666	7.3824	8.48699	8.82196	8.0804	6.45538	7.29751	7.35217	9.20161	8.14326	5.01151	9.13928	7.76041	8.43056	4.59564	10.0819	3.96114	7.26852	6.20402	5.40108	5.30311	6.54412	5.44964	7.13543	6.22524	7.66184	6.56599	7.42823	7.2761	6.8948	6.19887	2.68273	6.62957	5.33419
ABCD3	13.109	10.3642	11.8502	12.0728	12.0588	11.4328	9.5568	10.2111	11.8655	12.7674	6.67693	10.1098	11.6968	11.6259	13.5366	10.9153	9.94754	12.3827	10.7197	11.0235	10.8875	10.8965	10.8664	11.1742	10.7573	10.9989	11.0276	10.9984	11.6453	11.3246	11.6547	12.0552	11.7915	12.0126
ABCD4	9.40517	8.92208	9.70518	9.61396	7.33479	7.56691	6.48591	6.51175	6.41347	5.40783	6.66181	8.44945	8.54922	9.73781	10.5689	8.72758	8.06006	8.16565	7.09821	7.7239	8.16993	7.88791	8.12244	8.35997	8.39498	8.523	7.98708	8.79082	7.43604	10.396	8.20386	8.7126	6.95857	10.9804
ABCE1	11.2431	10.9039	11.055	10.4308	10.3213	9.9876	9.05837	10.4533	9.17176	9.56379	3.11996	6.50254	10.1905	8.99907	8.87892	10.5417	9.83384	9.21899	11.8977	9.47297	9.69113	9.66826	9.69917	9.60292	9.42064	8.73211	9.05118	9.44773	10.2679	10.295	9.28291	9.85036	10.3177	8.79658
ABCF1	10.4155	10.4438	11.2912	10.4031	11.1136	11.7642	11.1123	11.0361	10.5353	7.2445	10.5696	9.14555	11.3257	10.7526	10.2581	8.51536	8.70033	8.86472	9.66469	10.9567	10.4468	10.0935	10.5293	10.3236	10.6015	10.5446	10.273	10.0432	10.8195	10.4694	10.5183	9.5089	10.2997	9.64124
ABCF2	8.869	8.58256	7.9096	9.71509	8.8719	9.45062	6.72159	5.81624	9.4657	10.8434	7.64493	8.16765	0	8.45164	5.54497	5.67625	7.229	11.0392	8.10229	9.5867	9.68541	9.53177	9.5316	9.1791	8.62551	9.12591	7.77131	8.64339	10.4655	8.66655	9.57293	8.81105	7.556	8.98459
ABCF2P1	0	0	2.69462	3.00514	5.83975	0	1.77444	6.63496	0	5.4107	4.69079	4.03893	5.54139	3.51882	0	8.97441	3.88556	6.20897	3.89079	3.34482	2.20132	0	0	1.22605	0	2.60131	2.08079	0	0.532756	4.00597	1.99399	0	4.56802	4.1486
ABCF2P2	0	0	0	0	0	0	0	0	0	0	0	0	0	0.677121	0	1.83166	0	0	0.628023	0	0	0	0	0	0	0	0	0	0	0	0	0	0	0
ABCF3	9.31322	7.61263	7.38047	8.73708	6.74758	8.63722	8.14717	9.89264	10.5584	9.22308	10.5634	10.5882	6.22442	8.29432	7.00116	9.36236	6.0209	8.6051	6.51323	9.76062	9.97244	10.0085	9.87122	9.71078	9.02174	8.96136	9.8556	8.58988	8.5843	9.84725	9.73225	9.42789	9.37111	10.439
ABCG1	4.0007	7.10682	8.94861	8.48727	9.723	8.88977	7.24448	10.5553	6.19193	10.4559	9.71108	10.277	11.3284	9.07644	7.78868	9.06793	8.09335	9.22749	10.5594	7.89574	7.89716	8.30419	7.57459	8.67209	8.13726	8.82754	8.54439	8.73876	7.63443	9.32972	7.70732	8.32228	3.86281	8.68884
ABCG2	1.15752	7.36165	6.74223	9.69124	8.70112	6.87154	10.2806	8.81636	7.44708	5.96134	0	12.4845	9.34817	10.3395	9.084	9.62907	12.3649	7.55519	12.4373	4.77603	5.29545	5.27476	6.1347	5.61344	5.59347	6.60968	6.02532	5.03928	4.02119	2.31045	5.40288	4.24665	10.1347	8.86117
ABCG4	1.76623	4.6377	6.87165	8.12435	7.24604	5.51727	6.41127	7.91334	0	2.31431	9.14934	3.06954	9.14913	2.43414	7.30699	1.67751	5.43321	1.34776	4.8804	1.52109	3.02308	2.65685	2.66656	4.20277	6.50506	0	0.89193	0.942053	1.87026	2.38837	1.53722	0	3.08288	6.03937
ABCG5	0.857211	0	9.99703	10.3551	7.71926	9.0559	8.13753	9.27517	7.95956	6.6354	11.5505	11.1898	5.41714	9.59384	10.2547	11.6245	0	10.5805	4.62683	6.49492	5.24976	3.81337	4.64592	3.85113	5.25583	7.10881	5.66425	4.40095	5.56544	9.7943	4.59816	0	7.63849	8.24586
ABCG8	0	2.23361	4.44749	6.72732	9.10666	9.10433	8.9014	9.35336	6.00519	7.85306	9.43258	1.83919	9.21856	8.39573	10.8451	8.25289	4.99647	9.90464	9.01452	3.64739	4.20999	0.608114	5.16471	0	2.61426	3.97014	6.4906	2.09639	1.70017	5.69006	5.43006	0.919851	8.28169	8.03975
ABHD1	8.03982	2.60094	4.71667	9.18473	8.59599	8.62084	4.49291	7.93029	2.70548	1.18319	8.51304	7.49301	4.41122	7.49091	9.44211	6.93127	8.75634	2.16638	7.41398	7.12112	6.63762	6.75645	7.07546	7.33598	6.79201	4.81181	5.26831	6.78303	7.06089	7.27462	6.54443	8.89643	7.20013	9.37568
ABHD10	4.93305	6.81386	8.09939	7.4184	8.67691	6.40252	6.96255	7.99632	6.03646	7.76494	0	3.99509	4.82039	3.64313	4.89393	8.21408	7.36246	8.25858	7.03265	6.73068	7.3099	7.67596	7.49734	7.41025	6.4229	5.61037	6.0981	7.3332	6.58834	5.46309	6.87371	6.31868	5.69686	8.43184
ABHD11	9.07597	7.7825	8.09439	2.52744	7.75411	5.99191	1.79585	4.66536	0.918539	4.51215	3.47104	7.19456	3.59515	7.59298	10.2533	9.07568	1.32364	3.61199	4.78131	7.89527	8.96882	9.09518	8.82995	9.04156	7.92726	8.95143	7.9281	8.60348	7.43646	4.88871	8.39284	9.71561	8.68667	7.37361
ABHD12	11.3814	10.3594	8.47331	10.377	9.83928	10.0094	8.39523	9.10376	10.8563	8.05309	9.251	7.78433	8.35459	11.8192	13.6568	9.72827	8.7283	8.64273	8.79957	10.8644	10.8271	10.3225	10.8172	10.6202	10.2518	9.85227	9.65764	10.1587	11.2977	7.74757	11.2457	10.7138	9.78662	10.0683
ABHD12B	10.9243	7.02064	7.8366	9.06583	8.77731	7.994	9.37578	6.42279	7.28683	8.79737	9.66942	10.6648	9.07459	9.3388	9.55527	9.43045	10.1705	10.0388	8.59601	6.76978	5.98151	6.77096	6.0834	5.83169	7.27989	8.47315	7.31504	6.25321	7.784	9.73545	6.49261	7.86144	7.58996	9.39393
ABHD13	8.15451	7.63188	7.09078	8.06989	5.6972	8.87918	7.09688	8.09008	7.0228	3.62889	0	0	7.44202	5.80555	6.07483	6.98731	6.38768	5.9504	6.64038	8.02546	8.29678	8.25047	7.95612	8.28517	7.86618	8.05884	7.38467	8.83639	8.26048	6.58317	8.79962	9.31889	8.88256	7.06783
ABHD14A	5.64658	0	5.79017	4.72647	3.19417	3.16738	6.88307	4.52299	0	7.45103	4.91835	10.5869	6.62415	3.76852	6.73872	5.47295	6.85216	8.06203	1.45678	2.96394	4.68996	6.04244	5.35072	5.8579	5.89169	4.16736	4.07214	5.45615	4.28448	0.398925	4.80548	5.63096	4.82804	5.76009
ABHD14A-ACY1	3.03473	6.66542	6.95229	3.00345	5.84927	5.31567	3.3953	7.2374	0	0	7.25683	0	5.96994	0	4.86155	0.613202	0	0	1.41398	8.4855	7.31631	8.45721	8.52566	8.39204	6.99963	5.17331	4.87615	2.67676	6.49444	1.3832	9.51163	5.94016	0	4.79655
ABHD14B	5.31808	5.52082	6.13428	5.55243	6.69077	4.93952	7.25347	2.84455	6.2884	2.8976	0	7.54605	7.61004	1.71128	6.43992	10.1864	1.71543	0	4.5648	7.0762	7.79437	7.01709	7.78359	7.32461	5.65615	7.49639	6.20828	6.51382	6.42238	7.49123	7.36989	7.83798	5.75439	0
ABHD15	6.09038	2.7155	1.67585	8.05803	1.82567	3.14962	6.63898	3.57367	0.392036	6.71249	0	0	6.54162	3.51219	0	0.519762	1.21372	0	1.91424	6.37351	5.90314	6.71868	6.4509	6.6061	5.57792	5.61742	5.30036	5.88652	6.15182	2.66039	5.0996	4.8253	0	5.22208
ABHD16A	8.85018	5.53855	8.34898	8.68196	7.59494	9.02428	7.76386	3.19661	8.11355	8.6684	6.4452	11.01	9.63746	9.08688	6.18196	7.26061	10.6124	5.13919	9.80793	7.85739	8.11698	7.71404	8.12141	7.58477	8.4148	8.59869	9.57271	7.88204	7.84245	6.56984	8.90987	8.76093	7.47346	10.3838
ABHD16B	2.61371	0	2.08827	4.11419	0	0	6.43502	5.2851	4.033	0	4.28003	0	6.48576	7.02769	2.47984	0	8.15897	0	1.90393	5.0587	4.51547	5.54454	5.00489	5.16166	3.97235	5.37731	3.99069	4.82171	5.47744	0	5.17885	4.53823	0	4.14121
ABHD17A	7.48363	7.33629	6.60311	4.8019	10.4381	5.51562	4.8115	6.20822	3.78685	8.85253	0	8.139	5.38495	4.95111	8.02892	7.16538	6.79804	3.84861	3.07105	8.48062	8.83839	8.87448	8.93992	9.49878	7.25038	8.65463	7.59177	8.55085	7.44601	4.03522	8.10622	7.94435	8.46934	6.75771
ABHD17AP1	3.38245	6.69263	7.81314	5.66102	2.62042	7.60608	3.06154	5.14149	0	0	0	0	0	6.4316	0	0.520434	0	7.621	0.634821	5.30546	5.78894	4.74628	5.8325	5.13087	6.40932	6.83671	6.28009	5.45416	4.95151	0	5.80474	3.5009	0	6.72281
ABHD17AP3	0	4.3882	6.27628	3.908	4.02494	2.85547	5.06974	3.86262	5.34497	1.38347	0	6.11266	8.22125	4.44817	6.52569	4.49425	4.5154	0	4.76589	2.23383	2.50166	0	2.34968	2.16385	6.71865	1.7908	4.68096	2.38437	3.85152	4.91348	3.56394	0.51543	1.21209	7.81506
ABHD17AP4	0	0	2.88344	0	0	1.34609	4.77549	0	0	0	4.25293	4.20541	0	6.32024	0	5.44311	0	4.77348	0	0	0	0.992778	0	0.512471	3.24481	0	2.4422	3.21233	0	0	0	0	0	5.52986
ABHD17AP5	0	0	0	0	3.49449	0	0	0	1.65379	0	0	0	5.22935	0	3.88481	0	0	0	0	0	0	0	0.596295	0.902844	0	0	3.47773	0	0	2.63319	1.28649	0	0	4.67538
ABHD17AP6	0	0	2.02208	0	0	1.30956	1.71948	0	0	0	0	0	3.71015	0	7.70224	0	0	0	0	0	0	0.563307	1.2937	2.56891	4.46804	0	1.20161	0	1.39842	0	0	0	0	3.80207
ABHD17AP7	0	0	0	0	0	0	0	0	0	0	0	0	0	0	0	0	0	0	1.4728	0	0	0	0	0	0	0.709192	0	0	0	0	1.31229	0	0	0
ABHD17AP8	0	0	2.43772	0	0	1.38874	0	1.27427	0	0	0	0	6.2179	4.79017	0	0	0	0	0	2.60629	0	0	1.82429	0	0	0.682802	0	0	0	3.8803	0	0	0	1.38369
ABHD17AP9	0	0	4.48967	6.91719	2.63732	1.36486	1.17209	0	0.682244	5.92742	3.7145	4.21349	2.28059	0	2.48045	3.51212	0	0	0	0	0	0	0	0	1.89737	0	0	0	0	2.51133	0	0.860998	0	2.5137
ABHD17B	6.5185	7.25176	6.22025	0	0	4.97075	6.46293	7.57419	5.11853	6.06676	7.59065	5.80184	7.6781	4.56778	0.827631	6.99063	7.5135	3.86453	10.3627	6.72605	6.64541	6.8593	7.24712	6.73437	7.16555	6.20926	6.93225	7.49773	7.10997	5.92528	5.70423	8.49261	7.35391	6.26397
ABHD17C	3.18196	6.87637	5.58048	6.23656	6.46726	2.52815	4.70095	4.34533	8.80927	4.71107	5.13659	0	6.51228	2.77451	0	0	4.88959	3.44579	2.73418	6.70631	6.68945	7.10117	7.28282	7.65577	6.13546	6.1705	6.2844	5.43976	6.23233	6.91116	6.54431	6.4271	5.02576	1.68669
ABHD18	7.68618	10.2422	6.85708	7.32826	8.32688	8.44508	8.02317	8.99869	7.61889	8.87238	3.23712	8.19686	6.41748	7.6466	2.939	9.30471	8.26216	8.59352	7.92801	9.25323	8.83649	9.27153	8.78981	9.00516	7.95384	9.16974	8.73551	9.15643	9.17774	11.0461	9.22756	9.00312	8.14688	7.95115
ABHD2	5.20887	8.43676	0.962589	6.95654	6.66886	8.9357	8.9519	6.84194	6.44572	10.4582	6.74535	5.70071	8.30957	7.73651	5.62334	11.3413	5.60196	9.74664	7.27685	10.4356	10.1632	10.4246	10.4275	10.3846	7.28155	8.46453	8.00326	8.64765	8.19366	4.10915	10.0037	8.98792	7.875	6.94029
ABHD3	7.86924	6.79635	7.54168	5.14349	9.20689	5.69887	5.57898	6.02169	9.45609	8.42969	7.05282	6.86439	8.40027	8.77661	5.5742	11.1923	3.70002	9.88023	6.86151	9.42759	9.29029	8.76388	9.44768	9.20083	6.70065	8.36404	7.76701	7.74657	8.34713	8.11377	7.65288	8.94885	6.16066	8.71899
ABHD4	10.399	10.0135	6.04519	7.98385	5.24291	3.96336	8.77029	3.91761	5.11886	7.00109	6.87021	7.75675	6.62482	5.96449	7.16981	8.69576	0	5.43659	1.60833	4.9083	6.82964	6.85892	7.15482	7.17348	6.7697	6.85143	7.12267	7.09029	6.91818	5.44512	8.90054	9.54278	1.88649	13.0424
ABHD5	7.97524	8.83383	6.03508	9.58137	10.6391	8.17422	9.32188	8.2725	6.01556	8.1369	10.7727	0	9.35274	10.0244	8.18623	0	6.23097	3.53733	8.06241	8.37949	8.9411	8.92242	8.64294	8.45946	9.5167	8.3342	8.42196	8.25012	8.8303	5.62132	9.93866	9.87716	8.09708	8.14309
ABHD6	3.36898	5.64531	6.24146	7.81092	5.50818	7.275	3.62966	4.94564	4.14986	2.17129	6.25035	9.38694	9.32365	8.52078	7.28138	8.146	5.11085	8.22303	2.59251	5.81388	6.61534	5.8224	6.12993	5.809	5.16087	5.80782	1.77865	6.14706	5.08194	5.94008	7.39029	5.85724	3.55221	2.26156
ABHD8	0	3.90059	4.48922	6.59341	0	1.12922	6.24196	5.87346	2.87368	5.23466	6.06599	2.77011	3.66205	7.35898	7.72144	7.43094	0	2.359	0	3.4336	4.92849	4.77546	5.08489	5.2386	3.52192	4.52474	5.54781	5.13025	4.82	0	5.41686	3.74183	3.81723	0
ABI1	10.0592	10.3801	11.2169	7.67343	10.2517	9.40851	9.22302	10.1733	9.01667	9.2583	6.85077	10.0759	9.20565	8.85688	10.7813	10.6671	8.79772	6.46225	8.84327	10.2329	10.6063	10.4737	10.4855	10.3962	10.383	10.6621	10.61	10.8558	10.5836	8.11803	10.4469	10.2235	10.6464	11.2602
ABI1P1	0	0	0	3.02201	0	0	0	0	0	0	0	3.12092	0	0	0	0	0	0	0.636796	0	0	0	0	0	0	0	0	0	0	0	0	0	1.22535	0
ABI2	8.44563	9.7765	11.1018	9.88712	10.1401	8.11029	8.84993	8.83714	8.15713	9.87313	10.7214	7.20811	8.48335	5.77573	9.35339	7.49308	10.3764	6.52984	9.11711	8.64425	8.2642	8.93959	8.91954	8.72808	8.99234	9.02882	9.4214	9.05135	8.96955	7.2737	8.67541	7.65405	8.51442	9.0129
ABI3	5.0336	4.15175	7.02277	6.2298	5.24188	6.05332	4.89894	5.25819	0	0.77551	0	3.88165	4.68957	5.93932	0	5.46445	0	4.93045	4.69531	5.57326	5.31721	4.98237	4.8228	5.59338	6.39804	5.62067	5.26788	6.83023	5.15685	4.35439	3.51439	4.22716	2.93086	6.03727
ABI3BP	11.0828	9.2928	10.1962	11.7947	12.3278	9.69507	12.2153	11.8147	10.276	12.3689	11.9841	12.3397	11.1242	11.0807	13.3348	13.65	9.06077	11.4015	8.66819	10.3763	10.6995	10.3753	10.0639	11.9672	12.2094	11.9766	12.5549	11.8764	9.47145	11.1838	9.05087	11.1128	11.9573	11.7713
ABL1	8.97507	9.11951	7.64303	8.19538	7.56474	7.31288	8.51855	6.91291	5.78544	12.0073	9.87918	7.4068	8.55067	6.76986	6.90246	9.88759	9.06386	7.94373	8.49529	9.79932	10.0143	10.1838	9.93672	9.8646	9.44895	10.7762	9.83357	9.2469	9.4245	8.38757	9.55545	8.60417	7.34651	8.11686
ABL2	9.89925	9.62036	10.8726	9.15522	10.7853	10.7159	9.29492	10.7923	10.7715	10.9477	8.96361	7.84677	8.6932	11.4614	10.01	10.0964	10.134	9.95318	7.74332	10.472	10.2195	10.2592	10.1713	10.1574	9.66943	9.84652	9.92657	9.3811	10.0948	10.9583	9.74985	9.54716	10.9224	10.5426
ABLIM1	10.6809	9.08512	8.98153	7.73003	8.97268	8.80001	10.5637	8.05581	6.08356	4.87247	9.43387	10.518	8.11642	6.77508	9.89992	8.36496	9.82685	7.88139	7.45829	10.2211	10.6624	10.4504	10.742	10.5939	9.79835	9.79369	9.81299	10.1961	8.69788	7.05732	9.61628	9.78992	11.1042	9.14642
ABLIM2	3.34823	6.71805	7.05829	7.25414	5.61886	7.16772	8.10971	4.76311	2.37467	3.65892	8.53592	7.13807	9.20304	8.29009	8.99528	10.4969	9.06642	6.06319	1.35511	5.12099	6.56997	5.50263	6.67619	6.13442	6.29724	7.90976	6.44209	6.93194	3.52766	5.62883	5.44906	1.99109	6.05327	8.35272
ABLIM3	1.74779	5.38642	5.56252	8.47797	7.56925	5.95373	7.27139	5.28703	4.30226	4.02039	7.93072	6.18055	10.9164	10.3463	7.67951	7.70634	7.68835	7.04879	8.28528	7.8577	8.03257	7.52467	7.91226	8.06686	8.83941	8.64845	8.903	7.57593	5.72739	6.60355	12.3206	12.1554	9.2461	7.6325
ABO	3.93271	0	6.28944	7.4603	7.55807	4.96884	6.88663	6.76002	2.7841	4.64657	9.56604	8.15102	8.2819	7.2858	4.29304	4.50651	1.86358	7.07065	5.82758	6.4049	6.23008	6.68747	6.16245	7.01077	6.45719	5.92494	6.68011	5.33846	3.236	4.09586	2.90161	2.27837	5.92342	6.12228
ABR	10.0878	8.94025	7.59021	7.48631	8.61135	9.26053	8.32844	9.17988	7.45183	5.53715	9.60385	10.4956	10.0263	10.6631	11.925	7.35763	9.12393	7.01942	8.4892	9.53022	9.13151	9.18962	9.39916	9.83401	8.75863	9.66255	9.65736	9.34452	9.14854	9.16666	8.11018	8.93939	9.67526	8.76427
ABRA	0	0	7.3686	8.59043	8.48111	6.47718	5.25993	2.68916	0	0.770501	0	0	4.4242	4.6933	6.7438	1.84812	1.57184	4.40127	1.07434	4.3912	2.20835	2.0514	1.04012	3.55652	1.4316	0.711788	3.89763	5.02969	1.48506	6.39664	1.7031	1.47697	3.17271	5.33489
ABRACL	6.46717	9.74686	7.50981	8.43385	6.8993	6.11016	3.38869	8.41889	6.98866	2.53558	0	0	8.80061	8.59917	11.518	0	0	0	4.43566	8.78053	8.79115	9.07623	8.91522	8.29097	4.01986	4.47175	4.56486	7.40073	7.92394	7.17802	6.56782	6.85794	7.10686	7.31997
ABP1	4.38294	4.41885	2.42934	4.6038	3.4839	2.5171	0	4.82137	0	2.32388	7.29059	0	5.07265	4.66169	6.52203	8.77287	0.730059	8.29694	4.66433	6.49768	6.23658	6.08151	5.60392	5.98818	6.57296	5.07056	6.02185	5.48453	6.00274	0	7.7336	3.60571	4.98982	0
ABP1P1	0	0	0	0	5.44529	0	3.10529	0	0	0	0	0	0	0	0	0	0	0	0	0	1.13259	0	1.6326	0	0	0.703866	0	0	1.68518	0	0	0	0	0
ABPB1	3.954	5.46952	7.38449	7.097	7.17278	6.59629	4.95231	5.70393	4.1158	6.82284	0	1.73715	9.44852	6.23941	8.55852	8.39521	7.37569	6.16783	4.86486	6.82285	7.45406	8.36315	7.58443	8.254	6.30978	7.07472	8.15982	7.54204	6.54441	7.63693	4.65407	5.17363	4.93458	7.40645
ABPB2	7.38924	7.46196	9.28436	9.79802	6.17522	4.99003	6.99528	7.9919	8.29798	8.97028	9.63637	10.22	9.56403	5.37676	7.37598	9.72145	6.81666	8.18134	3.82596	8.55686	8.20582	8.26373	8.58115	8.20849	6.94904	7.54607	8.1023	7.76512	8.03184	5.47744	7.45414	7.1468	7.30477	8.41522
AC000041.10	0	1.78859	0	0	0	0	0	0	0	0	0	2.10081	4.07303	0	0	0	0	0	0	0	0	0	3.24732	0.511514	0	0.646282	1.33364	0	0	0	0	0	0	0
AC000041.8	0	9.86097	6.09083	10.5356	8.94928	9.18005	3.57713	6.94292	9.43112	8.52548	3.9466	0	8.96491	8.43855	7.27388	8.96482	0	0	6.84099	9.26738	8.97968	8.35742	9.00662	8.54776	6.40821	8.06508	5.78838	7.27273	7.73056	6.36986	8.27352	9.06553	7.75373	8.15884
AC000077.2	0	0	0	3.38412	3.12403	0	4.92448	1.2456	0	0	4.28323	0	0	0	2.48637	1.45257	0	0	0	0	0	0	1.02016	0	0	0	0	0	0	0	0	0	0	1.34327
AC000089.3	0	0	4.93044	2.53035	1.84896	6.46475	4.68954	0	4.99448	0	0	9.63316	5.82589	0	6.61955	6.64819	3.80725	9.4088	1.07924	3.90934	4.25056	2.71183	2.93793	4.48159	6.39541	5.26393	5.34923	4.74626	3.39393	0	3.37124	4.24733	0	0
AC000095.12	0.528777	0	0.881525	0	7.40843	9.01031	3.64429	5.13807	0.777434	0.440218	0	2.79006	4.42658	6.76246	1.13223	0.419612	7.45383	0	0.894344	0	0	0.828995	0	0	3.0766	0	1.46177	0	0	0.389739	3.29955	0	1.61583	4.54729
AC000095.9	0	0	5.92426	4.98879	1.83924	0	0	7.40828	0	1.82241	0	8.31813	0	10.0553	0	9.03053	0	9.41803	8.8443	3.40528	0	0.589352	2.34889	1.45395	2.94861	3.66116	5.34082	4.56393	0	0	4.82373	0.51416	3.69691	6.4227
AC000367.1	2.75028	5.24123	6.49971	5.94927	6.82401	4.31209	5.88231	5.1874	5.68616	4.92909	0	3.78887	5.34689	6.80446	6.41689	6.16319	5.64511	4.26134	4.26356	3.87583	3.40013	3.9562	3.51978	3.65089	2.91157	3.5514	2.68967	1.88837	3.43089	3.3692	3.30878	4.28642	4.85701	5.71748
AC000374.1	0	0	0	0	0	0	0	0	0.393153	0	0	0	0	0	0	0	0	0	0	0	0	0	0	0	0	0	0	0	0	0	0	0	0	0
AC002056.3	0	0	0	7.62909	0	3.58802	8.76467	5.4913	0	0.29776	6.09524	8.15411	5.32928	2.64933	6.91249	0	0	0	8.47754	2.9189	1.95389	0	0	0.896192	6.517	4.65788	4.49037	0.605119	0.513102	6.56453	3.54229	0	0	5.97531
AC002069.6	0	0	0	0	6.77625	0	1.13552	1.88282	0	4.06559	0	0	0	1.44449	0	0	0	3.92363	0	0	0.658926	0	0	0	0	0.687789	1.82623	0	0	0	1.28326	4.96725	0	0
AC002075.3	0	0	0	0	0	0	0	0	0	0	0	0	0	0	0	0	0	0	0	0	0	0	0	0	0	0	0	0	0	0	0	0	0	0
AC002075.4	0	0	7.27299	0	0	4.05938	0	0	0	0	0	0	0	0	0	4.35581	0.796121	0	0	1.28194	1.72053	0.992959	1.36207	1.47822	3.46324	0	1.41651	4.38974	5.55751	4.61272	1.60907	0.501437	0	0
AC002310.10	0	0	5.45907	4.65679	0	4.82222	1.81488	2.37994	3.99459	0.950544	0	6.19437	0	6.99059	2.50629	10.0146	0.726735	1.49104	0	0	4.705	2.18325	3.12399	2.7408	0	6.21311	2.15809	3.88272	3.13774	0	1.95628	2.51668	0	3.38951
AC002310.11	0	0	0	0	0	0	0	1.23586	0	1.25737	0	1.82499	2.88122	0.65743	0	0	0	0	0	1.32356	0.669718	0.597304	1.35297	1.46494	0	1.16829	0	1.04904	0.525754	0	1.30273	0.904187	0	1.32837
AC002310.13	0	0	4.73754	0	0	0	0	0	0	0	0	0	0	0	0	0	0	0	0	0	0.655413	0	0	0	0	0	0	2.75636	0	0	0	0	2.76392	0
AC002310.17	0	0	0	3.65332	0	0	1.33433	5.33284	0	0.310617	0	7.24787	0	0	0	3.33198	7.60639	0	0	2.95134	2.54969	1.26106	1.78917	1.17421	0	0	3.28866	1.57249	2.88022	5.56501	5.16031	1.11974	0	4.67263
AC002366.3	0	0	0	0	1.80372	4.57893	1.12462	0	0.676002	0	0	0	0	0	0	6.2883	0	0	1.0492	3.816	2.47905	2.99094	2.32725	2.80214	3.24327	0	4.29034	0	0	0	2.57517	0	1.83977	1.98691
AC002398.9	0	0	0	0	0	2.52141	0	0	0	0	0	0	0	0	0	0	10.4214	0	0	6.71196	7.19228	6.96597	7.79624	7.36128	3.82163	6.18883	0	8.01788	7.40678	0	7.05143	7.5878	0	6.31179
AC002400.1	0.655517	4.92493	5.17063	3.4084	1.85558	5.78605	1.80711	5.63509	6.74551	3.54205	0	4.73393	2.63315	2.18936	0	5.51642	4.82314	0	3.79096	4.16158	4.1537	4.05103	3.61358	5.22777	4.18989	4.83207	4.99595	5.68423	3.9263	4.74181	4.81645	4.45227	3.55279	2.51206
AC002429.5	0.75174	2.21661	1.6595	0	3.46521	2.0365	3.00521	3.3793	2.89603	3.75713	4.67225	3.77599	5.57559	5.66237	4.47508	3.4371	2.46902	4.10522	1.06367	2.01	0.673092	1.8405	0	0.913659	1.82358	1.174	1.57583	0	1.87105	4.39983	1.68766	0.909402	1.21248	1.99536
AC002472.16	0	0	0	3.66785	1.82847	1.34803	1.15146	4.31752	0	0	0	0	0.706184	3.18449	4.2481	0	0.701365	0	0	0	0	0	0	0	2.21251	0	0	0	0	4.98295	0	0	2.29217	0
AC002472.8	0	0	2.90917	5.72338	5.39559	6.98665	1.78371	3.57908	0	5.81765	5.81589	1.82579	1.1904	5.02269	0	0	0	0	0	2.23473	3.10239	3.97199	3.62012	4.06226	4.26734	4.81204	3.32228	4.02982	3.33789	1.38109	0	5.31103	0	2.48639
AC002486.2	0	0	3.40504	5.28153	3.7973	0	2.84431	1.24303	0	0	3.70571	0	2.06614	4.88833	0	3.75012	2.43649	4.45276	0	1.63696	0	0	0.576647	0	0.932949	0	1.05344	0	0	0	0.751754	0	0	2.49759
AC002486.3	0	0	0	0	0	0	0	0	0	0	0	0	0	0	1.34545	0	0	0	0.640185	0	0	0	0	0	0	0	0	0	0	0	0	0	0	0
AC002519.6	0	0	4.10152	0	1.83307	7.03268	0	1.89863	0	0	0	8.04259	0	6.14436	0	6.10273	0	5.81038	5.39753	0	0	0	0	0	1.53574	0.68439	0	1.35882	0	0	0	0	6.95159	1.34096
AC002523.1	0	0	0	0	0	0	0	0	0	0	0	0	2.62678	0	0	0.515542	0	0	0	0	0	0	0	0	0	0	0	0	0	0	0	0	0	0
AC002543.2	0.367668	0	0	0	0	0	0	0	0	0	0	0	0.720767	0	0	0.524929	0	0	0	0	0	0	0	0	0	0.714212	0	1.67566	0	0	0	0	0	0
AC002985.3	0	0	0	0	3.27353	0	0	0	0	0	0	0	0	0	5.38075	0	0	4.44071	6.83437	3.01398	1.51759	2.40789	1.40527	2.82238	4.01825	0	2.82041	4.20691	2.08023	0	5.55826	0	6.92946	0
AC003002.4	0	0	0	0	0	0	0	0	0	0	0	0	0	0	0	0	0	0	0	0	0	0	0	0	0	0	3.44467	0	0	0	0	3.40813	0	0
AC003002.6	0	0	0	0	0	0	5.8585	0	5.55654	0	11.9	5.44984	10.4498	6.72051	0	0	0	5.10526	0	0.902658	5.27515	2.87711	0	0	5.77355	0	4.12608	5.38774	5.1241	0	1.25563	0	0	0
AC003005.4	0	0	0	0	0	5.15884	0	0	0	0	0	0	0	0	0	0	0	0	0	0	0	0	0	0	0	0	0	0	0	0	0	0	0	0
AC003006.7	3.35419	4.08941	0	0	0	6.26979	4.18812	5.23811	0	0	0	0	0	0	0	0	0	0	0	4.75731	3.13417	5.25173	4.43531	4.87763	5.11808	6.11959	6.53555	6.55885	5.73921	0	6.04502	0	0	0
AC003045.1	0	0	0	0	0	3.40683	0	0	0.389867	4.10949	0	0	1.20621	0	0	1.46685	0	0	0	0	0	0	0	0	0	0	0	0	0	2.21292	0	0	2.67617	0
AC003080.4	0	0	0	0	1.86068	0	0	1.26272	0	0	4.30107	0	0	0	0	2.43793	0	0	0	1.31393	0.665178	1.01166	0	0.524777	0	0.693894	2.15239	0	1.8526	0	0	0.517249	3.38677	0
AC003958.1	0	0	0	5.09534	1.84231	2.06122	6.93392	0	3.90692	0	0	0	7.26486	5.47504	0	0	0	6.20757	0	0	0	0	1.03372	0.530942	0	0	0	0	0	3.63292	2.62696	0	0	1.34382
AC003989.3	0	0	3.12818	0	0	0	0	0	0	0	0	0	0	0	0	0	0	0	0	0	0	0	0	0	1.0276	2.4678	0	0.651297	0	0	0	0	0	0
AC003989.4	0	1.51735	1.07941	0	0	0	0	3.46189	0	0.302951	0	6.6037	0	0	0	0	0	0	2.32147	1.30065	1.10833	2.70281	2.48686	2.63708	2.5204	4.55701	3.9513	1.8573	3.38436	0	2.74163	0	2.97284	0
AC004004.2	0	0	0	0	2.90058	0	0	2.13522	0	0	0	0	0	0	0	0	4.94172	0	1.23543	2.69958	2.10629	0.561009	1.81319	0.514902	2.27414	0.657516	2.31592	0	2.0866	0	0	0	0	2.77331
AC004006.2	0	0	0	0	0	3.38019	1.1895	0	0	0	0	1.78254	6.00183	0	0	0	0	0	0	0	0	0	0	0	0	0	0	0	0	0	0	0	0	0
AC004019.10	1.58534	0	5.20769	6.57685	8.50816	4.31622	5.0326	5.34784	7.24576	5.57623	7.49056	7.48998	6.00259	6.30041	5.40828	7.85704	6.24394	4.38191	4.86565	1.69892	2.18136	1.60689	2.20925	0.910604	1.70057	2.57868	0	0	0	5.96208	2.42701	0	3.96763	5.55325
AC004022.7	0	7.29248	0	10.2724	10.0839	0	0	6.68654	1.79286	0	0	9.17596	9.27414	7.27018	10.4641	0	0	0	0	0	3.11284	4.70124	3.92533	5.22284	3.05072	0.617114	2.38877	1.26951	3.02034	6.6925	6.57857	6.6027	5.30757	4.6136
AC004022.8	0	7.8541	0	2.4984	0	5.06873	0	1.23115	6.83591	0	0	1.81067	0	3.50683	2.8152	4.91337	0	3.01514	0	2.22345	3.27298	3.64767	4.02108	3.66118	4.65199	3.96596	4.49185	3.91853	4.49004	0	6.88549	7.28421	0	0
AC004057.1	6.58343	11.7095	9.16202	8.60042	7.21227	9.48814	9.52295	8.50788	10.205	0	7.22127	0	5.90221	9.03998	8.72563	9.83383	10.3211	9.14291	10.7516	7.46921	9.05784	9.74274	10.6876	10.8772	0	8.06248	8.47448	9.29229	0	9.94233	0	7.29183	0	8.02589
AC004066.2	0	0	0	0	1.85342	1.3755	0	0	0	0	0	0	0	0	2.49948	0	1.20512	0	3.31352	0	0	0	0	1.85783	0	0	0	0	0	0.489875	0	0	0	0
AC004069.1	0	0	1.07064	5.9783	0	0	6.65669	3.21773	0	0	0	0	0	2.3613	5.47361	6.425	4.00934	3.05095	0	0	1.1307	0	0	0	0	0	0	0	0	2.98682	0.796039	0.524205	5.46037	2.8463
AC004074.4	0	0	0	0	1.83064	1.35831	1.14544	0	0	0	0	0	0	0	0	2.00898	0	0	0	0	0	0	0	0	0	0	0	0	0	0	0	0	0	0
AC004076.7	0	0	4.50377	5.22788	5.2501	0	4.4176	4.15391	2.312	1.37233	0	3.47646	5.06951	3.55872	0	3.82548	4.1392	5.43786	0	0	1.08233	2.42156	0	2.78604	2.20314	0	0	0	0	2.30836	0	0	2.32465	3.40081
AC004076.9	0	3.91978	0	0	6.75677	0	0	6.25595	8.15434	6.71755	6.96337	2.4986	2.92022	0	9.23871	0	0	0	9.79278	3.3741	2.03169	2.9923	2.69748	4.15381	5.33921	3.06192	2.46554	1.53966	3.52867	0	4.85874	3.95439	1.99557	7.14806
AC004129.7	0	0	0	0	3.2386	3.44551	0	0	0	3.47145	0	0	0	0	0	0	3.18825	0	0	0	0	0	0	0	0	0	0	0	0	0	0	0	0	0
AC004129.9	0	0	0	0	0	0	3.8436	1.89169	0	0	0	0	0	1.95895	4.73906	0.514186	0	2.17741	0	2.20504	0	0	0	0	0	0	1.07961	0	0	0	2.72844	0	0	2.47865
AC004231.7	0	3.57703	0	6.54857	0	3.57219	6.97054	6.0395	0.689875	0.945445	8.07912	0	0	6.46423	0	0	1.19812	9.19395	0	0	2.18464	1.61006	2.95128	0	2.71539	0	3.10411	0	0.526117	5.49757	0	0	7.16435	10.3739
AC004381.6	8.80529	8.09994	5.47827	9.76291	9.56861	9.16888	9.24414	6.80705	7.12918	9.56996	11.0342	6.35866	8.89852	9.44442	6.0794	9.06744	11.1417	9.38669	10.3842	8.71661	8.30573	8.65366	8.73023	7.86323	5.8465	6.74505	5.46021	6.6426	7.97042	7.43528	7.93409	7.71634	8.61174	6.2512
AC004381.8	7.11524	3.58204	2.91009	4.74235	0	3.14458	6.91688	7.45361	3.21861	7.76373	0	5.62702	9.33126	0	3.3474	3.06372	4.68231	6.90696	3.0263	4.6451	5.82012	4.58877	3.63227	5.06937	4.50004	5.55809	5.06689	5.72326	5.12186	3.61852	5.08529	5.21436	3.36271	4.66232
AC004383.3	2.92992	0	1.12741	0	2.83005	0	0	0	6.25921	4.37871	0	0	0	0	4.64936	4.40871	0	0	4.75341	3.6656	2.92365	0.560018	1.57846	1.82354	4.22493	0	0	2.70371	3.99951	5.95383	3.75858	2.5333	4.53878	0
AC004386.4	1.11186	1.51325	0	4.3485	2.64984	4.09361	1.81388	3.23499	2.33849	2.24577	2.85792	6.34301	1.56923	3.03129	3.91327	7.19661	2.64498	3.33538	1.70172	1.99157	1.11989	0.593476	0.601306	0	0	1.16165	0	0	0	2.22036	0.786279	0	1.2352	1.36704
AC004453.8	2.51812	6.08759	4.61615	9.75602	4.71134	5.57431	1.23477	5.71385	7.1095	0	5.49762	6.56725	0	0	5.04997	0	6.7237	0	9.24337	6.16059	5.90038	6.33808	6.53578	6.83182	4.77789	4.71759	6.31116	7.21941	6.34683	8.09915	6.70106	7.71047	6.22022	4.51918
AC004461.4	0	0	0	0	4.20915	0	0	0	0	0	0	0	0	0	0	2.53081	0	0	0	0	0	1.00386	2.03845	0	0	0	0	2.23166	0	0	0.772426	0	0	0
AC004556.1	0	0	0	5.44916	0	0	0	0	0	0	0	0	0	0	0	0	0	0	0	5.38127	6.92887	4.63494	6.32713	5.72596	4.62649	3.41437	5.6343	4.8599	0	0	0	0	0	0
AC004692.5	0	0	0	0	0	0	0	1.24592	0	0	0	0	0	0	3.08779	1.83589	0	0	0	0	0	0	0	0	0	0	0	0	0	0	0	0	0	0
AC004754.3	0	0	0	0	0	0	0	0	0	0	0	3.80107	4.34462	2.50109	0	0	0	0	0	0	0	0	0	0	0	3.91239	0	0	0	0	0	0	0	6.55501
AC004837.3	0	0	1.68639	0	4.31218	0	0	0	0	0	0	0	3.53998	0	5.5465	0	0	0	0	0	0	0	2.02117	0	0	0	0	0	0.89158	1.39019	0	0	0	0
AC004854.5	0	0	0	0	0	0	1.24984	0	0	0	0	0	0	0	0	0	0	0	0	0.751207	0	0	0	0	0	0	0	0	0	0	0	0	0	0
AC004866.3	0	0	0	0	0	0	0	0	0	0	0	0	0	1.1426	0	0	0	0	0	0	0	0	0	0	0	0	0	0	0	0.479907	0	0	0	0
AC004870.5	0	0	0	0	0	2.5189	1.15558	0	0.38676	0	0	0	2.07581	2.89419	0	0	1.55756	0	0	0	0	0	0	0	0	0	0	0	0	0	0	0	1.22078	5.414
AC004893.10	0	1.49953	6.99899	5.77444	2.60843	3.14227	0	2.96246	5.37787	6.75069	0	0	6.92714	0	0	2.41185	4.68109	2.20282	1.67615	4.19124	4.13186	3.49196	4.00209	4.75301	3.17941	4.66142	5.1837	4.84715	4.03346	0	5.64611	4.87268	3.16172	2.47227
AC004899.3	0.899621	0	3.44553	5.08717	6.13866	2.52403	3.25153	3.58354	0	4.27577	5.47964	7.35511	6.20777	6.01606	6.98059	0	4.12639	0	0	3.88478	0	0	0	0.533781	0	0	0	0	0	9.00307	0	0	7.05031	7.2233
AC004911.2	0	0	0	0	0	0	0	0	0	1.53277	2.87029	0	0	0	0	0	0	0	0	0	0	0	0	0	0	0	0	0	0	0	0	0	0	0
AC004920.2	0	0	0	6.50253	0	0	5.09438	0	0	0	0	0	0	0	0	0	0	0	0	0	0	0	0	0	0	0	0	0	0	0	0	0	0	5.95679
AC004938.5	0	0	0	0	0	0	1.24145	0	0	0	2.84015	0	0	0	0	0	0	0	0	0	0	0	0	0	0	0	1.39758	1.27009	0	4.50494	0	0	1.24291	0
AC004941.5	0	0	0	0	5.04514	0	5.90842	4.28144	0	0	0	7.23007	0	0	7.49641	0	6.62462	0	0	0	0	0	0	0	0	0	0	0	0	2.30647	0	0	0	4.83438
AC004945.1	0	0	0	0	2.58759	0	0	4.6464	4.27055	0.927455	0	0	7.75637	0	0	0	0	0	0	0	0	1.57613	1.81142	0	4.15735	2.38243	4.37514	0	0	0	0	5.14868	0	0
AC004951.5	1.44801	5.61082	1.06778	6.48788	6.21273	2.06613	1.80373	0	2.2381	0.301335	0	5.10315	0	0	0	0	0	0	0	7.30959	6.87131	8.09666	7.74695	8.0003	8.66884	9.14693	8.311	8.05764	8.18266	2.33299	7.34398	4.51753	5.94129	0
AC004967.7	0.666691	7.29304	1.07978	3.47598	6.38634	3.64891	4.71572	1.29424	4.32654	5.7115	9.34032	0	9.15769	0	0	0	3.51776	0	3.99838	4.98188	4.41208	5.25167	4.55842	5.11677	5.83121	5.61672	4.48088	4.91648	5.98335	6.21093	6.36394	5.22325	3.41119	0
AC004980.10	5.32993	7.62938	6.78309	6.90867	9.13031	6.84233	7.54688	8.38868	4.74018	9.24072	7.29167	7.10241	8.95543	8.10632	6.47701	8.77559	4.97773	6.28531	4.53333	5.30696	4.97829	1.56505	4.39673	4.5082	6.85343	6.14301	8.14972	6.47236	4.84204	4.90175	6.69521	7.24781	5.47656	6.3065
AC004980.7	1.92941	4.59182	5.65893	3.42927	5.13303	4.95468	4.2229	8.68303	0	0	2.60904	5.95968	4.09814	4.2775	0	10.3542	0	2.45104	5.26815	5.38866	6.22384	5.9772	5.55027	5.34129	6.79263	7.37833	6.64949	6.87329	6.38154	3.01231	6.48741	4.2848	5.78163	2.88068
AC004980.8	0	0	0	0	0	0	0	0	0	0	0	0	0	4.51727	0	6.39191	0	1.55139	0	0	0	0	0	0	0	1.89872	0	3.11812	1.72175	0	0	0	0	0
AC004980.9	5.43298	5.49462	3.66869	7.24817	3.85411	3.93972	7.667	3.01052	5.89726	0.727311	7.98241	6.87304	11.6033	10.9914	5.35414	7.86385	0	6.70869	4.90487	2.83423	4.26714	4.94406	1.26341	3.19915	6.41724	7.81947	6.85071	6.80872	6.17203	0.818338	7.69364	7.18464	2.92852	6.24391
AC004985.12	0.359835	5.29092	5.39344	10.9733	9.84449	8.14868	7.80378	9.05808	0	3.99758	5.95702	4.97155	9.68336	10.4309	0	10.7892	4.81122	0	8.16824	7.90306	6.42167	6.58257	7.23739	7.0283	8.23185	6.71685	7.62555	7.02295	7.5565	4.91651	6.77526	5.84277	1.86348	8.55976
AC004987.10	0	0	0	0	0	3.197	0	1.95229	0.699603	6.03864	0	5.40781	0	0	0	0	2.78305	1.4873	0	0	0	0	0	0	0	0	0	0	0	0	0	0	0	0
AC004987.9	0	0	2.90664	0	3.11711	6.85053	6.20474	4.11574	0	9.18058	4.98433	8.99814	5.67024	7.31412	0	6.16978	1.55574	0	2.92313	2.63549	0	0	1.3475	1.85794	1.6862	0	0	2.39072	5.376	5.04871	0	0	4.55452	6.57554
AC005014.5	0	4.93793	7.70195	7.2527	8.89831	8.38021	8.25008	7.83714	4.13126	2.02272	8.99758	8.46969	6.37382	10.9433	6.93887	6.62326	7.38908	1.50237	0	1.72723	0.68244	2.86861	0.612786	2.45791	3.93328	3.40442	3.88347	1.06639	0	5.25522	1.32632	3.02691	6.41411	9.42113
AC005017.2	0	0	5.29411	7.84615	7.38612	1.38487	6.00617	8.22853	0	0	0	7.33714	7.8261	0	9.59424	5.4757	1.19298	0	3.24033	0	0	0	0	1.63758	0	0	0	0.592727	0	8.28303	2.53643	0	2.33486	3.95821
AC005019.2	0.651805	0	1.6623	0	4.09866	0	0	0	0	0	0	5.27858	1.57165	3.33925	4.50486	0	0	0	4.28633	1.90753	0.627669	0	0	0	1.82656	0	3.13763	0	0	0	2.11463	0	0	0
AC005033.6	0	0	0	0	4.6032	0	5.46543	0	0	0	0	0	0	6.67213	0	1.66772	0.720067	0	0	0	0	2.91418	0	0	0	0	0	0	0	0	0	0	0	7.22626
AC005034.2	0	0	0	0	0	0	0	0	0	0	0	0	0	0	0	0	0	0	1.68895	0	0	0	0	0	0	0	0	0	0	0	0	0	0	0
AC005040.3	0	0	3.90335	0	0	2.5251	0	3.22749	0	0	0	0	0	4.28718	7.08734	4.17226	0	4.05971	0	0	0	0	0	0	0	0	0	0	0	0	0	0	3.83397	2.52949
AC005041.11	0	0	0	0	0	0	0	0	0	0	0	0	0	0	0	1.45243	0	0	0	0	0	0	0	0	0	0	0	0	0	0	0	0	0	0
AC005042.2	0	0	0	0	1.84366	0	3.73762	1.24949	0	0	0	0	1.8394	0	4.28127	0	2.62594	5.67664	0	1.30375	0	1.32549	0.594442	0	0	0	1.09125	0.608423	0	0.485928	0	0	2.32043	0
AC005042.3	8.51598	0	0	0	0	4.90928	0	4.28706	0	0	0	0	0	0	0	0	0	0	0.734226	0.677738	1.97113	0	0	0	0	0	0	0	3.89964	0	1.7012	0	7.16411	0
AC005077.14	0.364827	0	2.42863	3.65891	0	0	1.13866	5.96044	0.699153	0	0	2.62304	0	0.65774	6.10289	4.12596	0	0	0	3.24575	3.84031	4.92863	3.46781	4.31412	1.79316	1.18919	3.12015	1.40231	2.87201	0	1.3279	1.69508	0	0
AC005077.5	0	0	0	3.03511	0	0	0	0	1.26345	0	4.17393	6.80751	3.62684	0	0	0	0	0	0	0	0.558073	0.86105	0	1.06356	0	1.79886	0	0	0	1.80603	0	0	0	2.89978
AC005077.7	0	0	0	0	0	5.51206	4.21304	0	0	5.6298	0	0	8.60664	0	0	2.02696	6.81573	6.44543	0	4.09515	2.63043	1.32253	0	2.1577	2.52677	0	0	0	2.147	0	0	0	2.94672	8.98658
AC005077.8	0	0	0	0	0	0	0	2.33771	0	0	0	0	0	1.45843	0	0	0	0	0	0	0	0	0	0	0	0	0	0	0	0	0	0	0	0
AC005086.1	1.34639	0	0	0	3.29211	0	0	0	0.959338	0	0	0	0.786698	2.51806	0	0.560887	0	0	0	0	0	0	0.532659	0.46585	0	1.01333	0	0	0	0.479497	1.44619	0	1.28343	0
AC005086.2	0.388407	0	2.12399	2.68306	0	5.26745	1.9547	0	2.43092	2.98389	2.89169	2.64753	4.40756	5.16779	2.58439	2.52015	0.712854	3.50738	2.24445	0.671106	0	0	0.909494	0	0	1.32074	0	0.524423	0	4.39171	1.42579	0	0	1.47058
AC005086.3	1.35069	0	2.12086	3.19046	2.76924	0	0	1.35099	1.67424	3.54459	2.89595	2.6499	2.59697	3.55201	2.939	0	0	0	0	0.664536	0	0.491968	0.521069	0	0	0.991	0	0	0	0.834027	0	0	0	0
AC005094.2	0	0	0	4.14727	0	3.55711	1.17559	0	0	0	2.76385	0	5.91654	0	0	0	0	0	0	0	0	0	0	0	0	0	0	0	0	0	0	0	0	0
AC005102.1	0	0	3.72006	5.06683	0	0	2.64368	0	0	0	0	2.62428	1.87649	2.02903	0	0	0	0	0	0	0	0.575043	0	0	0	1.75775	0	0	0	0	0.759454	0	1.90069	0
AC005154.7	5.40509	8.85958	9.94414	9.18456	11.364	9.39414	9.5038	10.3359	8.33297	5.82195	7.87696	10.7276	7.38208	10.4553	11.2419	10.5578	4.05395	8.49375	8.6338	9.45166	9.03891	9.17113	9.11263	9.15514	9.72678	10.2091	10.1692	10.1913	9.60009	7.40687	9.11172	8.72757	9.42831	9.76577
AC005154.8	4.74136	7.2772	4.63276	0	0	2.1331	0	4.64233	6.543	3.1959	0	5.43199	5.18701	0	2.09129	0	1.21391	0	5.72891	4.96757	4.23981	4.34737	3.64352	5.11321	6.10343	5.68892	4.6944	5.6395	4.98368	5.23561	4.78354	5.97154	5.97474	3.26459
AC005176.1	0	0	0	0	0	0	0	0	0	0	0	0	0.685756	0	0	0	0	0	0	0	0	0	0	0	0	0	0	0	0	0	0	0	0	0
AC005176.2	0	0	0	1.64025	0	0	2.09822	1.16005	0.356966	2.9205	2.7239	0	2.88354	3.31164	3.44755	2.0502	1.12789	2.57127	0	1.25008	0	0	0	0.488677	0	0	0.983986	0	0.488875	1.30521	0.742803	0	0	2.35743
AC005178.1	0	0	1.65435	0	0	0	0	1.92777	0	0	0	0	0	0	0	0	0	0	0	0	0	0	0	0	0	0	0	0	0	0	0	0	0	0
AC005189.6	4.20867	0	0	3.60486	0	3.01911	1.30303	0	0	0	0	0	0	0	0	0	4.10793	0	0	0	1.68874	0.971722	2.32451	1.83253	1.31321	0.663472	3.8308	4.51141	3.54607	2.77436	4.5732	2.44731	6.03763	0
AC005229.5	0	0	0	1.78495	0	0	0	0	0	0	0	0	0	3.63649	0	0	0	0	0	0	0	1.50201	0	0	0	0	0	0	0	0	0	0	0	8.58166
AC005229.7	0	0	5.03344	8.50279	1.86568	5.84934	6.15599	5.59228	0	0	0	5.42162	7.56517	2.19616	0	4.35843	6.44246	0	1.06984	0	0	0	1.7472	0	4.50927	0	0	0	0	0	0	0	1.85683	4.21159
AC005237.2	0	0	0	0	0	0	0	0	0	0	0	0	0	0	0	0	0	0	0	0	0	0	0	0	0	0	0	0	0	0	0	0	0	0
AC005255.3	6.73934	0	5.73719	6.96518	3.71357	0	0	4.22864	0.406849	0	0	0	8.74969	0	0	6.91803	0	0	6.32356	2.40211	0	1.4331	0	0	2.04979	0	3.57747	4.11492	0	0	0	7.62046	5.9559	0
AC005262.4	0.363124	0	4.96985	0	6.9901	5.5364	4.08257	4.49575	0	1.8741	8.39457	5.07441	5.42654	4.19972	0	0	5.34461	7.53706	6.47332	0	0	0	0.559999	0	4.39242	0	4.59971	0	0	6.15456	2.89444	0	6.09356	1.40902
AC005281.1	0.655305	0	1.06716	1.7413	0	2.0544	1.14456	0	1.35323	3.74906	4.69152	3.49792	4.96241	4.45482	2.49098	2.91106	0.728196	2.69523	1.68452	2.83016	0	1.03032	0	0.921028	0.939027	0	0	0	0	2.74505	0.804456	2.03621	1.22471	2.01565
AC005300.5	0	0	0	0	3.92889	4.28945	0	4.45376	0	0	0	2.64221	0	4.6711	0	0	0	4.89902	0.668297	2.16813	0	0.565789	2.45083	0.508446	2.91451	1.11598	0	3.65729	3.44108	0	4.45456	0	0	4.74222
AC005307.3	0	0	5.33673	5.13224	0	2.16261	4.55283	1.58993	0	0	3.88693	4.31433	5.44296	1.83478	3.15741	3.71684	0	1.8789	0	1.42135	0	0	0	0	2.99681	0	0	0.844587	0	3.44006	0	0	0	4.2178
AC005324.8	8.41523	0	2.46958	10.0867	10.2611	3.63576	7.87839	8.67948	0	0	9.5332	0	0	8.8134	0	0	6.43851	0	6.02721	0	3.87741	6.96345	6.08911	3.54268	0	0	3.11468	4.65645	5.44913	4.05511	0	0	0	7.19602
AC005336.4	0	0	6.82246	4.98163	0	6.47827	6.75523	5.56912	0	5.65931	0	0	0	6.02591	5.24132	5.35721	8.28564	0	1.40846	3.52549	2.78841	2.02764	4.33599	2.65289	2.66332	0	0	4.73712	0	0	9.25158	7.78732	4.91991	7.61811
AC005336.5	0	2.20616	3.41467	1.73671	0	7.76403	0	4.66629	0	0	0	0	0	0	2.01165	1.83773	5.43565	0	0	1.97467	0	2.58665	0	0.51726	1.53881	0	3.84372	0	0	0	5.67162	0.887484	0	0
AC005351.1	0	5.08073	2.41827	7.57906	9.21471	7.20852	8.57945	0	4.97251	8.93979	0	0	2.28311	8.99136	0	1.8526	7.54775	4.79939	4.75577	4.15913	5.41322	4.39608	4.15431	5.55063	5.52897	0	2.13722	1.36274	2.71882	0	5.5008	0	0	3.12953
AC005363.9	3.28453	5.9827	2.47549	1.87405	1.96208	0	0	2.47334	3.21327	0	0	0	0	0	0	0	0	0	3.55602	2.37387	3.30257	4.49653	3.89822	3.47927	6.25524	4.94079	3.80813	5.29856	2.35073	0	2.12512	0	4.05328	0
AC005488.11	1.85685	6.29299	1.07386	10.1947	1.89655	6.72123	9.9085	7.69965	9.17965	6.12146	0	4.74261	0	0	4.71511	0.925613	10.8245	0	4.03653	5.04376	4.5199	7.33832	4.55445	5.53925	7.59192	7.79451	8.06649	7.7632	2.94052	2.72674	0	2.76058	0	6.2882
AC005517.3	9.93333	5.37929	0	4.20612	3.19298	6.76366	1.20621	4.95965	0.950522	0.547722	0	8.07408	5.28532	0	0	10.5488	8.88934	0	0	6.87788	5.94392	6.51133	6.2164	6.74692	7.66868	7.70381	7.5358	7.47465	7.76887	9.79991	6.04965	7.88045	8.09776	6.08895
AC005522.6	0	0	0	0	0	0	5.22638	1.93163	0	0	0	0	0	0	0	6.30607	4.89343	0	0	0	0	0	0	0	0	0	0	0	0	0	0	0	2.3049	0
AC005534.6	0	3.6375	0	0	0	1.43272	0	3.32031	0	0	5.88692	0	6.1269	1.551	0	0	0	0	0	1.96907	1.45009	2.32203	0	3.46732	0	0	0	3.23249	1.83516	0	5.03389	0.884539	0	1.44136
AC005539.2	0	1.50065	0	1.73758	0	0	2.20767	0	1.34428	0	0	0	0	3.18665	6.35749	0	3.42553	1.48785	2.81588	1.32502	0	0	0	0	0	0	1.10502	0	2.17741	0	2.61879	2.641	0	0
AC005588.2	0	0	0	0	0	1.40477	0	0	0	0.935641	0	0	0	0	0	0	0	0	0	0	0	0	0	0	0	0	0	0	0	0	0	0	0	0
AC005626.3	0	0	3.60963	0	0	0	3.12792	0	0	0	0	0	6.70287	0	0	0	0	0	0	0	0	0	0	0	0	0	0	0	0	0	0	0	0	0
AC005722.4	0	0	1.06823	0	3.13516	0	0	0	0	0	0	0	0	0	0	0	0	5.22054	0	0	0	0	0	0	0	0	0	0	0	1.14822	0	0	1.88161	0
AC005730.2	0	0	0	0	0	0	0	0	0	0	0	0	0	0	0	0	0	0	1.07868	0	0	0	0	0	0	0	0	0	0	0	0	0	0	0
AC005740.3	0	7.87526	1.07742	0	7.37762	4.84627	0	0	0	7.6519	3.75975	6.56005	4.79098	0	0	8.83461	2.78475	0	0	3.16373	4.03995	3.74373	3.34074	1.6585	4.28376	0	5.689	3.44256	1.8271	0	4.63772	0.506016	0	0
AC005740.4	0	0	1.71873	0	0	0	0	0	0	0	0	0	3.83267	3.65689	0	0	0	5.09514	0	1.66636	2.62529	0	3.02977	2.42116	0	0	0	3.05536	1.18721	0	6.13845	0	2.73852	5.27999
AC005741.2	0	0	0	0	0	0	0	0	0	0	0	0	0	0	0	0	0	0	0	0	0	0	0	0	0	0	0	0	0	0	0	0	0	0
AC005752.10	0	1.5025	0	2.51293	3.4944	2.51677	1.14824	1.90077	1.34602	2.37461	4.68181	0	1.83609	1.45948	3.73072	0.520765	1.84909	2.68225	0.633685	0.808116	0	1.01832	1.02676	1.67964	1.05001	0	0	0.617928	0	1.77509	0.792518	0	3.54156	0
AC005758.1	0	0	0	0	0	0	0	0	0	0	0	2.62159	0	0	1.35823	0	0	0	0	0	0	0	0	0	0	0	0	0	0	0	0	0	0	0
AC005776.1	3.75854	0	0	0	0	0	0	0	0	0	0	0	0	0	0	0	0	0	0	1.95657	0	0.5819	0.604172	0.529319	0.801397	1.49081	0	0.608909	1.98973	0	0	0	3.13062	0
AC005779.2	0	0	0	0	0	0	0	0	0	0	0	0	0	0	0	0	1.246	0	0	0	0	0	0	0	0	0	0	0	0	0	0	0.527866	0	0
AC005786.3	0.514223	0	3.25125	0	4.47869	0	0	5.80432	0	0	0	0	0	0	0	0	0	0	0	2.984	2.95229	1.9617	1.63221	2.04614	2.83221	0.671872	0	0.605201	1.79533	0	2.28381	0	0	0
AC005795.1	0	1.49249	6.1102	8.15731	4.04408	5.02047	7.18123	3.73913	0	8.00671	2.8304	6.44309	10.1769	8.71861	8.45615	8.01096	0	6.5453	1.0719	1.66955	2.4817	0	1.59522	2.00218	4.01608	5.71061	4.33528	0.60372	0	0	0	0	0	9.31745
AC005822.1	0	3.02507	0	3.3559	6.89881	1.34426	1.76013	7.23677	0.378841	0	9.03273	0	0	1.71722	0	8.10284	0.707751	7.89526	2.89945	3.16992	4.18394	0	0	2.39978	1.11472	2.38601	4.42183	0	2.13876	2.3014	4.52047	0	0	0
AC005838.2	0	0	0	0	3.87449	0	0	0	2.3314	0	0	0	0	0	0	0	7.62873	0	0	7.28485	0	4.81199	2.05057	0	0.717085	0	0	0	4.80286	0	5.88678	0	0	0
AC005943.2	1.08465	7.80472	0	3.90275	7.53983	5.66004	0	5.2234	0	3.60235	0	9.58218	0	0	1.32601	0	0	5.18225	0	8.49654	8.85809	9.26325	8.86068	8.99783	8.69371	8.65534	8.31991	7.92878	8.21524	0	8.93945	7.67118	0	0
AC006011.4	0	1.51346	0	0	0	0	0	0	0	0	0	0	0	0	0	0	0	0	0	0	1.397	0	0	0	0	0	0	0	0	0	0	0	0	0
AC006014.7	0	0	3.84923	0	0	4.85548	3.81955	6.04291	0	0	0	0	0	0.693666	0	0	4.62783	3.04895	0	5.76024	2.33142	2.90506	0.595288	2.82388	3.49156	4.16981	3.426	4.87041	5.25568	0.860018	4.72656	1.42874	0	0
AC006014.8	2.25025	7.89164	7.01223	10.8855	7.79678	7.49204	7.29852	8.53659	9.69828	12.1988	8.64066	5.24532	8.29008	8.27583	8.88447	8.21671	11.4183	4.27487	4.67615	7.84725	7.97196	8.04273	7.67252	8.61575	8.17005	9.30896	8.40197	8.94475	7.40303	6.65946	9.60141	9.64586	8.31818	7.35465
AC006026.9	0	1.50057	3.56601	2.49675	4.22841	0	0	6.33776	5.44207	2.61175	9.03203	0	8.1434	6.3513	6.77215	0	7.29416	6.86556	1.90331	2.96337	0	1.83897	0	0	1.50643	3.37932	2.67454	0	0.52817	0	3.06708	0	5.39361	7.83722
AC006028.11	3.96132	2.24649	2.462	0	0	2.59321	2.3486	0	0.395773	0.551419	0	0	7.99813	3.7813	2.54927	0	0	0	0	0	1.42484	2.13863	3.46225	2.96775	2.61251	0	0	4.07341	3.01302	0	3.57992	4.19117	1.26145	1.43323
AC006033.22	0	0	1.68889	3.10756	0	0	2.32432	4.51311	0	0	0	0	0.744939	0	0	2.58507	0	0	0	0	0.64054	0	0	0	0	4.71692	0	1.6006	1.16527	0	0	0	3.41048	0
AC006042.8	6.5899	5.08731	5.40367	4.46314	6.22956	6.85245	6.79461	6.70708	6.47394	3.29897	4.28445	0	2.07004	6.09369	8.4198	1.66225	3.87458	9.922	3.93619	4.69385	3.3903	3.739	3.57538	5.31739	6.11298	6.33067	5.33316	6.05417	5.93077	6.28799	3.67512	3.07601	5.35225	4.82457
AC006070.12	0	0	0	0	0	0	3.89123	0	0	0	0	0	0	0	3.83659	0	0	0	0	0	0	0	0	0	0	0	0	0	0	0	0	0	0	0
AC006116.13	0	0	0	6.80344	1.8345	0	4.5962	5.96756	0	0	0	3.77925	3.57234	5.87651	0	5.20849	0	0	4.59513	4.54163	0.664491	0.592387	4.65411	1.67151	5.1894	2.84193	2.45898	0.613272	2.41877	7.79573	4.75788	0.896663	4.63881	4.15957
AC006116.20	0.27257	1.43982	0	1.45389	0	1.41813	0	0	0.833283	0	0	0	0	0	0	1.16179	0	0	2.25942	1.86732	0	1.22912	0.557242	0	1.21732	1.42483	0	0	0	0	0	0	0	0
AC006116.22	0	0	6.55129	7.35851	5.0908	4.3104	3.23684	8.4539	5.83608	2.91813	0	2.61676	8.21971	7.44684	0	8.20595	10.4387	0	4.94388	2.97637	3.48468	1.62429	2.0534	0.532081	3.16384	4.53437	4.7483	2.55639	3.24604	1.78165	0.804287	0	2.32105	2.00971
AC006116.27	0	0	0	0	0	0	0	0	0	0	0	0	0	0	0	0	0	0	0	0	0	0	0	0	0	0	0	0	0.918714	0	0	0	0	0
AC006262.11	0	0	0	0	0	0	0	0	0	0	0	0	0	0	0	0	0	0	0	0	0	0	0	0	0	1.39912	0	0	0	0	0	0	0	0
AC006326.3	0	0	0	1.69995	0	0	0	0	0	0	0	0	4.44148	1.07781	0	1.79498	0	0	0	0	0	0	0	0	0.933547	0	0	0	0	0	0	0	0	0
AC006335.11	0	0	0	0	0	0	0	1.2947	0	2.55278	0	0	0	3.69395	0	2.67828	1.81076	0	0.653001	0	0	0	0	0.484061	0	0	0	0	0	2.39333	0	0	0	0
AC006355.3	0	0	7.17241	5.66111	7.95512	6.13374	7.86383	8.10078	0	0	10.0203	1.82434	8.09988	2.17299	0	7.2835	0	0	0	2.79485	3.73064	4.14895	3.94414	3.0747	0	3.52108	1.27178	3.71931	2.29548	1.14025	2.41586	0	2.316	7.11733
AC006445.6	0	5.25511	0	0	1.8743	0	0	5.37922	0.675358	0	0	0	3.02752	0	0	0	0	0	0	0	0	0	0	0	0.854795	0	2.90092	0	0	0	3.33328	0	2.92695	10.1344
AC006445.7	0	0	1.08225	6.44196	2.70162	0	0	2.76775	0	0.302094	0	0	4.04591	5.00576	2.5333	0	1.57066	0	0	0.782023	0.650276	1.31032	0.590673	2.15149	0	0	1.03047	3.13119	0	2.21848	1.26031	3.66624	0	0
AC006461.2	2.77283	2.27123	0	0	0	2.64087	3.26786	0	2.08073	0	0	0	0	0	3.85048	0	0	5.60494	1.15298	2.37276	0	1.54492	1.3195	1.99022	0	1.45827	1.8893	2.18207	1.60872	0	1.2273	0	2.4156	3.76154
AC006483.5	0	0	1.65065	2.60129	0	0	6.18987	0	0.37609	0	0	5.51203	1.22272	0.698408	0	1.47481	0	0	0	0	0	0.524044	0	0	0	0	0	0	1.85634	0	0	0	0	1.41367
AC006486.9	6.73551	7.91747	6.36029	8.72487	8.37259	7.57036	6.81113	0	4.95464	6.94563	0	0	0	7.14699	0	6.49984	4.21252	0	9.34004	7.94157	7.75917	7.87565	8.25928	8.22404	8.36922	7.33656	7.1956	8.16968	6.84603	3.83545	8.36564	7.18199	5.5487	7.55544
AC006499.1	0	0	0	0	0	0	0	0	0	0.562109	0	0	0	0	0	0	0	0	0	0	0	0	0	0	0	0	0	0	0	0	0	0	0	0
AC006499.4	0	0	0	0	0	0	0	0	0	0	0	0	0	0	0	0	0	0	0	0	0	0	0	0	0	0	0	0	0	0	0	0	0	2.00757
AC006499.7	0	0	0	0	0	0	0	0	0.950985	0	0	0	0	0	2.0468	0	0	0	0	0	0	0	0	0	0	0	0	0	0	0	0	0	0	0
AC006509.7	3.42903	3.58348	4.93093	5.01893	6.6595	4.96962	5.91232	5.75699	4.64642	4.47164	6.45112	7.78635	6.75437	6.50937	5.06822	5.50363	4.78334	4.70336	4.6139	1.29403	1.95042	2.1628	0	2.62388	0	0	0	2.63192	1.99244	5.4021	3.77725	2.38232	4.49052	5.44821
AC006539.2	0	2.26251	0	0	3.22577	0	0	0	0	5.3465	0	0	0	0	0	0	0	0	0	1.30764	1.11565	1.81871	0.601887	0	0	0	0	1.04256	2.29178	6.19863	0	0	0	8.58314
AC006539.3	0	0	0	0	0	0	0	0	0	0	0	0	0	0	0	0	0	0	0	1.3517	0	0	0	0.547219	0	0	0	0	0	0	0	0	0	0
AC006539.6	0	0	4.35961	8.86544	6.1467	1.45567	2.00414	5.1757	7.38761	0.343431	0	0	0	0	0	0	0	0	0	1.48754	0.984845	0.88118	1.2459	0.828625	0	0	0	0	0.782826	0	6.03386	0	0	4.63581
AC006548.19	0	0	1.19243	0	0	2.67927	3.54268	0	5.44847	0	0	0	0.806429	2.17723	7.18084	2.20881	0	0	5.52282	2.20548	2.49552	3.08043	0.619203	4.11662	2.6733	3.97676	3.82597	2.89422	3.13048	1.02954	3.67484	5.59129	6.48755	2.71454
AC006548.26	0	0	0	0	0	0	0	0	0	0	0	0	0	0	0	0	0	0	0	0	0	0	0	0	0	0	0	0	0	0	0	0	0	0
AC006946.12	0	0	0	0	0	0	0	0	1.51159	0	0	0	0	0.714785	0	1.90839	0	0	0	0	0	0	0	0	0	0	0	2.54418	0	0	0	0	0	0
AC006960.5	0	0	0	0	0	0	0	0	0	0	0	0	0	1.86696	0	0	0	0	0	0	0	1.61921	0	1.7655	0	0	0.656799	1.92521	0.913952	0	0	0	0	0
AC006978.6	3.58633	0	0	2.49875	3.77453	4.85805	0	3.85882	0	0	0	0	1.82371	0	0	2.40478	0	0	1.66897	5.13467	4.91578	5.6481	4.8674	5.29718	4.83365	5.81861	5.97431	5.45261	4.58548	4.11748	4.30798	3.75222	3.35094	2.00661
AC006987.4	0	0	0	0	0	0	0	1.2696	0	0.297444	0	0	0	0	2.04082	0	0	0	0	0	0	0	0	0	0	0	0	0	0	0	0	0	0	0
AC006987.6	0	0	0	0	0	1.36993	0	0	0	0	0	0	0	0	0	0	0	0	0	0	0	0	0	0	0	0	0	0	0	0.836714	0	0	0	0
AC006989.2	0	0	0	0	0	0	0	0	0	0	0	0	0	0	0	0	0	0	0	0	0	0	0	0	0	0	0	0	2.07575	0	0	0	0	0
AC006994.1	0	0	0	2.52678	0	0	0	0	0.693523	0	0	0	2.62595	0	0	0	0	0	0	0	0	0	0.597627	0.904738	0.971797	1.50796	0	0.611812	0	0	1.28755	0	1.22445	0
AC007000.10	1.13454	0	0	1.83107	0	0	0	0	1.5422	0	0	1.86674	1.60904	0	0	0	0	0	2.17272	0	1.11114	1.00368	0.599321	0	0	1.15194	0	0	1.44441	2.10435	0	0.888499	2.3781	0
AC007016.3	0	0	4.5441	0	0	5.1964	0	0	0	0.303501	0	0	8.66396	0	0	0	0.739245	0	0	0.718018	1.35218	0	2.51891	0.489182	0	2.26194	0	0	1.87527	0.496907	0	0	1.3123	0
AC007040.11	0.907381	1.26932	2.36986	5.03603	4.7062	4.14904	4.12374	4.04654	3.86047	6.08592	5.85291	8.79055	7.06529	6.66951	8.89587	4.51598	3.52711	5.29646	4.43372	5.24452	1.72561	3.06864	0.488987	1.90336	2.83502	1.5613	4.82201	3.01694	4.12717	5.61625	2.33052	1.24151	2.01838	1.72121
AC007041.2	0	1.48889	4.90661	7.52944	5.69292	5.6195	6.56619	5.00183	3.42306	6.38333	7.07393	0	9.14871	3.35346	4.74041	7.17325	1.83372	2.18845	3.50291	4.16903	2.99542	0	1.60519	0	5.29814	2.56218	5.20417	0	0	7.3051	3.64576	6.17156	5.84353	8.52814
AC007064.22	0	0	0	0	0	0	0	0	0	2.26	0	3.76823	0	0	0	0	0	0	0	0	0	0	0	0	0	0	0	0	0	0	0	0	0	1.41363
AC007064.25	0	0	0	0	0	0	0	0	0	0	0	0	0	0	0	3.05076	0	0	0	0	0	0	0	0	0	0	0	0	0	0.478836	0	0	0	0
AC007064.29	0	0	0	0	0	0	0	0	0	0	0	0	0	0	0	1.22392	0	0	0	0	0	0	0	0	0	0	0	0	0	0.852125	0	0	0	0
AC007204.3	0	0	0	0	0	0	0	0	0	0	0	0	1.18922	0	0	0	0	0	0	0	0	0	0	0	0	0	0	0	0	0	0	0	0	0
AC007228.8	0	0	0	0	0	2.21122	0	0	0	0	6.64768	0	0	0	3.12394	0	0	2.77486	0	0	1.3117	0	0	0.477776	0	0	0	0	1.29314	0	0	0	0	0
AC007229.3	0	0	3.94398	2.60264	0	2.92251	0	0	4.9287	7.82849	0	0	0.743693	0	1.37119	0	0	0	0	0	0	0	3.15326	2.49054	3.24227	0	0.982225	3.46834	2.23004	0	5.3041	5.28925	0	7.03246
AC007237.2	0	0	1.61772	0	0	0	2.22039	1.22632	0	0	0	0	2.04105	0	2.44027	0	0	0	0	0	0	0	0	0	3.121	0	0	0	0	0	0	0	0	0
AC007238.1	2.23901	6.10998	8.169	10.0041	11.0712	9.23154	7.28133	10.98	7.08022	7.21822	4.99587	12.5087	0	8.59215	9.54726	7.70716	6.25054	5.88551	6.9472	3.10304	4.1463	5.25937	4.23125	2.44422	5.19147	0	3.92824	4.49796	5.46255	4.00015	5.00664	7.30157	5.53198	11.1337
AC007253.1	0	0	0	0	0	0	0	1.91446	1.66461	0	0	0	0	0	0	0	0	0	0	0	0	0	0	0	0	0	0	0	0	0	0	0	0	0
AC007256.5	5.69132	5.38464	6.81851	6.69593	5.83488	8.36747	6.41602	8.2858	7.11384	7.89808	9.49751	8.78048	6.77171	8.10328	5.51387	6.12954	6.69692	8.00905	7.20147	7.04298	6.48971	6.49588	5.63432	6.58867	5.38468	7.51626	6.45099	7.54627	6.39831	2.09419	7.2445	6.22288	7.72186	8.16006
AC007279.2	0	0	0	1.77143	0	1.3821	0	0	0	0	0	0	0	3.47743	0	0	0	0	0	0	0	0.596878	0	0	0	0	0	0	0	0	0	1.66661	0	0
AC007283.4	1.89026	0	0	0	0	0	0	0	0	0	0	0	0	0	0	0	0	1.51136	0	0	0	0	0	0.476726	0	0	0	0	0	0	0	0	0	0
AC007312.3	0.411864	0	0	0	0	0	0	0	0	0	0	4.88994	0	0	0	0	0	0	0	0	0.634116	0	0	0	0	0.658738	0	0	0	0	0	0	0	0
AC007318.5	0	8.49799	2.42608	5.8015	7.03102	0	8.40744	5.54286	0	0.550444	0	7.27426	7.97803	6.63378	4.59559	0	0	7.57446	3.30776	3.91922	6.04482	0	5.51903	5.68326	5.57033	0	0	6.75066	7.07779	0	8.04012	0	7.7589	11.4467
AC007325.1	1.59039	0	5.29688	1.73687	0	1.36371	7.11287	1.24069	0	8.67846	0	12.6656	7.53412	3.09218	5.30247	2.29352	1.57089	5.00323	3.37825	0.821101	4.3414	4.1054	6.42432	3.49809	5.44535	4.94987	5.30854	3.57237	4.78003	0.860272	0	5.00612	6.96848	11.9485
AC007325.2	0	3.10554	0	0	0	0	1.1663	0	0	0	0	0	0	6.55796	0	0	0	0	1.09671	9.09302	9.4072	9.71759	9.34096	9.81092	8.34182	8.18416	7.97571	8.46596	4.52949	2.25489	1.72521	0	4.91543	7.01792
AC007325.3	0	0	1.65118	0	1.84304	0	0	0	0	6.4661	0	0	6.06464	0	0	0	0	0	0	0	0	2.1348	0	0	0	0	4.10745	0	0	7.70355	0	0	0	4.50755
AC007326.12	0	0	3.75959	0	0	4.00129	0	6.5446	0.440848	0	0	0	0	5.09021	0	0	0	4.49057	0	2.24026	0	0	0	3.86936	4.82419	5.4177	0	2.50039	2.11315	0	1.73659	0	7.49784	0
AC007326.13	4.87491	3.97443	7.7322	8.297	8.45481	7.72556	7.49123	7.40983	7.38552	8.14826	8.43978	8.48059	8.62065	8.12398	8.49257	9.03323	8.09518	7.49807	6.5064	6.82385	5.80384	6.51743	6.16139	6.144	6.78144	6.72162	6.25545	6.62446	6.8743	7.33593	7.0379	6.71209	7.48767	7.46936
AC007326.9	0	0	3.69352	0	0	0	1.19707	0	0	0.293838	0	0	0	2.21357	0	3.78872	9.12236	0	0	0	0	0	0	0	0	5.81048	0	0	0	1.12532	0	0	0	6.35341
AC007347.1	0.383121	0	0	1.82958	1.89133	0	0	1.30132	0.67879	1.04318	0	0	3.97442	1.81712	0	0	1.77629	0	0	0	0	0	0	0	0	0.531181	0	0	0	0.801164	0	0	0	1.40491
AC007365.4	0	5.74579	0	0	3.2257	4.79212	0	6.40494	0	0	0	0	3.08887	0	0	7.11314	0	0	0	1.66489	2.14974	1.31542	0.593939	3.66668	1.88998	1.14185	0	3.37464	0	0	3.76819	3.23292	0	2.12406
AC007383.1	0	6.81041	6.88799	6.84403	6.9324	7.85524	7.31472	5.72103	3.46026	7.30285	5.27785	8.92833	7.72414	8.28512	6.96441	7.62591	4.5316	7.30685	5.78815	6.22148	5.59743	5.82843	3.7359	5.09365	5.35326	7.22937	5.96115	6.35372	5.60783	5.41968	6.70504	4.94661	6.51092	8.39856
AC007383.6	0	0	4.33871	3.0161	1.83799	1.35672	5.54169	1.24225	0	0	0	0	1.1861	0	0	0	0	7.24318	0	0	1.42293	0	0	1.17804	2.90044	0	1.67109	0	4.39102	4.4184	0	3.0012	0	5.12851
AC007386.3	0	0	0	0	0	0	0	0	0	1.22548	0	0	0	0	0	0	0	0	0	0	0	0	0	0	0	0	1.05113	1.00227	0	1.35207	0	0	0	0
AC007387.2	0	0	3.61668	5.56485	0	0	0	0	0	0	0	0	0	0	0	0	0	0	0	0	0	0	0	0.528862	0.881193	0	0	0	0	0	0	0	0	0
AC007389.1	0	0	0	0	2.65569	2.54862	6.13934	0	6.53592	0	2.86695	0	0	5.79926	0	1.69042	3.44955	0	1.43295	2.80922	1.98549	0	0	3.36564	0	0	0	0	2.17615	0	1.30055	1.20646	0	0
AC007389.2	0	0	0	0	0	0	0	3.03594	0	3.33601	0	0	0	0	0	0	0	0	0	0	0	0	0	0.827108	0	0	0	0	0	0	0	0	3.70396	3.66331
AC007390.4	0	0	1.02478	1.77109	2.64335	0	1.18345	1.90676	0	0	0	0	0	0	0	2.71304	0	0	0	0	0	0	0	0	0	0	0	0	0	0.454405	0	0	0	0
AC007395.4	3.58718	0	0	4.66178	4.47184	3.41273	3.1032	0	0	5.9328	3.75215	0	6.11484	1.4855	0	0	6.57247	4.25494	5.29736	0	0.660902	3.71094	0	0.904589	1.95598	2.02256	0	2.76503	3.20198	0	3.7209	0.891442	0	4.20661
AC007537.1	7.87644	0	6.41333	7.53385	0	4.20909	5.83127	2.98843	2.03269	0	7.09987	7.41001	0	0.670104	1.349	0	0	8.82454	2.2932	3.76078	4.06319	5.26179	2.35142	3.40438	6.29534	4.7758	3.16731	3.65631	5.67742	5.70549	3.80197	5.82573	6.95797	5.7566
AC007551.2	0	0	0	3.71478	0	3.39882	5.89326	0	0	0.294362	0	0	2.08741	8.33066	3.35694	2.02394	3.11267	3.00681	0	0	0	2.65751	0	0	0	0	5.45596	1.00837	1.16366	0	0	0	0	4.43765
AC007560.1	0	4.8668	0	0	5.1913	0	4.68622	6.33957	1.53821	0	0	4.29658	3.48478	0	0	0	0	0	0	0	0	0	1.90087	0	3.55547	0	3.31775	0	1.83363	0	0	0	3.64998	4.70727
AC007562.1	0	0	0	0	0	0	0	3.27656	0	0	0	0	0	0	0	0	0	0	0	0	0	0	0	0	0	0	0	1.63079	0	0	0	0	0	0
AC007563.4	0	2.70818	0	1.84143	5.90729	0	0	1.98171	0	0	6.25294	0	0	0	0	0	0	0	0	0	0	0	0.984695	0	0	0	0	0	0	1.37752	2.11331	0	0	0
AC007568.1	0	0	6.21328	8.5093	7.66446	5.05661	6.60006	6.62942	5.51756	9.15159	5.65406	8.60105	5.47711	0	8.64033	0.530621	0	7.38644	6.21601	1.26703	0	0	0.579747	1.42373	3.00995	0	0	0	1.16269	0	1.6069	0	5.50864	6.77683
AC007677.2	0	0	0	0	0	0	0	0	0	4.07043	0	2.6116	0.729479	2.93682	2.8558	0	0	0	0	0	0	0.57344	0	0	0	0	0	0	0	0	0	0	1.88691	1.38426
AC007679.1	0	0	4.96911	8.53682	3.5373	8.67209	7.15716	0	0	0	0	0	0	8.96874	0	0	0	0	0	3.52895	1.68871	1.76906	1.57189	0	1.48273	2.35041	1.02289	1.00707	0	4.40007	0	0	5.31265	6.02044
AC007679.4	0.374257	0	4.32768	0	0	1.41571	0	0	0	0	0	0	0	0.707023	0	0	0	0	0	0	0.643111	0.980141	0	0	0.895275	0	0	3.2755	1.16903	0	0.753273	0	0	2.60029
AC007790.4	0	0	0	0	0	2.05733	0	1.25049	1.15644	0	0	0	0	0	0	0	4.25607	0	0	0	0	0	0	0.899936	0	0.686853	1.0931	0	0.515716	0	0	1.64561	0	0
AC007875.2	0	0	1.64195	0	0	0	1.19292	0	0.374963	0	0	0	1.55861	1.13899	0	0	0	0	0	0	0	0	0	0	0	0	0	0	0	1.33793	0	0	0	0
AC007881.4	0	0	0	0	3.72275	0	0	0	0	1.8525	0	0	0	7.38164	0	5.00385	0	0	0	0	0	0	1.48025	0.46663	0.531499	0	0	0	0	0	0	0	1.34253	1.5151
AC007899.3	1.58975	1.50326	1.67138	7.41699	6.04815	5.65141	2.24146	4.35129	0	5.30094	2.84433	9.50195	4.25999	5.80639	4.76987	0	0	2.67778	5.19537	0.796497	4.10967	3.09724	1.60766	3.40183	2.54551	5.9457	3.62927	6.8553	5.9609	5.64668	5.57429	4.86912	6.94086	8.62867
AC007908.1	0	0	0	6.10308	0	0	3.87745	0	0	0	0	0	5.79719	0	8.35626	0	0	0	0	0.709491	0	0	0	0	2.48353	0	0	0	0	0	0	0	0	0
AC007919.18	8.82107	7.51845	7.57606	1.99464	0	4.00146	0	0	3.5909	2.73181	7.1554	7.81018	0	2.44197	0	4.81247	0	0	1.90546	7.99125	7.32869	8.09533	7.61008	8.3241	4.50823	5.39584	4.92987	4.92388	6.13545	2.98303	2.71136	5.08185	5.59487	0
AC007919.19	0	0	0	0	0	0	0	0	0	0	0	0	0	0	0	0	0	0	0	0.814088	0.677676	0	0	0.538247	0	0	0	0	0	1.18549	0	1.46494	0	0
AC007969.4	0	0	0	0	0	0	1.11194	0	0	0	0	0	0	0	0	0	0	0	0	0	0	0	0	0	0	0	0	0	0	0	0	0	0	0
AC007969.5	0	0	7.9581	8.76572	1.90592	0	1.21828	2.76423	2.04146	0	0	1.84328	0	0	8.0314	0	0	0	0.655026	3.45095	3.05426	2.29112	2.80737	0	2.65817	4.44048	0	0.595379	3.08768	0.852189	0	0	4.96385	12.6744
AC008065.1	0	5.05057	5.09425	5.36221	4.20555	6.2251	0	4.48065	2.17306	7.46645	4.3447	0	0	2.10109	0	0	6.77576	7.19358	5.0088	5.01793	4.18554	4.03167	4.80021	4.67625	4.80036	4.88627	5.84697	5.47416	4.58405	0	3.0707	7.22171	4.65445	3.5278
AC008069.2	0	0	0	2.50467	0	3.3731	0	2.34315	0	0	0	0	3.39772	6.25158	0	6.13424	0	0	0	0	1.10923	0	0.593633	0	0	1.78303	3.13804	0	0	1.37369	0	0	0	0
AC008072.1	2.81416	2.22496	6.33644	5.53491	6.10095	4.07754	4.75631	4.6169	3.95685	5.20713	5.47017	4.58828	5.22092	6.04181	6.07619	5.45557	3.13998	5.63458	4.84975	2.2329	1.73675	2.82207	1.34538	2.01979	2.281	2.22981	1.09412	1.37057	0.900676	4.37516	2.4131	1.83872	3.97565	4.04992
AC008132.13	0.386805	0.359711	11.1057	7.08108	10.6336	7.90373	6.40719	10.3302	7.52415	8.44416	10.3077	11.3783	8.75896	5.97477	5.20823	10.8726	12.7729	1.08525	11.5139	5.8731	4.94436	6.87206	4.43074	6.36967	0	2.90352	4.44512	4.60343	1.82762	7.95617	6.24285	6.23768	0.688978	10.3645
AC008132.14	0	0	0	0	0	3.77393	0	7.48343	0	0.285909	0	0	0	0	0	0	0	0	4.94945	0	0	0	0	0	0	0	0	0	0	0	0	0	0	2.89512
AC008155.1	7.6928	2.22429	6.45588	9.2449	9.38074	6.66444	8.10536	6.9435	5.09489	6.17738	2.8603	6.19385	9.3273	1.19415	6.40358	10.008	3.79121	7.40931	0	1.22627	1.874	1.25278	0	1.94748	1.67552	2.29901	0.903933	0	0	4.7622	3.3264	0	7.37437	6.49889
AC008171.1	0	0	0	0	3.48624	0	0	0	0.79915	0	0	0	0	0	8.17441	0	0	0	0	4.96782	3.57107	4.74237	4.50211	4.40697	2.54113	0	3.05581	2.00286	0	0	6.43125	6.48512	4.81305	0
AC008173.1	0	0	0	0	0	0	0	0	0	0	0	0	0	0	0	2.295	0	0	0	0	0	0	0	0	0	0	0	0	0	0	0	0	0	0
AC008264.4	0	0	0	4.51971	0	0	0	0	1.98831	0	0	0	0	0	0	0	0	0	0	0	0.658717	0	0	1.46651	0	2.94386	0	0	2.27965	0.509114	1.93128	0	1.30205	0
AC008280.1	5.53748	0	0	5.20519	3.22921	5.0982	0	1.97666	0	0	0	4.26461	3.80212	0	0	0	0	0	2.88508	1.63996	2.12311	2.86713	2.5819	2.9617	2.61613	3.29729	1.5712	4.41602	3.60772	0	3.65601	3.64032	0	1.42387
AC008393.1	0	0	0	0	0	0	0	0	0	0	0	0	0	0	0	0	0	0	0	7.96458	8.42525	7.62591	8.86936	7.21765	7.74776	7.72213	8.81021	0	8.83898	0	9.31486	0.503898	0	0
AC008427.2	0	0	2.42262	5.39012	0	0	5.52843	6.89845	0	0	0	0	0	7.39235	4.04074	8.9243	6.02178	8.64218	4.70549	1.66865	2.15019	2.16327	0	3.60725	0	0	2.46465	0	0	0	2.38958	0	0	5.15377
AC008565.1	0	0	0	0	0	0	1.79614	2.98508	0.38923	3.83318	0	0	0	1.98022	3.12643	0.907063	0	0	0	0	0	0	0.600458	0	0	0	0	0	0	2.44515	0	0	0	0
AC008592.3	0	0	0	2.62192	0	3.22717	0	0	4.92356	0	2.87774	7.6265	0	0.708714	2.54643	1.25252	0	4.61781	5.89324	1.94424	2.95859	0	1.0044	2.40071	0	0	0	0	0	0	4.96931	1.16366	0	0
AC008694.2	0	0	1.05954	0	1.92244	0	1.23471	0	0	0	0	0	0.74613	6.5163	2.51572	0	0	2.61268	0	0	0	0.912546	0	0	0	0	0	0	0.810777	0	0	0	0	5.48941
AC008694.3	0	0	0	0	3.06353	1.70177	0	0	0	0	3.2934	2.21557	5.43981	1.78898	0	3.84324	0	0	0	0	0	0	0	0	1.43118	0	1.56646	0	0	0	0	0	0	4.21662
AC008746.10	0	0	0	0	0	0	0	0	1.36367	0	0	0	0	0	0	0	0	0	0	0	0	0	0	0	0	0	0	0	0	0	0	0	0	0
AC008746.5	0	0	0	0	0	0	0	0	1.07069	0	0	0	0	0	0	0	0	0	0.789768	0	0	0.970711	0	0.523857	0	0	0	0	0.495232	0	1.20929	0	0	0
AC008753.3	0	0	0	0	0	0	0	0	0	0	0	0	4.99499	0	0	0	1.2094	0	0	0	0.612214	0	0	0	0	0	2.08908	0	0.832072	0	0	0	0	0
AC008850.3	0	0	0	0	0	0	0	0	0.41252	5.41163	0	0	0	0	0	0	0	0	0	1.67296	1.96269	3.00362	1.62098	2.65577	3.85483	2.39677	2.97241	5.00595	2.14799	0.886926	3.91494	4.72316	1.30601	4.72038
AC008984.5	0	0	0	0	0	0	0	0	0	3.69316	0	0	0	0	6.97056	0	0	0	0	0	0	2.67907	0	0	0	0	0	0	0	0	0	0	0	0
AC008984.7	0	0	0	0	0	0	0	0	0	0	0	0	0	1.10735	0	0	0	0	0	0	0	0	0	0	0	0	0	0	0	0	0	0	0	0
AC009014.3	0	1.51581	8.62029	0	0	0	0	0	0	0	0	0	0.720165	0	0	0	0	0	0	0	0	0	0	1.69781	0	0	0	0	0	2.09708	0	0	3.38178	0
AC009091.1	0	0	0	0	0	0	0	1.89874	0	0	0	0	0	0	0	0	0	0	0	0	0	0	0	0	0	0	0	0	0	0	0	0	0	0
AC009120.3	0	0	0	0	0	2.11902	0	1.30533	0	0.959029	0	0	0.75138	0	0	0	0	0	0	0.790069	0	0	0.597098	0	0	0.685078	0	0	0	0	0	0	0	0
AC009120.8	0.370524	4.14589	6.5252	0	9.41298	0	6.67101	5.79903	0	0	2.86324	10.4479	0	1.15853	6.58654	8.56921	7.44084	0	4.80261	1.66071	0	1.31118	0.590488	0	0	4.71253	0	0.601868	1.98567	6.37708	0	0.50414	8.13259	3.64173
AC009133.22	0	0	0	0	5.53423	0	3.78359	2.38982	2.58038	0	0	0	1.57513	0	0	0	6.66722	7.89219	0	4.77151	4.19455	5.46029	5.21816	4.95059	2.51911	0.685442	1.69592	4.64868	3.44053	4.61265	5.81859	4.55346	0	0
AC009133.23	0	0	0	0	0	0	3.26142	0	4.40881	0	0	0	7.50843	0	0	0	0	0	0	6.90903	7.19601	6.95736	7.96038	7.83618	0	9.10625	0	0	7.35926	0	0	0	0	0
AC009136.1	7.32146	8.95761	0	0	6.44107	3.62609	0	0	0	0	0	0	6.77701	8.39017	0	9.5461	0	6.26389	0	5.71943	6.26486	6.23386	6.1442	4.86417	6.77388	4.35006	5.93226	5.97972	5.06404	8.53498	3.92135	6.7134	0	0
AC009237.10	0.658141	4.40268	3.28881	10.7262	6.20039	6.59015	8.1376	8.03483	3.95369	0	6.64566	11.6192	4.84492	5.34049	7.79167	6.40381	11.1412	13.0327	5.84554	0	4.65543	0	4.72622	3.73511	4.67346	3.5451	4.64519	6.73899	4.1117	0	4.83912	8.73764	8.9349	9.93201
AC009237.11	2.74962	0	0	0	0	0	0	0	1.14563	0	0	0	0	0	0	0	0	0	1.09139	0	0	0	0	0.492436	1.36745	0	0	0	0	0	0	0	0	1.40412
AC009237.13	0	0	0	0	1.93842	4.94457	2.71482	5.52228	0	7.24097	0	1.82675	0	0	0	0	0	7.71398	2.67663	0	0	3.06976	0	0	0	0	0	0	0	0	0	0	0	0
AC009237.14	0	0	0	0	4.9075	0	0	1.26441	0	0	0	0	0	0	0	0	1.4512	0	0	0	0	0	0	0	0	0	0	0	0	0	0	0	4.51864	0
AC009237.16	0	0	0	0	0	0	2.53582	0	0	0	0	0	0	0	0	0	0	0	0	0	0	0	0	0	0	0	0	0	0	0	0	0	0	0
AC009237.17	0	0	0	0	0	0	0	0	0	0	0	0	0	1.14712	0	0	0.70688	0	0	0	0	0	0	0	0	0	0	0	0	0	0	0	0	0
AC009237.4	0	0	2.92305	5.2434	0	2.58266	1.25394	3.08052	0	0	0	0	0	1.2009	7.12952	0	0	5.13334	9.95777	0	0	0	0	0	0	0	0	0	1.97216	0	0	0	0	0
AC009237.5	0	0	4.404	8.06709	7.40763	7.28354	8.41345	5.57531	0	0	10.9296	12.5295	12.1064	8.3198	0	6.64427	0	0	0	6.304	0	0	0	0	3.53023	3.64432	3.83928	0	0	5.16262	0	0	2.64094	7.25454
AC009237.8	7.57715	0	6.01374	4.82894	5.98249	4.57412	3.66202	0	1.99683	0	0	7.98193	1.8987	4.4065	0	1.25505	9.11469	7.13658	2.70435	4.63093	5.15411	3.35184	3.77194	4.11059	5.05273	5.5506	5.90981	5.37687	6.12519	1.84605	6.63199	3.26595	4.72598	0
AC009238.7	0	0	0	0	0	0	0	0	0	0	0	0	0	1.14712	0	0	0.70688	0	0	0	0	0	0	0	0	0	0	0	0	0	0	0	0	0
AC009238.8	0	0	0	0	0	0	0	0	0	0	0	0	0	1.20173	0	0	0	0	0	0	0	0	0	0	0	0	0	0	1.94687	0	0	0	0	0
AC009245.3	6.42954	0	3.69667	7.76005	3.12976	1.36699	2.56598	6.00657	1.34404	3.72694	4.68054	5.95866	8.44391	7.45647	0	1.66707	2.28991	0	0	4.62288	3.65987	3.71372	1.01772	5.29692	3.12335	0.690482	4.97882	0	2.81877	0	7.80783	5.92055	0	6.7291
AC009263.2	0	0	0	0	0	0	0	0	4.87442	0	0	5.99031	0.727567	1.75766	3.58052	0	0	0	0	0.820922	0	0	0	0	0	0	0	0	0	0	1.69688	2.55791	2.34316	0
AC009274.6	0	0	0	0	4.21179	0	0	0	0	0	0	0	0	0	0	0	6.85893	4.93377	0	0	1.09545	0	3.72301	2.29165	0	4.33133	2.94883	0	3.35867	0	2.15574	0	1.95395	3.29546
AC009286.1	0	0	4.18369	5.80246	2.68218	0	1.20986	0	2.60816	0	0	0	0	0	0	0	6.93828	0	0	0	0	0	0	0	0	0	0	0	2.29252	0	0	0	0	2.09469
AC009299.4	2.24948	0	5.26198	7.3041	7.05085	6.86142	6.32453	5.64196	4.36119	5.18278	6.81873	6.6627	5.58682	6.15756	5.98302	5.26637	4.72602	5.7376	4.5849	1.98137	1.96593	0.589034	1.01839	0.904316	1.54799	1.78732	0	0	3.33207	4.94976	0.780414	0	4.57994	5.15692
AC009299.5	0	3.07011	0	5.51602	0	2.55828	5.17687	0	0	2.66131	7.29774	6.34237	0	2.22515	0	0	0	5.27802	0	5.41802	5.35229	4.62512	5.85938	5.71495	3.58505	5.6663	4.95051	6.26675	5.56904	0	0	4.2771	4.22844	3.63354
AC009302.2	0.365756	0	3.70323	9.54601	6.23041	0	7.14667	0	3.06019	7.54609	0	8.53006	0	2.41747	7.58977	0	0	9.67126	0	0	1.66339	0	0	0	0	0	0	5.0247	4.82233	0	0	0	4.41526	3.8325
AC009303.3	0.36278	0	0	0	0	0	0	0	0	0	0	0	0	0	0	0	0	0	0	0	0	0	0	0	0	0	0.912076	0	0	0	0	0	0	0
AC009310.1	0	0	0	0	0	0	0	0	0	0	0	0	0	0	0	0	0	0	0	0	0	0	0	0	0	0	0	0	0	0	0	0	0	0
AC009313.2	0	0	0	5.31798	0	1.3447	3.80757	0	0	1.38165	0	0	0	0	3.52747	0	0	0	2.79635	0	0	0	0	0	0	0	2.04423	0	0	0	0	0	0	1.31366
AC009336.19	0	2.24013	0	3.00209	6.32485	0	2.815	7.66862	0	0	0	4.25914	0	0	0	0	4.51354	0	1.41527	5.68331	6.91021	6.85417	5.40993	5.77575	6.3981	0	0	5.62748	5.68255	5.52921	4.264	4.55388	4.20671	8.80589
AC009362.2	0	1.51079	0	0	7.10228	1.40935	0	0	7.42236	0	0	0	5.78995	3.19739	0	0	5.83024	0	0	0	0	0.972188	1.99012	0.507553	1.42801	0	0.976874	1.33088	3.78211	0	4.66641	1.39325	5.2043	5.77292
AC009413.2	0.676546	0	1.0934	5.229	0	4.62276	0	0	0	4.17624	0	0	0	2.45718	5.13644	0	9.20364	0	0	0.774924	1.9337	0	0	1.83612	2.80055	0	0	1.01873	1.17215	0	1.24817	2.35858	0	7.88987
AC009414.1	3.58558	0	0	0	0	0	0	4.15027	0	0	0	0	0	3.94429	0	2.53678	2.2524	4.44122	0	0	0	0	0	0	0	0	0	0	0	0	0	0	3.83076	2.88602
AC009474.1	0	0	0	2.96333	3.74067	0	1.11842	0	0	0	7.39601	0	0	0	0	1.42171	0	0	0	0	0	0	0	0	2.72712	0	0	0	0	4.18974	0	0	0	0
AC009474.2	0	0	5.07198	0	1.97275	0	5.7891	0	4.04573	0.3339	0	0	1.34847	5.95635	0	2.77601	3.12645	0	0	0	0.56695	0	0	0	0.402675	0	0.852972	0	2.73519	0	0	0	2.54901	6.10697
AC009477.7	0	0	0	1.76822	0	0	0	2.70256	0	0	0	0	0	0	1.31039	0	0	0	0	0	0	0	0	0	0	0	0	0	0	0	0	0	0	0
AC009480.4	0	0	0	0	0	0	1.81086	1.24326	0	0	0	0	0	0	0	0	1.15411	0	0	0	0	0	0	0	0	0	0	0	0	0	0	0	0	0
AC009487.6	9.13578	5.96621	10.6733	9.88909	9.63884	8.97341	10.8057	8.34782	7.44648	9.62241	11.7769	12.8891	9.18302	10.061	11.8091	11.0813	9.37599	9.0373	7.58916	4.82097	4.86384	3.98797	4.21923	4.67186	5.4065	5.4267	4.12619	6.20876	5.54216	10.1098	6.8132	5.08755	9.4191	10.1124
AC009500.2	0	0	0	3.03249	1.85131	0	2.58495	0	0	0	0	0	0	0	0	0	1.54083	0	0	0	0	0	0	0	0	0	0	0.593193	0	0	0	0	0	2.5106
AC009502.1	0	0	0	0	0	2.06485	4.88998	3.75509	0	0	2.84626	0	0	0	0	0	0	4.61031	1.08118	0	0	0	0	0	0	3.43405	0	0	0	0	0	0	4.79844	4.1862
AC009506.2	7.23459	2.22456	2.09681	7.66995	0	8.02921	3.86893	4.97373	0	6.76235	0	0	5.0604	6.30995	3.89728	0	9.22549	8.5952	5.29928	6.23012	5.3043	6.49365	4.89611	6.08338	6.21195	5.75304	7.56418	6.12411	4.82395	5.43671	5.42109	4.62267	7.54701	6.53423
AC009517.2	0	0	6.86943	0	3.16425	0	6.77063	0	0	0	6.96112	0	2.48185	4.95531	3.74805	7.15205	0	0	0	3.87479	0	0	0	0	0	0	0	1.83959	0	0	0	0	0	0
AC009518.2	0	0	1.66588	6.66151	0	0	0	4.13535	0	0.298518	0	0	0	0	0	2.91389	0	2.66828	0	0	0	0	0	0	0	0	0	0	0	0	0	0	4.56374	6.98952
AC009541.1	0	0	0	0	0	0	0	0	0	0	0	0	1.83211	0	0	0	0	0	0	0	0	0	0	0	0	0	0	0	0	0	0	0	0	0
AC009784.4	0	0	0	0	0	0	3.89788	2.98369	0	0	0	0	0	0	0	0	0	0	0.631154	0	0	0.951956	0	0	2.96435	0	0	2.43616	0	0	0	0	0	3.76956
AC009892.2	0	0	3.26135	0	0	0	2.334	1.29459	0	0	0	0	0	0	0	0	0	0	0	0	0	0	0	0	0.712528	0	0	0	0	0	0	0	0	0
AC009945.4	0	0	2.4484	0	0	0	0	0	0	0	5.01809	0	5.1071	0	0	0	0	2.64303	0	0	0	0	0	0	0	0	0	0	2.02776	0	0	0	0	5.9081
AC009948.7	0	3.0524	8.73869	6.36234	9.29001	7.04952	3.08046	5.58595	6.03937	1.25036	12.1264	5.95566	7.12969	0	0	7.22685	3.41788	0	6.96293	1.67205	1.95385	0	2.18582	2.1531	5.01763	2.39026	4.08154	0	2.51046	0.847537	1.64552	0	5.99269	6.33172
AC009961.2	0	0	5.5633	5.39425	0	0	2.86244	0	0	0	2.85492	0	0	4.52779	0	0	2.64212	0	0	0.801254	0.664846	0.592441	1.02285	2.64648	0	2.23374	3.17658	2.39106	0	0.49131	3.27464	0	1.23314	1.36462
AC009961.5	1.13315	0	0	0	0	0	0	1.33065	0	1.07445	0	0	0	0.729626	0	2.81709	1.82025	0	0	0	0	0	0	0	0	0	0	0.927768	0	0	0	0	0	0
AC009963.3	0	0	0	0	0	5.46743	3.24543	1.52139	3.30424	0	0	0	0	6.52093	1.62749	6.06896	5.96362	2.39128	4.48018	6.06963	5.03561	5.9883	5.03229	5.50791	4.24318	5.27947	4.55871	6.78913	4.76142	2.78759	3.51636	6.21598	0	0
AC009963.4	0	0	4.25973	9.51581	0	4.28825	0	0	0	0	0	0	0	0	6.41187	0	0	0	0	0	0	0	0	0	1.67644	0	4.06134	0	0	0	0.709655	0	0	0
AC009963.5	0	0	1.04655	0	0	2.88778	3.95236	4.73292	4.54128	0	7.11844	0	1.86277	6.42315	0	0	0	0	0	0	0	0	0	0	0	0	0.889008	1.26592	0	0	0	0	0	0
AC009963.6	0	0	0	0	0	5.80371	3.46938	0	0	0	8.71587	0	2.27616	3.01688	6.934	0	0	0	0.630267	0	0	0	0	0	0	0	0	0	0	0	0	0	5.46744	3.58756
AC009967.3	1.70891	0	0	3.92291	5.84782	4.61689	2.226	0	0.687177	0.937308	2.82968	2.59822	5.67104	4.76786	6.73253	1.44856	2.76107	1.47429	0.632188	2.21558	0.654897	0	0	0.516141	1.54353	0	1.08681	0	0	1.57937	0.77399	0	4.46999	5.12389
AC009969.1	0	0	0	0	0	0	0	2.25059	0	3.20974	0	0	0.92636	0	0	0	0	0	0	0	1.66462	0	2.33544	0	2.49024	0	0	0	2.5298	0	0	0	0	0
AC010091.1	0	0	0	0	0	0	0	0	0	1.81838	0	3.36624	0.748816	0.386593	0	0	0	0	0	0	0	0	0	0	0	0	0	0	0	0.725831	0	0	0.776006	0
AC010095.6	0	0	0	0	0	0	0	0	0	0	0	0	0	0	0	0	0	0	0	0	0	0	0	0	0	0	0	0	0	0	0	0	0	0
AC010132.11	0.834532	4.61023	5.38578	0	4.87316	5.42033	0	0	0	0	0	0	0	0	0	1.92217	6.73681	0	0	0	0	0	0	0	5.02144	0	5.42185	0	0	0	0	0	0	5.83621
AC010141.4	0	0	0	0	0	0	0	0	0	0	0	0	0	0	0	0	0	0	0	0	0	0	0	0	1.98983	0	0	0	0	0	0	0	0	0
AC010150.1	0	3.82473	3.3231	0	0	3.4533	0	0	0	0	0	0	0.746617	2.58253	0	0	0.734177	7.53824	0	2.43009	2.63389	1.80999	1.34466	3.2161	0.951201	1.50009	0	3.65072	2.89529	0	0	3.03896	1.25637	0
AC010240.2	0.360368	0	0	0	0	0	0	0	1.50454	0	0	1.8222	0	0	0	0	0	0	0	1.31624	0	1.82543	0.59914	0.523448	1.65736	0	0	0	0.521992	0	1.6685	0	0	0
AC010240.3	0	0	4.27934	2.56387	0	4.08949	6.55299	6.26967	7.67817	5.49123	4.66998	0	3.03699	4.72351	0	6.28139	6.87564	0	0	3.11181	2.10477	3.58034	0	0	3.61709	0	3.58526	0	1.39627	6.14958	0	0	0	7.72926
AC010468.1	0.36386	0	2.09589	6.08272	0	4.20544	5.7612	2.36416	7.02246	0	4.68491	0	4.78345	0.668255	0	6.02767	4.60824	1.48538	4.95515	0.797968	0	3.26064	1.01818	1.20595	0	1.15557	1.70902	2.52299	0	0	0	0	6.79005	7.8229
AC010468.3	0	0	0	0	0	0	0	0	0	0	0	0	0	0	0	0	0	0	0	0	0	0	0	0	0	0	0	0	0	0	0	0	0	2.00794
AC010492.2	0	5.1151	3.59849	7.51056	0	0	0	0	0	0	0	3.14011	4.37305	0	0	0	0	0	0	3.22078	0	0	2.22387	0.531713	0	0	0	0	0	0	1.68318	0	5.47717	2.51766
AC010492.4	0	0	0.988237	0	1.83234	0	0	0	0	0	0	0	0	0	0	0	0	0	2.2727	0	0	0	0	0	0	0	0	0	0	0	0	0	0	1.35408
AC010492.5	0	0	0	5.18778	0	0	4.53365	0	0	0	0	4.70114	0	0	6.93431	0	0	0	0	1.27734	0	0	0	0	2.49366	0	0	0	0	0	1.91468	0	0	0
AC010518.3	0	0	0	0	0	0	0	0	0	5.51677	0	0	0	0	0	0	0	0	0	0	0	0	0	0	0	0	0	0	0	0	0	0	0	0
AC010525.5	0	0	0	0	3.8421	0	1.41179	0	0	0	0	0	0	2.03885	0	0	0	0	0	0	0	0	0	0.879934	1.34013	0	1.54021	0	0	0.929946	1.79859	0	0	0
AC010547.9	0	0	0	0	0	6.54436	0	0	0	0	0	0	0	0	0	0	0	0	3.2324	5.5815	0	4.51375	5.98255	4.84746	0	0	0	4.53556	6.13988	0	0	6.63499	0	0
AC010642.1	0	0	0	2.99551	6.27092	3.3841	7.37117	0	0	0	6.11907	2.6247	2.27357	1.72668	6.00365	7.5558	0	1.50443	1.91355	2.68153	1.49656	4.20201	2.06541	4.28424	3.52123	4.14487	3.92161	6.28326	3.04346	0	3.87155	0	0	0
AC010642.2	0	0	0	0	0	0	0	0	0	0.951761	0	0	0	0	0	0	0	0	0	0	0	0	0	0	0	0	0	0	0	0	0	0	0	0
AC010646.3	0	6.47013	6.89834	6.29778	0	6.48727	0	1.95773	0	0	0	7.59912	0	0.693523	7.07278	5.10747	0	0	0	1.66879	1.95316	2.57958	0	1.84764	0	3.71204	0	0	0.889596	0	2.38727	0	4.68752	7.06643
AC010677.5	0	0	0	1.82219	0	0	0	1.96508	0	8.00176	0	0	0	0	0	0	7.17657	0	0	0	0	0	1.57217	0	0	0	0	0	0.863987	0	0	0	4.00687	5.92933
AC010731.4	0	0	4.66639	0	0	3.97094	5.06768	0	0	0	0	0	0	0	7.09474	0	0	4.44741	0.514748	0	0	0	2.61411	0	0	0.557244	0	0	0	0	0	0	8.14931	7.24398
AC010731.6	0	0	1.0674	0	0	0	0	0	0	0.301625	0	0	0	0	0	0	0	0	0	0	0	0	0	0	0	0	0	0	0	0	0	0	0	0
AC010733.5	7.63234	5.28323	4.18058	0	0	7.4182	5.66587	0	5.33383	0	0	0	0	0	0	8.42642	1.22213	0	0	6.67391	5.11086	6.81092	6.04345	5.74662	5.83385	5.44268	6.62077	7.60343	5.68808	7.15603	6.43133	4.03597	0	0
AC010740.1	0	0	1.67986	1.77724	0	0	0	0	5.29488	0	0	0	0	0	0	6.89684	0	0	0	0	0	0	1.60947	0	0	0	0	0	0	2.64674	0	0	1.88936	0
AC010878.3	0	0	5.41419	5.06574	3.10269	6.00955	6.65184	0	1.32752	0	4.96375	0	0	8.31686	0	5.47915	2.88118	7.64782	1.3917	0	0	0.58476	0	0	3.19037	0	0	0	0	4.10428	0	0	5.32733	2.00368
AC010886.2	1.45496	0	0	3.00977	0	0	0	4.23853	2.05093	1.94532	0	0	0.718653	3.4494	0	1.85788	2.49785	0	0.639847	1.35213	1.50034	2.06247	0.616827	1.2383	0	1.55237	0	1.07243	1.89782	1.61377	0	0	0	2.01995
AC010894.4	0	0	0	0	5.13128	1.42105	5.4004	0	0	4.81296	0	3.80801	4.90576	0	6.00026	0	0.723038	5.33198	0	2.84866	0	0	0	1.17148	0	0	0	2.456	0	0	0	0	0	0
AC010900.2	0	0	4.03215	0	1.84124	1.37022	4.07961	4.23949	0	0	0	0	0	5.61851	0	0	0	0	0	0	0	0	0	0.917564	0	0.704011	0	0	0	0	0	0	0	0
AC010904.1	0	0	1.06115	0	0	0	0	0	0	1.46715	2.83186	0	0	0	3.38537	4.31974	0	0	0	0	0	0	0	0	0.758837	0	0	0	0	0	0	0	4.50508	0
AC010967.1	0	0	3.03247	2.58016	4.09067	0	3.15806	3.78936	1.10486	0	6.17099	0	5.32608	2.95946	2.48445	4.7802	0	0	2.97763	0	0	0	0	0	0	0	0	0	0	1.28595	0	0	2.64712	0
AC010970.2	10.0562	9.42751	8.71219	8.16124	9.25531	10.7629	9.51797	10.1885	9.03302	8.6632	7.16436	7.75927	7.78604	8.24427	7.62707	6.10149	6.42822	5.88875	7.74984	10.9968	11.257	11.1256	11.5335	12.1524	9.27168	10.6451	10.082	10.1048	11.5418	9.3814	10.3	9.29711	8.1001	6.40114
AC010980.2	1.122	3.08291	4.05674	4.95163	4.67019	4.12106	4.36254	4.19117	1.67939	2.24736	3.7681	1.85205	4.89664	4.45369	4.43717	6.08363	2.49027	4.99822	4.39792	1.30096	1.96051	3.00328	2.19737	2.29886	1.93998	2.39697	1.61588	2.51753	1.65406	0.458882	2.88756	2.27018	3.58534	4.84741
AC011043.1	0.36774	0	0	1.74875	0	2.88034	1.15035	1.25002	0.394208	0	0	0	1.19833	0	0	0	2.31654	0	0	0	0	0.611395	0	1.23633	0	1.19162	0	1.07009	0.538772	0	0	0	1.23266	0
AC011225.1	0	0	0	0	0	0	0	0	0	0	0	0	3.24212	0	0	4.90016	0	0	0	0	0	0	0	0	0	0	0	0.597191	0	0	0	0.866818	0	0
AC011233.2	0	0	0	0	0	0	0	0	0	0	0	0	0	0	0	0	1.58292	0	0	0	0	0	0	0	0	0	0	0	0	0	0	0	0	0
AC011242.5	2.47998	1.50354	0	3.92367	7.87932	4.52948	2.82879	0	3.12416	0	6.34473	0	7.85629	0	3.11893	4.06115	3.87552	0	3.65596	1.3224	2.51697	2.48868	1.84541	3.5332	0	0.698677	4.35669	2.53859	1.67591	0	2.42964	0	8.27721	6.30681
AC011290.5	6.53044	5.09186	4.51632	0	5.73006	3.93623	0	2.36667	4.37858	0	0	5.30229	5.92322	4.7849	4.77098	0	3.93925	5.2815	4.27708	3.91403	3.19717	3.40891	4.12522	4.9197	4.4122	5.76972	4.87789	5.3272	5.19273	5.62684	3.94788	6.22751	1.22682	5.26256
AC011295.1	0	0	0	0	0	0	3.25176	0	6.43694	0	7.25397	0	0	0	0	0	0	0	0	0	0	0	0	0	2.80153	0	0	0	0	0	0	0	0	0
AC011330.5	10.3497	10.3101	0	12.0134	11.7892	0	0	0	11.0826	0	8.4236	0	10.5389	13.3246	8.93955	14.1857	9.90287	0	10.5295	12.3753	11.73	12.0301	11.6763	11.873	7.82077	12.0972	7.23541	11.6545	10.734	9.33269	11.7372	11.8585	11.667	8.35767
AC011380.8	0	0	3.31646	3.3037	5.58369	3.78691	3.80995	1.83163	4.38725	4.89987	3.61519	0	2.52918	3.76294	0	3.13048	1.12255	3.10728	1.01554	0	0.759097	0	0	0	1.48087	0	0.997478	0.704277	0	2.32288	0	0	1.78699	1.29395
AC011406.2	0	0	0	0	0	0	0	0	0	0	0	0	0	0	0	0	0.756271	0	2.23742	0	1.73473	0	0	2.03671	0	0	0.987853	2.77141	2.00592	0	0	1.18685	0	0
AC011431.1	0	0	3.38126	0	0	0	0	0	0	0	0	0	1.32801	0	2.16609	0	0	0	0	2.26266	0	0	0	0.845906	0	0	0	0	0	0	0	0	0	0
AC011513.3	0	0	0	6.28816	0	0	0	0	0	5.10836	0	0	0	0	0	0	0	0	0	0	0	0	0	0	0	0	0	0	0	0	0	0.663304	0	0
AC011515.2	0	0	0	0	0	0	0	0	0	0	0	0	0	0	0	1.66487	0	0	0	0	0	0	0	0	0	0	0	0	0	0	0	0	0	0
AC011530.4	0	0	0	0	3.03141	1.9591	0	0	0.481093	0	0	0	0	3.45905	0	0	0	0	0	5.13942	3.9349	4.82948	3.81861	0	2.37315	4.42258	3.29021	2.75974	3.8346	0	2.82029	0	0	0
AC011742.3	4.94791	4.66049	0	3.53073	1.95167	0	1.257	6.00281	0.705341	1.10836	4.32794	3.81849	0	1.55916	2.90843	0	0	6.61503	4.44129	2.36359	2.92432	3.63272	0.57757	3.93106	3.49094	0.657613	3.59131	4.24851	3.42695	0	2.11537	0	0	2.63098
AC011753.6	0	0	0	0	0	2.03833	0	1.2711	0	0	0	0	0	2.5608	0	0	0	0	0	0	0	0	0	0	0	0	0	0	0	0.777567	0	0	0	3.41714
AC011816.1	0	0	0	3.73362	0	0	4.59439	0	3.48951	0	0	5.4834	2.79499	4.72616	0	0	0	0	0	0.78344	2.47495	4.26879	2.7123	2.40406	4.22652	5.59845	6.0413	5.07034	4.02088	0	5.14293	3.16257	3.39105	4.34638
AC011933.2	1.33154	0	8.00793	7.03046	1.97672	3.50466	6.28195	0	1.37528	0.949249	4.74315	0	0	1.21925	6.87124	6.267	0	7.1315	4.62052	4.33486	5.46242	4.04994	4.43398	5.30261	3.83981	5.34126	5.59263	6.8061	5.69506	3.92991	5.883	4.48991	8.02714	4.69256
AC011998.4	0	0	0	5.19396	0	0	4.77027	0	0	0	0	0	0	0.656244	0	0	0	0	0	0	0	0	1.86323	0	0	0	0	2.02505	0	6.84074	0	0	0	4.89587
AC011999.1	0	1.4897	6.40813	4.1198	2.60955	0	1.7738	1.89189	0	0	0	0	0	5.31615	0	4.62674	0	2.66367	0	1.30627	1.73086	1.32746	0	0	2.52544	0	0	1.6321	1.19701	0	1.95162	0	0	4.89919
AC012065.5	0	1.54662	0	0	0	0	1.2721	0	0	0	0	0	6.86932	0	0	0	6.89503	0	0	0.781377	3.41975	2.57008	1.01487	3.1407	3.57701	2.67867	2.77263	3.69442	3.24047	0	4.40156	2.94048	1.28611	1.46633
AC012066.1	0	3.79096	9.14876	9.11596	2.6433	5.40773	7.96052	7.14687	5.65546	4.64581	6.10942	1.83151	4.26568	3.31021	5.78754	6.18221	6.75721	0	5.28489	7.07607	6.15828	6.37688	5.59633	5.73846	5.18667	5.34202	5.35028	3.86901	6.38104	4.42615	5.74715	3.5384	6.37277	6.06652
AC012075.1	0	0	0	0	2.62597	0	0	0	0	0	0	0	2.4519	0	0	0	0	0	0.62964	0	0	0	0	0	0	0	0	0	0	0	0	0	0	0
AC012078.2	0	0	0	0	0	2.05576	0	1.24443	0	0	0	0	0	0	0	0	0	0	5.63655	0	0	0	0	0	0	0	0	0	0	0	0	0	0	0
AC012314.1	0	0	0	0	0	0	0	0	0	0	0	0	0	0	0	0	0	0	0	2.0321	0	0	0	3.23779	0	0	0	0	0.932578	0	0	0	0	0
AC012314.2	0	0	0	0	0	0	0	0	0	0	0	0	0	0	0	0	0	0	0	2.0321	0	0	0	3.23779	0	0	0	0	0.932578	0	0	0	0	0
AC012314.3	0	0	0	0	0	0	0	0	0	0	0	0	0	0	0	0	0	0	0	2.0321	0	0	0	3.23779	0	0	0	0	0.932578	0	0	0	0	0
AC012314.4	0	0	0	0	0	0	0	0	0	0	0	0	0	0	0	0	0	0	0	2.0321	0	0	0	3.23779	0	0	0	0	0.932578	0	0	0	0	0
AC012314.5	0	0	0	0	0	0	0	0	0	0	0	0	0	0	0	0	0	0	0	2.0321	0	0	0	3.23779	0	0	0	0	0.932578	0	0	0	0	0
AC012314.6	0	0	0	0	0	0	0	0	0	0	0	0	0	0	0	0	0	0	0	2.0321	0	0	0	3.23779	0	0	0	0	0.932578	0	0	0	0	0
AC012314.7	0	0	0	0	0	0	0	0	0	0	0	0	0	0	0	0	0	0	0	2.0321	0	0	0	3.23779	0	0	0	0	0.932578	0	0	0	0	0
AC012314.9	0	0	0	0	0	0	0	0	0	0	0	0	0	0	0	0	0	0	0	2.0321	0	0	0	3.23779	0	0	0	0	0.932578	0	0	0	0	0
AC012354.8	0	0	5.51977	6.05283	4.28174	3.38965	2.60587	0	0	0	0	0	7.32138	0	0	5.26385	0	0	7.8396	0	0	0	0	1.15818	0.8927	0	0	2.15512	0	0	0	0	3.35637	0
AC012358.4	0	0	0	0	0	0	0	2.34803	0	0	0	0	1.54724	0	0	0.519754	0	0	0	0.810998	1.12858	1.61353	1.02918	1.21805	1.58435	1.80941	0	0	0.527508	0	0	1.67235	0	0
AC012362.3	0	0	0	0	0	2.05546	0	0	0	0	0	0	0	0	0	0	0	0	0	0	0	0	0	0	0	0	0	0	0	0	0	0	0	0
AC012454.4	0	0	0	3.941	5.12547	2.069	2.57529	2.37073	3.57702	2.32016	0	0	2.08962	2.79227	2.85405	2.0297	3.15446	2.69545	2.12557	0	0	0.60048	0	0.530465	0	0	0	0.621601	0	2.45641	0.795651	1.2105	1.88763	0
AC012493.1	0	0	0	7.50179	5.78809	2.05249	5.57947	2.3564	0	0	0	0	5.82987	7.71871	0	1.20231	6.83565	9.29861	0	0	0	0	0	0.516332	0	0	0	0	0	0	0	0	0	7.4578
AC012501.3	0	0	0	0	0	1.37753	0	0	0	3.09782	0	0	0	0	4.18108	2.03165	0	0	3.95983	0	0	0	0	0	0	0	0	0	2.56428	3.439	0	0	0	0
AC012512.1	0	0	0	0	0	0	3.30945	0	2.25562	0	3.76583	0	0	3.41609	8.17058	3.10443	0	1.50095	0	0	0	1.0161	1.35601	0	0	0	0	0	0	0	5.13734	4.0917	1.24278	0
AC012513.4	4.71375	1.49499	2.4126	4.121	1.82975	3.75652	1.14455	2.34403	0	5.65385	2.83168	4.41091	0	7.37877	3.72146	4.65536	3.41683	4.3713	2.27328	1.9901	3.45178	4.37824	3.68004	4.13659	2.71523	4.49795	3.93717	5.42018	4.05769	6.94876	3.16433	3.96787	2.31122	1.33329
AC012671.2	0	0	0	0	3.18928	0	0	0	0	0	0	0	0	0	0	1.21607	0	0	0	0	0	0.806803	0	0	0	0	0	0	0	0	0	0	0	2.57706
AC013262.1	0	0	0	0	0	0	0	0	0	0	0	0	0	0	0	0	0	0	0	0	0	0	0	0	0	0	0	0	0.94017	0	0	0	0	0
AC013268.3	0	6.94237	5.12611	0	0	5.92566	6.12353	4.22653	0	0	0	7.10234	5.34651	0	0	7.67801	5.38244	5.93744	4.56447	4.09494	3.94884	3.30506	4.15865	3.65927	4.76713	2.26748	2.61237	4.54345	2.33203	3.43031	4.80582	4.48105	4.48338	0
AC013268.4	0	0	0	0	2.69952	3.42	0	0	0	0	0	0	0.736872	0	0	1.87667	0	2.96839	0	0	0	0	0	0	0	0	0	0	0	0	0	0.81307	0	0
AC013269.5	0	0	7.80266	5.89321	0	5.8851	0	5.56385	0	4.15386	0	10.3903	0	2.99217	0	0	6.28542	0	0	0	0	0	2.04698	0.91603	3.39187	0	0	2.40888	0.529401	5.92911	0	0	6.51514	0
AC013271.3	0	0	0	0	0	0	0	0	0	0	0	0	0	1.47878	0	0	1.19493	0	2.16544	0	0	0	0	0	0	0	0	0	0	0	0.45297	0	0	0
AC013271.7	1.12656	0	1.08884	0	3.14888	2.08404	0	1.92856	0	2.37557	0	0	1.86235	1.84504	1.36966	3.60412	2.9569	3.09223	2.14246	0	0	3.95806	2.26316	1.25295	5.23243	2.09642	0	1.08544	0	0.505677	1.11161	1.24744	1.24817	0
AC013399.3	0	0	0	0	0	0	0	0	1.16167	0	2.8527	3.12229	3.71075	0	1.36838	0.928547	0	0	0.653252	0	0	0	0	0	0	0	0	1.00441	0	0	0	0	0	0
AC013403.13	0	0	2.08493	2.63075	0	0	0	0	0	0	0	0	0	4.4679	0	0	0	4.61466	0	0	0	0	0	0	0	1.01523	0	0	0	0	0	0	0	0
AC013404.1	0	0	0	0	3.26178	0	0	2.00191	0	0	0	0	0	0	4.09583	0	0	0	0	0	0	0	0	0	0	0	0	0	0	0	0	2.48156	0	0
AC013410.1	0	0	0	0	3.47722	0	0	0	0.383372	6.69156	0	3.76602	5.00351	4.04844	0	0.515066	0	0	0	1.98704	0	0	1.01709	0	0	0	3.07416	0	2.73045	0.845565	0	0	3.3494	2.8135
AC013429.4	0	0	0	0	0	0	0	1.26718	0	0	0	0	0	1.77283	3.11984	0	0	1.44821	0	0	0	0	0	0	0	0	0	0	0	0	0	0	0	0
AC013429.5	1.29599	0	2.11199	2.54848	0	0	0	1.26617	0	0	3.75848	4.44299	0	0.677094	0	0	3.95371	0	0	3.20498	1.46847	2.72709	1.62129	2.65383	0	0.697054	2.15804	3.7314	2.64456	0	3.89045	4.55791	0	3.15486
AC013439.4	3.27201	0	4.45316	3.68804	4.44281	4.32801	2.56438	3.5907	4.4918	4.54346	6.56142	4.99845	4.16007	2.51456	6.11282	2.54363	5.63357	2.69472	2.58842	0.814501	0.675225	0	0	0	0	0	0	0	0	2.91198	0	0.525932	0	2.49271
AC013442.1	0	0	0	0	0	0	0	0	0	0	0	4.05486	0	0	0	0	0	0	0	0	0	0	0	0	0	0	0	0	0	0	0	0	0	0
AC013444.1	0	0	3.28364	4.97161	1.82828	1.36312	1.14229	1.24065	1.79944	0	0	0	0	1.11066	0	0	2.09551	0	0	0.817123	0	0	0	0	0	1.81942	1.04876	1.39227	1.6912	0	1.99204	2.43805	0	3.10221
AC013467.1	0	0	0	0	0	4.08009	6.15665	5.20802	5.71571	0.952996	4.69239	0	1.56139	3.01732	4.77252	0	0	3.04701	6.11865	0	0	0	0	0.914421	0	3.37431	0	0	0	0.858185	0	0	0	2.03455
AC013470.6	0	0	8.28907	8.26708	5.19055	6.46059	8.34687	6.09843	3.2514	8.00489	8.58673	9.07815	3.5597	8.05617	4.47322	8.96691	2.07405	6.89023	1.06291	2.44429	1.11444	0	0.596121	0	1.05397	2.22907	2.25551	0	1.45041	0.84552	2.20429	0	8.99628	7.75025
AC013470.8	0.371218	0	0	1.81633	4.1267	2.10133	3.1613	0	0.700478	0	5.67952	1.84596	4.80287	5.39252	2.06413	0	1.85391	1.48573	3.42981	2.40253	0.646781	1.30449	0	1.43877	3.84752	4.14405	0	3.7374	0.505421	1.38743	2.15815	0	0	0
AC013474.4	0	0	0	2.53834	2.64148	2.06921	2.24662	1.25933	0	1.39584	2.85295	3.49835	4.31583	1.75521	2.50219	3.68815	2.48013	3.56956	0	0	0	1.01141	1.02271	0	0	0.693732	0	0	0	2.08457	0	0	1.88542	0
AC015688.3	0.898235	0	3.28641	0	0	2.88832	2.26378	4.92814	0	4.8745	0	0	9.01081	0	6.35406	0	0	0	0	2.90971	3.98717	5.23513	4.05896	4.28343	5.23219	4.71698	5.04875	3.29511	3.11105	0	2.72913	0	3.71261	0
AC015849.14	0	0	3.11847	1.80017	0	0	0	4.65854	0	0.297375	7.76812	0	0	4.77073	1.36082	6.68415	0	5.32652	5.05765	0	0.64137	0.978144	0	0.884421	2.1877	0	3.61624	4.11076	4.1384	0	2.35497	0	4.21911	3.19276
AC015922.5	0	0	1.66086	4.30257	3.11451	0	0	2.34369	0	0	0	4.22799	3.91193	3.91521	0	2.81727	0	0	1.06719	0	0	0	0	0	0	0.69357	0	0	1.20476	2.43436	0	0	0	0
AC015922.7	0	0	0	0	0	0	0	2.71469	1.44086	0	0	0	0	3.94682	0	0	0	0	0	0	0	0	0	0	0	0	0	0	0	0	0	0	0	2.04758
AC015977.5	0	0	0	0	0	0	5.53695	0	0	7.23342	0	0	1.27226	3.69223	0	0	0	0	0	0	0	3.12585	0	0.49103	0	0	0	0.566032	1.11471	0	0	0	3.92307	0
AC016292.3	0	0	4.18308	0	0	4.63374	0	2.80956	0	0	0	0	0	0	5.27583	0	0	5.01104	8.52473	4.67233	5.86138	5.30685	5.82123	5.79798	5.47745	4.38147	6.95585	5.41177	6.23847	7.50647	3.90131	4.30929	0	8.24112
AC016582.2	2.60613	0	6.52964	3.38897	4.43876	1.1851	4.82874	5.35125	4.7731	2.73362	9.48707	5.66821	3.77646	6.36154	10.4692	4.94365	2.96793	0	5.09185	0	3.95494	3.57495	2.28637	0.443666	4.08689	2.61049	5.33326	5.36651	6.97659	5.12131	5.58125	6.1486	5.46523	5.71924
AC016629.7	0	0	0	0	0	0	0	0	0	0	0	5.06041	0	0	0	0	0	0	0	2.16469	1.42769	0	0	0	2.4378	0	0	0.603135	0	0	0	0	0	2.40938
AC016691.2	0	0	0	0	0	1.43565	0	0	0	0	0	0	0	0	0	0	0	0	0	0	0	0	0	0	0	0	0	0	0.511217	0	0	0	0	0
AC016700.4	3.41633	0	0	4.53768	0	4.19343	2.6312	4.46066	1.29293	0	0	0	5.14717	0	0	0	0	0	0	0	0	0	0	0	0	0	0	0	0	0	0	0	2.29418	0
AC016700.6	0.397069	0	0	0	0	0	0	0	0	0	0	0	2.70476	2.70406	0	0	0	0	0	0	0	0	0	0	0	0	0	0	0.385373	0	0	0	0	0
AC016712.1	1.10863	0	1.07042	0	2.63845	3.40359	1.16621	1.25784	1.92623	0.951755	3.75064	1.83928	2.08993	3.30587	2.85179	2.02863	2.30275	2.21152	1.08382	0.804894	0.667675	1.01533	0	0.526331	0.981918	0	0	0.616602	1.6722	3.92689	1.29593	0.519423	1.88535	0
AC016712.2	6.71165	0	0	0	0	0	2.70609	0	0.396953	0	2.88372	0	0	5.62652	5.07001	0	0	0	0	0.768471	0	0	0.584274	0.887484	2.10342	1.12096	0	0.59284	0.499291	0	1.60354	1.60502	0	7.23592
AC016716.1	0	0	0	1.73653	0	2.4946	6.25193	0	5.43344	0	0	5.8598	4.40529	0	0	2.13932	0	0	1.66235	2.18676	0	0	0	0	1.51441	0	1.6875	0.592779	0	0	0	1.16165	0	8.63739
AC016724.6	0	0	0	3.04298	0	2.04788	4.65172	1.91294	0	0	0	0	6.34462	0	0	0	0	0	0	0	0	1.71938	0	0	0	0	0	0	0	0	0	0	0	0
AC016734.2	0	3.78703	0	3.41144	0	9.53137	8.08835	6.22536	1.15807	0	10.8835	7.16913	0	9.68167	0	3.68315	1.55581	8.33501	1.41903	0	3.26344	2.69396	1.33331	2.40748	4.09245	2.68734	2.95828	4.22417	5.44634	6.25357	0.771556	0	4.20321	10.4171
AC016739.2	0	0	3.64138	0	3.28829	0	0	4.67141	0	7.42048	10.868	5.83115	5.70381	2.7968	8.94384	0	8.35661	8.21982	5.51073	4.41086	3.84187	1.76715	2.69697	1.18504	9.05629	3.10353	8.3905	3.71706	1.61164	1.95199	6.34343	0	4.392	8.19014
AC016772.4	0	0	7.17659	0	6.87376	0	7.87534	5.8085	2.57771	0	0	0	2.62634	2.35325	0	4.94283	7.26396	0	4.50187	2.00963	0	0	1.03224	0	0	0	0	0	0	0.858643	0	0	2.94463	5.92945
AC016831.3	0	0	0	0	0	1.3795	0	0	0	0	2.80183	0	0.733158	0	0	0	0	0	0	0	0	0	0	0	0	0	0	0	0	0	0	0	0	0
AC016831.6	0	0	5.44383	0	0	1.36232	0	0	3.44653	0	0	0	0	1.45376	3.73045	4.12635	0.725307	2.6887	0	0	1.13291	1.35262	0	0	2.50861	0	0	1.05619	0.530193	5.33348	0	0	0	0
AC016894.1	0	5.16229	0	0	4.00787	0	4.09564	2.87075	0	0	0	0	0	1.6098	0	0	0	0	0	2.71622	3.30439	2.65012	1.32219	3.0433	2.44657	4.33876	5.1797	5.40972	3.81996	0.502103	3.91291	0	0	3.57976
AC016908.1	0	0	0	0	0	0	0	0	0	0.777905	0	0	0	0	0	0	0	0	0	0	0	0	0	0	0	0	0	0	0	0	0	0	0	0
AC016909.2	0	0	0	0	0	0	0	0	0	0	0	0	0	0	0	0	0	0	0	0	0.579728	0	0	0	0	0	0	0	1.49221	0	0	0	0	2.28799
AC017035.2	0	0	6.28446	7.24458	6.5232	4.92564	3.23026	1.88289	0.931452	3.68381	0	3.08988	4.60774	1.44495	1.32575	0.513358	0	0	0	3.06026	2.49107	1.81033	2.01649	2.00697	2.94198	4.02129	4.05563	3.05686	0.515518	1.3691	0	0	0	6.73111
AC017078.1	0	2.20583	0	1.82102	1.90862	0	0	0	0	0	0	0	0	0	0	0	0	0	0	0	0	0	0	0	0	0	0	0.98119	0	0	0	0	0	0
AC017079.3	0	0	0	0	0	1.40316	0	0	0	0	0	0	0	0	0	0	0	3.02139	0	0	0	0	0	0	0	0	0	0	0	0	0	0	0	0
AC017079.4	0	0	0	0	0	0	0	1.2877	2.72679	2.60894	7.41269	0	0	5.25	1.37071	7.30043	0	0	0	2.19829	0.648913	0.577316	0	0	0	0	0	0	1.819	0	0	0	1.24556	6.35029
AC017081.1	1.29681	3.97584	3.71755	3.75777	4.51785	3.43375	3.35212	4.07227	4.87086	4.89725	5.27245	4.04574	4.03307	4.68319	4.20154	4.44176	5.34658	5.33582	3.34175	3.44935	3.54378	3.86893	3.24508	2.50295	3.16316	2.65962	3.61137	2.48284	2.2466	4.5045	3.88178	3.32951	3.20044	2.92481
AC017081.2	0	0	5.17604	0	0	0	0	5.8154	0	0	6.07344	6.24565	7.57335	9.77438	5.02815	3.31523	0	0	6.5085	4.71366	0	0	0	1.64443	4.2382	0	4.84047	0	0	5.64657	0	0	5.76828	0
AC017081.3	9.4066	9.57693	10.905	11.6871	11.2203	10.5486	10.0767	10.421	10.221	10.476	11.6514	11.4332	11.6055	12.0051	11.2993	12.2798	11.1133	11.3702	10.1884	9.8641	9.59057	9.67415	9.05151	9.67033	9.82678	9.87343	9.95521	10.2055	10.0981	10.3898	10.3379	10.3856	10.0916	10.8159
AC017081.4	8.98652	8.73691	10.6775	11.9119	11.5636	10.2936	10.5856	10.4237	10.9382	11.1278	12.1124	11.9203	11.7413	12.0671	11.7613	12.2583	11.9059	11.6035	9.86547	9.7176	9.2918	9.633	9.17047	9.32504	9.29314	9.3886	9.51845	9.78465	9.42819	10.6482	10.0598	9.98993	10.189	11.2737
AC017083.2	0	0	4.29616	6.87495	6.25726	3.1849	3.33507	1.94389	8.74449	0	0	0	6.88354	6.493	13.3902	0	0	0	0.64697	1.27323	2.94996	0	4.24192	3.30616	4.79849	5.11519	6.01759	4.0694	7.25164	3.10088	2.35712	2.92235	8.8112	2.90664
AC017104.4	0	0	0	0	0	0	0	3.82138	0	0	0	2.59606	0	0	0	5.84472	0	6.26016	0	0	0	0	0	0	0	0	0	0	0	0	0	0	0	0
AC018442.1	0	0	0	5.1769	3.49084	2.87128	6.57748	2.35222	0.391483	3.34807	5.47801	0	4.47336	4.45597	0	1.45494	0	4.52158	0.63655	3.64415	1.14074	1.03301	1.03941	2.0487	0.926099	1.18451	0	1.06356	0.534813	6.69396	2.95346	0	1.22637	3.54366
AC018463.4	8.79483	8.23796	4.57874	1.75304	8.00484	3.59329	2.83755	4.76345	2.56978	4.38756	0	0	6.26825	7.47163	4.99094	10.1137	0	6.81651	6.16975	7.88134	7.65193	7.95904	6.64192	7.1706	7.80524	7.7658	7.63218	8.05861	7.81939	3.95424	8.08231	7.31068	7.5331	5.56494
AC018463.5	0.363456	2.21115	5.70273	3.97266	5.76406	4.97531	0	3.4415	0	0.295152	6.44234	0	4.27404	8.02199	5.19698	2.75268	9.13989	0	3.85294	3.12786	0	0	0	0.50618	4.59323	0	2.62045	2.1827	0.498844	0.480863	3.08932	0	9.51848	7.90967
AC018634.9	0	0	1.72558	1.86844	0	0	0	0	0	0	0	0	1.63838	0	0	0	0	0	0	0	0	1.99406	1.60883	1.20698	0	1.77302	1.9932	2.04777	3.04146	5.53353	3.2334	0	1.28081	0
AC018693.5	0	8.50694	0	0	8.78027	2.53853	9.41418	0	0	0.752999	8.38263	11.3241	0	1.14004	7.67575	0	0	0	0	2.18923	2.72882	0	0	0	6.06436	5.16983	0	0	0	0	2.54624	0	0	6.60033
AC018696.1	0	0	3.52278	5.97675	6.20453	5.9386	7.66147	3.62036	0	4.72819	7.33154	9.70134	3.85924	10.6129	7.63342	8.55801	6.82426	0	8.44746	2.03766	0.585081	1.84224	2.48432	1.74567	2.82099	0	3.6947	0.939777	0.451842	5.38426	1.47027	0	5.51005	0
AC018717.2	0	0	0	0	0	0	1.14179	0	0	0	0	0	0	0	0	0	0	0	1.67711	0	0	0	0	0	0	0	0	0	0	0	0	0	0	0
AC018735.1	0	3.7905	4.64015	7.97313	5.83683	2.0492	6.82532	1.23974	0	2.61394	6.54641	6.79241	8.34873	0	2.02256	0	0	7.44846	0	2.255	1.98793	0	0	0	0	4.0031	2.48217	1.05228	0	0	0	0	6.23658	4.5714
AC018738.2	5.76409	0	0	0	0	0	0	0	0	0	0	0	0	0	1.48489	0	0	0	0	0	0	0.905161	0.55348	0	0	0	0	0	0	0	0.673536	0	0	0
AC018755.16	0	0	0	0	2.12165	2.04004	0	0	0	0	0	0	0	0	0	0	0	3.72722	0	0	0	0.980788	0.993772	0	2.4919	0	0	0.956318	0	0	0	1.79802	0	0
AC018755.18	0.365094	5.77323	8.68808	8.69482	7.49581	7.19333	5.12847	8.32259	10.1254	3.57903	10.4062	10.4761	6.70859	6.06272	0	9.41256	0	7.52212	5.33546	2.02114	2.92804	5.50319	3.65371	2.7687	3.5992	2.60358	6.24401	4.2016	5.23639	0	4.061	4.87715	1.87928	6.15302
AC018804.6	0	0	0	0	6.49222	2.0606	3.61828	6.13754	5.41281	0	0	0	0	0	0	0	0	0	1.91714	0	0	0	0	0	0	0.676471	4.52894	2.84376	0.507437	0	2.72104	0	0	4.52326
AC018865.11	0	0	2.26666	3.62453	2.01076	0	4.1893	0	2.15147	0	3.15158	2.01587	0	0	0	0	5.53245	0	0	1.17128	0.594217	1.46095	1.53803	0.85428	0	0	0.4885	0	0	0.951283	0.659053	2.12433	0	0
AC018865.5	0	0	6.90443	0	4.03976	4.06769	3.72254	2.97249	0.387877	8.36737	10.3811	6.12892	1.19406	0	0	7.75016	0	0	0	4.45866	2.35863	2.19651	1.02597	4.88832	2.44747	2.57982	0	0	0	2.64358	5.20128	5.72002	6.26505	7.45609
AC018880.1	0	0	4.0252	0	4.24652	3.58937	3.42415	0	0	0	0	0	2.46017	0	2.02675	0	0	0	0.634657	0	0	0	0	0	0	0	0	0	0	0	0	0	0	0
AC018880.2	0	0	0	0	1.85487	2.02268	0	0	0	0	0	0	0	0	0	0	0	0	0	0	0	0	0	0	0	0	0	0	0	0	0	0	0	0
AC018892.3	0	0	0	4.49042	0	0	0	3.41479	0	0	0	0	0	0.668347	0	4.48121	0	0	0	0	0	0	1.00691	0	0	0	0	0	0	0	0	0	0	0
AC018892.8	0	0	2.9712	0	0	2.6289	6.78618	3.12941	0	0	0	0	7.76977	0	0	5.98802	0	5.18711	2.40982	3.41294	0	1.68834	0	0	0	0	0	0	2.01358	2.53526	0	0	6.62013	0
AC019050.1	0.372767	0	8.48298	0	1.90488	0	0	2.76564	0	0.302892	0	8.22266	5.1175	0.696992	0	0.540377	0	0	0.656897	1.29186	1.71882	0.994746	0.593153	0.518539	0	2.20829	2.06332	0	0.887667	0.492704	2.38295	3.09884	8.29625	3.21247
AC019070.1	2.94638	2.67188	0	3.65431	0	2.03165	3.23062	0	3.95056	0.539931	0	0	0.706075	0	0	0	0	1.46553	0	0.790267	2.15228	1.31906	1.33039	0.893794	1.12293	2.81893	1.90818	3.37256	1.99532	0	0	3.17513	1.84996	0
AC019080.1	0	0	1.09024	0	0	0	0	0	0	0	0	0	1.61903	0	0	0	0	0	0	0	0	0	0	0	0	0.668995	0	0	0	0	0	0	0	0
AC019084.7	0	0	0	3.41931	0	0	1.82807	0	0	0	0	0	0	1.48094	0	0.520459	0	2.61868	1.40757	0	0	0	0	0	0	0.645054	0	0	0	0	0	0	0	1.37427
AC019097.7	0	6.59028	9.74801	9.36813	2.6386	6.79154	8.85291	4.91477	1.91744	0	12.12	0	11.8468	8.85309	8.52794	3.22141	8.19588	8.44142	8.31873	6.11453	4.62858	6.35497	5.84983	6.32128	7.00314	7.39455	7.11988	8.00936	7.41349	6.85763	7.52923	7.92253	4.65064	8.01802
AC019109.1	0.65411	0	5.37277	4.97275	3.11427	4.19437	0	1.24122	1.79991	2.8729	2.84714	6.02704	3.71954	2.63728	4.4931	8.2716	3.74908	0	0	1.33576	0.677001	0	0	0	0	0	1.65427	0	0	0.492099	0	1.21783	0	2.47404
AC019129.1	0	0	3.51708	2.71876	2.00121	5.70142	1.30275	9.12931	0	2.55337	0	8.1231	2.61355	5.64035	4.41441	9.99128	0	0	4.60119	3.14054	2.21796	1.48614	2.93516	2.33615	1.80672	3.82061	0.826772	2.26853	1.10701	1.39305	3.53479	0	0	4.11881
AC019178.2	0	0	2.06405	0	0	0	3.1068	0	0.920287	2.6009	0	0	0	3.12661	0	0.519003	0	3.69802	0.631398	0	0	0	0	0	0	0	1.5493	0	0	0	0	0	0	4.72057
AC019178.3	0	0	0	4.54094	0	4.23548	0	0	0	0	0	0	0	3.78718	6.66487	5.41037	0	0	0	0	0	1.3043	0	0	0	3.12825	0	0	0	6.56703	0	0	0	0
AC019181.3	0	0	0	0	0	0	0	0	0.4113	0	0	0	1.98512	2.36392	0	0.578388	0	2.24323	0	5.523	2.94881	4.86208	4.76834	3.50119	5.26306	2.51249	3.64975	3.02734	4.62004	0	5.91805	6.32444	3.84109	0
AC020550.7	7.58364	0	6.75468	6.84585	5.06808	0	0	4.09194	0	0	0	0	0	4.65616	0	0	0	7.4142	6.67896	4.80803	1.33962	3.08032	3.32962	4.07454	0	3.55355	1.85758	4.01127	4.3546	7.43802	3.73837	5.79431	5.48764	7.53029
AC020983.5	0	0	0	7.87877	4.80067	2.5515	0	0	7.64705	0	2.85512	0	0	8.64985	0	9.54935	2.90998	0	0	0	2.477	0	0	0	0	3.23625	0	0	0.509811	0	0	0.505229	0	6.35428
AC021016.7	0	0	0	4.85394	5.09419	0	0	0	0	0	4.72651	0	0	0	0	1.71732	3.16461	0	0.660798	0	0.658263	0	2.35182	0.522411	0	0.686269	0	0.608965	1.19351	0.496134	0	1.18456	0	5.88907
AC022016.1	11.3076	11.9447	10.6771	9.47867	8.71428	11.1734	9.81778	11.2483	11.0956	10.67	7.60191	8.56798	10.2585	7.26958	11.531	9.98306	10.3564	0	11.0676	11.0867	10.9506	11.1743	10.8805	10.6108	10.3811	10.5994	10.4942	10.9563	10.8837	11.565	10.9059	10.6399	11.3558	8.38343
AC022153.1	0	0	4.61704	0	0	0	2.06455	0	0	4.87964	0	2.58038	6.4623	0	3.96623	0	0	0	0.810968	0.978104	0	0	0	0	0	0	0	0	0	0	0	0	0	0.998977
AC022182.2	6.68982	3.80039	8.98747	10.3593	10.4836	9.43761	8.39431	6.57128	5.01752	6.90162	0	7.86139	7.39364	10.8414	8.63057	8.94388	9.65404	6.31286	1.41046	5.90474	5.32433	5.63045	6.32104	6.79403	4.0847	5.90811	5.40991	8.23165	5.67654	5.77514	7.44733	8.96015	7.90711	10.2819
AC022210.2	0	0	3.10589	2.5251	2.62795	2.05681	1.79482	0	0.386522	5.9553	0	0	3.92497	0	4.98871	6.76219	0	7.02195	3.03559	0	0	0	0	0.519229	0	0	4.33949	1.85695	1.1953	6.73247	0.778252	0	0	2.49862
AC023128.2	0	0	0	1.75855	0	0	0	0	0	0	0	3.50363	0	0	0	0.910941	0	0	0	0	0	0	0	0	0	0	0	0	0.917793	0	0	0	0	0
AC023271.1	0	1.50461	0	0	5.57113	0	2.22554	0	0	0	0	4.03234	2.28648	0	8.26482	6.78509	5.86719	0	1.41216	1.99986	2.35937	2.19718	1.02674	3.63913	0	0.698336	3.187	2.78178	2.74493	0	4.15381	0.902565	0	0
AC023449.2	0	0	0	0	0	2.7756	0	0	0	0	0	0	0	5.46024	3.93766	0	0.820503	0	2.54288	0	1.03462	0	0	0.875624	0.861043	0	0.588629	0	0	0	0	0	4.45797	0
AC023491.1	0	0	1.65118	0	1.84304	0	0	0	0	6.4661	0	0	6.06464	0	0	0	0	0	0	0	0	2.1348	0	0	0	0	4.10745	0	0	7.70355	0	0	0	4.50755
AC023491.2	0	2.2424	10.1235	12.7708	10.6626	11.5201	9.83879	10.6383	10.2772	9.85665	9.43092	8.64793	4.43765	6.52604	10.1731	12.5197	3.16276	11.1198	7.46084	6.29232	2.39346	4.46666	0	5.42702	0	0	0	0	2.05995	1.15978	7.22224	7.92708	0	10.7813
AC024067.1	0.384762	0	0	0	0	0	0	0	0	0	0	0	0	0	0	0	0	0	0	0	0	0.496097	0	0	0	0	0	0	0	0	0	0	0	0
AC024082.3	0	0	0	5.37169	0	0	0	0	0	0	0	0	0	3.00756	7.86736	3.76304	0	0	0	0	0	0	0	0	3.09968	0	0	0	0.509576	0	1.63736	1.63129	2.31463	0
AC024082.4	0	0	0	0	0	0	0	0	0	0	0	0	0.81906	0	0	0	0	0	0	0	0	0	0	0	0	0	2.42514	0	0	0	0	0	0	0
AC024560.3	9.10989	7.6683	7.90791	8.58327	6.38558	8.7952	7.91869	9.5544	6.79257	7.5858	4.57263	10.7497	7.10394	4.29207	11.4817	11.3491	5.88777	8.85077	7.19441	7.57697	7.7095	8.12419	7.87032	8.00263	8.26014	8.58807	7.76781	8.51983	7.65438	8.72162	9.40336	9.9231	4.48238	9.16044
AC024592.12	9.32915	5.26701	0	5.50058	6.57589	0	7.57388	2.23028	8.62159	5.11297	0	0	0	5.13486	3.51234	3.4181	0	0	5.99657	2.20879	5.88005	4.49425	6.64005	5.34413	7.08699	5.45791	0	4.86713	4.06605	1.55053	0	1.33074	0	0
AC024937.2	0	0	0	0	0	0	0	0	0	0	0	0	0	0	1.44526	0	0	0	0	1.66988	0	1.32232	0.602966	1.46847	0	0	2.27907	0	0	0	0	0	0	0
AC024937.4	0	3.75711	2.65824	9.67262	4.7029	3.55468	0	4.64412	0	9.68243	0	0	0	4.49977	7.00275	3.63806	0	0	0	3.66948	3.57921	0	0	0	3.7545	2.2172	3.42509	0	2.00039	0	0	0	2.90503	2.45139
AC024937.6	8.72284	0	6.9962	6.00371	4.72887	8.28	8.87674	8.09146	0	1.82496	0	9.19229	10.7318	3.27752	10.6733	2.62876	3.41988	6.61412	5.48726	6.10725	5.98312	5.67134	6.15247	6.13388	5.29268	5.81154	6.13907	6.81543	5.77423	5.80706	6.70543	8.15016	4.97358	6.45158
AC025263.3	0	0	0	0	0	0	0	0	0	0	0	0	0	0	0	0	0	6.04258	0	0	0	0	0	0	0	0	0	0	0	0	0	0	0	0
AC025335.1	0.645788	0	2.07935	7.9788	1.80771	3.65404	9.03818	4.35091	2.07372	5.57478	5.23287	11.8704	8.45904	3.33532	2.25645	1.43454	3.5821	3.3195	1.66541	6.68076	5.56236	4.89054	4.52978	3.89274	1.17683	2.79626	4.5754	1.05077	3.38668	7.60975	1.68417	0	6.31061	1.31471
AC025750.5	0	0	3.2596	3.05418	4.91433	0	3.49024	1.92408	0	0	0	0	0	1.76556	0	2.53818	1.52976	0	0	0.753385	0	0	0	0	0	0	0	0	0	0	0	0	0	0
AC025750.7	0	0	0	4.98472	1.91894	0	0	3.48769	0	0.295395	0	9.11124	0	0	0	0	0	6.78772	0	0.753777	0	1.27155	0	0	0	0	0	0	0	0.843177	0	0	5.69208	2.12274
AC026150.6	4.53139	7.04416	14.6675	13.9603	13.4502	11.0808	12.9718	11.7926	7.66084	12.3643	13.7742	13.9901	11.9218	13.0395	10.6352	12.8039	12.9507	11.8137	10.6284	7.72437	8.3296	7.13116	7.29727	5.86347	8.35472	6.60477	7.04963	5.52439	4.48039	11.8884	0	7.74141	11.5816	12.6656
AC026185.1	0	1.73188	0	0	0	0	0	0	0	0	0	0	0	0	0	0	0	0	0	0	0	0	0	0	0	0	0	0	0	0	1.16385	0	0	0
AC026271.5	8.28879	9.29873	9.61542	6.36883	11.003	6.2773	8.16936	7.81236	10.9334	0	8.26411	0	9.46603	8.40389	9.8212	0	4.10222	1.48372	5.48588	5.1765	3.45984	5.33385	4.5992	1.21169	3.48471	5.83032	2.19426	0	4.98386	10.0478	6.52715	0	3.15864	10.4865
AC026369.1	0	0	1.67815	5.17449	3.78507	0	4.50904	2.35219	3.08848	0.773213	0	6.70794	0	6.27996	0	0	0.731708	3.06238	0.637305	0	0	0	0	0	0	0	0	0	0	7.37332	0	0	0	2.82452
AC027124.2	0	0	0	0	0	0	0	0	0	0	0	0	0	0	0	0.90176	0	0	0	0	0	0	0	0	0	0	0	0	0	0	0	0	0	0
AC027124.3	0	0	0	0	4.40111	0	0	0	0	0	0	0	0	0	0	0	0	0	0	0	0	0	0	0	0	0	0	0	0	0	0	0	0	0
AC027612.1	0	0	9.21218	9.72849	8.72423	1.33712	8.77782	8.03547	2.6697	1.97017	8.91843	3.73773	7.83748	9.51485	6.17635	7.94304	0	6.72181	4.2997	3.16037	0	0	0	0	3.34577	1.13669	5.87256	0	0	0	0	0	3.49847	5.95168
AC027612.3	0	0	8.60211	8.69262	10.0818	8.51138	8.88005	8.81269	7.97537	9.2707	11.6489	7.52731	10.07	10.0923	9.47963	8.15164	8.48272	9.08935	8.0935	5.00285	1.96506	4.5965	3.89522	3.10892	4.84962	4.40781	5.67797	2.76196	3.88973	0	0	0	7.0723	9.2569
AC027612.4	0	0	7.79443	5.7089	6.01514	4.87327	5.34911	4.11685	6.4242	5.92839	0	0	0	7.9002	8.53168	7.12162	8.75623	7.89774	2.57847	0	2.53985	1.85341	0	0	0	4.32763	4.11012	0	0	6.882	0	0	5.83487	4.89648
AC027612.6	0.697269	0	0.580011	1.05011	3.09332	4.46157	1.07493	2.78731	3.85787	0.299685	4.12186	0	2.19944	1.50062	0.818268	1.62754	1.66856	1.44178	1.246	1.08084	0	1.34911	3.17372	0.26313	3.66904	5.91688	2.92333	3.6024	3.49506	0.263602	0	0.281547	5.9167	2.01696
AC034198.7	0	0	0	0	0	0	0	0	1.31133	0	0	6.61913	0	7.12895	0	0	0	0	0	0	0	0	0	0	0	0	0	0	0	0	0	0	1.23657	0
AC037459.4	0	0	0	0	4.08144	0	0	0	2.60495	0	0	0	0	6.89136	0	0	1.19113	0	0	0	2.48364	0	0	0	0	0	0	0	0	0	0	2.38033	0	3.73406
AC037482.1	0	0	5.31301	0	4.21365	0	2.69571	0	0	0	0	0	0	0	5.19793	5.6501	0	0	0	0	1.19647	0	0	0	0	0	0	4.92043	0	0	0	0	0	0
AC037482.2	0	0	0	0	0	0	0	8.90393	0.393828	0	0	0	10.5912	0.673651	9.11451	0	0	0	0	1.33665	0	2.75081	0	0	0	2.44181	0	0	0	0	0	0	0	0
AC044810.1	3.23783	0	1.77015	0	4.06139	0	0	4.93767	4.6099	0	0	0	0	2.58768	9.20117	0	0	2.72136	0	3.27123	0	0	1.56066	0	3.44621	4.5124	2.83712	1.56348	0	0	0	4.00692	0	0
AC044810.2	1.28765	4.27618	6.23927	7.92592	6.62406	6.77898	7.03293	4.85755	5.10458	5.35762	4.29258	5.6356	7.06292	7.51342	6.85807	6.28722	6.69543	6.50501	5.29004	4.02938	3.99776	3.24657	4.23331	2.72716	4.45231	2.01289	4.62587	1.85307	2.80526	6.80277	3.6278	2.95949	5.54766	5.34148
AC044810.3	3.50525	3.34799	5.82826	6.70572	7.48446	6.73038	6.19917	5.63508	6.38942	6.7452	7.54463	7.19974	7.22844	7.35414	6.40366	6.5888	6.41858	6.47775	5.03684	4.03864	3.27692	3.53062	3.2764	3.76516	3.52921	2.82992	4.18284	3.97379	3.84282	6.32743	4.00238	3.59576	3.85007	5.2717
AC055876.1	0	0	0	0	0	0	0	3.91795	0	0	0	0	1.96351	0	0	0	0	0	0	0	0	0	0	0	0	0	0	0	0	0	0	0	0	8.32868
AC060834.2	0	4.41457	4.1226	5.4297	7.40568	6.42717	6.76232	5.29362	6.21048	0	10.019	9.16707	5.96695	8.09992	7.34535	6.66254	8.36857	8.95861	6.40119	1.33858	0	0	0	0.921239	0	0	2.38265	0	6.56232	5.56794	3.20473	0	4.79296	5.39291
AC062016.1	0	0	0	0	0	0	0	1.95694	1.13524	0	0	0	0	0	0	0	0	0	0	0	0	0	0	0	0	0	0	0	0	0	0	0	1.87984	0
AC062016.3	0	0	0	0	0	0	0	0	0.704303	0	0	0	0	0	0	0	0	0	0	0	0	0	0	0	0	0	0	0	0	0	0	0	0	0
AC062022.1	0	0	0	0	0	0	0	0	0	0	0	0	0	1.10735	0	0	0	0	0	0	0	0	0	0	0	0	0	0	0	0	0	0	0	0
AC063976.7	0.899124	0	0	3.90529	2.6071	2.5179	1.76893	1.89853	0.954015	2.51703	2.85455	2.62552	4.5493	3.09137	2.8419	1.84958	0	3.34883	0	0	1.14657	1.36817	0	1.23409	0	0	1.54778	0	1.23723	0.495301	0	0	1.22635	2.01046
AC064836.3	0	0	0	0	0	0	0	0	0	0	0	0	0	0	2.08363	0	0	0	2.34657	1.34005	2.20905	0	0.616293	1.70688	0	0.710884	0	1.06722	0.924092	0	0.803576	2.66298	0	2.5667
AC064850.4	0	4.73376	2.0898	6.45141	7.92694	4.94369	5.30973	4.59215	7.03856	3.7083	8.21037	0	4.86398	4.63035	6.75497	4.3241	5.87756	4.98458	0	3.52619	3.54069	4.49488	4.13691	3.73702	3.0085	4.62677	4.02736	4.58474	4.43742	6.9577	2.92582	3.21403	6.81224	7.18158
AC064853.3	0	0	0	7.59496	7.7885	0	0	0	0	1.63395	0	0	0	1.97876	0	9.92553	0	0	0	0	0	0	0	0	0	0	0	0	0	8.53276	3.06004	0	4.79592	6.9206
AC066692.3	0	0	1.72587	0	0	0	0	0	0	0	0	0	0	0	0	0	0	0	0	0	0	0	0	0	0	0	0	1.04582	0	0	0	0	0	0
AC067940.1	0	0	0	0	0	0	0	1.32373	0	0	0	0	0.762923	0	0	0	0	0	0	0.726252	0	0	0	0	0	0	0	0	0	0	0	0	0	0
AC067945.3	10.6282	9.41086	8.01296	7.4427	6.33328	6.25851	8.75829	6.46343	11.2006	9.49888	10.9542	7.77825	3.25386	6.02955	7.41845	0	4.72187	9.43075	7.72494	6.55917	6.52205	6.64064	6.28167	6.81973	8.82273	9.12345	9.26062	8.98533	9.83098	10.6297	8.14161	7.93456	8.96084	7.58593
AC068042.1	0	0	5.372	1.7242	3.46595	5.35783	5.1985	0	0	3.59894	6.41408	0	0	1.43965	6.30281	5.05758	0	5.88598	0	0	0	0	0	0	2.68812	0	0	0	0	7.80471	0	0	0	3.69564
AC068044.1	0	0	0	0	0	0	0	1.24729	0	0.305915	0	0	0.718374	1.46084	0	0	0	0	1.07941	0	1.14288	0	0	0	0	0	0	0	0	0	0	0	1.8832	0
AC068134.10	0	0	0	0	6.28823	0	0	0	0	0	0	0	0	0.662695	4.66762	0	0	0	0	4.20776	0	3.16461	2.3352	4.04191	5.14611	3.04673	4.06574	4.09843	3.95442	8.75025	0	0	1.21534	6.34055
AC068137.13	0	4.24422	0	4.14511	0	1.36196	4.88927	1.24857	0	0	0	0	4.03576	0	0	0	0.708555	0	2.69999	0	0	0	0	0	0	0	0	0	0	0	0	0	4.28281	10.4483
AC068279.3	0.660128	0	1.073	0	3.52065	4.44779	3.87903	1.92223	1.93008	0.954493	4.30413	3.5046	2.91297	2.66583	3.37253	2.18011	2.92239	2.69352	0	0	0	1.34485	1.35721	0	0	1.16842	0	2.07575	1.21342	0	0	0	1.23369	2.86065
AC068491.3	4.02899	3.77479	7.62173	0	7.04458	5.01437	6.3391	4.48762	0.93938	2.69007	0	0	4.46733	2.18012	0	1.08952	0	4.07533	4.86527	4.75419	6.06457	5.92816	5.47669	5.24724	5.66904	3.26748	6.10947	6.24671	6.31623	11.0446	6.1038	4.99486	1.10496	6.66383
AC068522.4	2.92988	0	0	2.66159	1.96268	1.4374	4.26578	0	0	0	0	0	2.56733	5.59036	0	3.87195	7.30113	6.70053	0	5.62958	5.34591	6.43942	4.81682	5.44327	4.52034	6.04152	4.92604	6.9884	5.22033	0	7.23515	8.04935	5.84887	0
AC068533.7	0	6.69676	6.89159	9.06764	0	2.05723	7.29551	0	6.52867	0	2.84297	0	8.45261	1.46396	0	0	0	0	4.14035	7.74821	8.03343	7.86487	8.24692	7.05197	6.06121	8.11011	6.30817	8.19545	7.26385	7.1697	8.59316	6.89097	9.16048	6.39875
AC068538.2	0.362606	1.47691	4.6916	7.02677	0	5.43241	5.69336	7.04707	0.680031	0	0	8.05734	4.39683	4.05151	2.50539	0	9.51392	0	0	0	0	0	0	0	1.67223	0	0	0	0	6.44034	0	0.464005	2.33132	6.07909
AC068657.2	0	0	0	8.90478	0	0	0	0	0	0	0	0	0	0	10.198	6.04491	1.2395	0	7.02231	1.63156	4.87956	4.677	5.41761	3.74704	3.50428	3.73301	5.52418	5.43382	4.61359	0	4.76653	7.14014	4.2296	0
AC068724.1	0	0	0	2.70308	0	0	0	0	0	0	0	0	0	0	0	0	0	0	0	0	0	0	0	0	0	0	0	0	0	0.605909	0	0	0	0
AC068831.11	0	0	0	0	0	0	5.17164	5.94389	0	0	0	0	6.82238	0	0	6.79545	0	0	0	0	0	0	0	0	0	0	0	0.519987	0	0	0	0	0	0
AC068831.12	0	0	0	3.68713	0	0	0	0	0	0	0	0	0.701096	0	0	0	0	0	0	0	0	0	0	0	0	0	0	0	0	0	0	0	0	0
AC068831.17	0	0	0	0	0	0	0	0	0	0	0	3.05659	0	0	0	0.519685	0	0	0	0	0	0	0	0	0	0	0	0	0	0	0	0	0	0
AC069154.4	0	0	0	0	5.96033	2.54093	4.80007	1.9334	0	0	4.28844	0	0	3.14322	0	0	0	2.19054	0	0.778967	1.43152	2.29947	1.0018	1.43553	3.3592	0	3.79075	2.35316	2.86799	0.484628	0	0.501368	0	4.44818
AC069157.1	0	0	0	0	5.01151	0	4.55835	1.47472	0	0	0	0	0	0	0	7.24166	0	0	0	3.38489	1.60979	2.17765	2.7552	2.55762	0	0	0	0	0	0	0.663904	2.72295	0	4.22247
AC069213.4	0	0	5.01584	0	0	1.45275	0	0	0	0	0	0	0	0	0	0	0	0	0	0	1.94339	2.56682	2.72327	0.900986	2.58619	0	0	1.61948	2.12802	0	0	0	0	1.47048
AC069257.6	0	0	0	0	0	0	0	4.1079	0	0	0	0	0	5.49153	0	0	0	0	0	2.26857	1.02451	0	0	2.35535	0	0	0	1.54556	1.09595	0	2.52417	0	2.62466	2.81377
AC069282.6	0	0	0	0	0	0	0	0	0.381634	0	0	0	2.08135	0	0	0	0	0	0	0	0	1.76772	0	0	0.927045	0	1.03001	1.5927	1.40496	0	0.750061	0	0	2.0568
AC069368.3	4.88213	8.26099	5.86073	6.21995	7.01332	5.72924	7.34663	8.18975	7.8108	8.25609	0	8.42514	4.5175	2.0095	7.89617	0	0	6.18419	1.71354	7.52763	7.29994	7.41994	7.26359	7.53084	6.79924	5.80774	7.24449	7.82173	7.03855	4.89684	6.46174	6.19014	5.57241	5.61353
AC069542.1	0	0	0	0	0	0	0	0	0	0	0	0	0	0	0	0.49434	0	0	0.622013	0	0	0	0	0	0	0	0	0	0	0	0	0	0	0
AC072052.7	0	0	0	0	0	0	0	0	0	0	0	0	0	0	0	0	0	1.41669	0	0	0	0	0	0	0	0	0	0	0	0	0	0	0	0
AC072061.2	0	0	0	2.97523	2.58134	0	0	0	0.91489	0	0	2.55849	0	3.3278	1.30911	2.25325	0	0	0	0	0	1.2895	0	0	0.943445	0	2.41922	0	0	5.39774	0	0	0	0
AC073052.1	0	0	0	0	0	0	0	0	0.972363	1.28727	0	0	0	0	0	0	0	0	0	0	0	0	0	0.926405	0	0	0	1.06287	0	0	1.68882	0.528073	0	2.09034
AC073055.2	0	0	4.43579	4.29668	7.03109	4.05835	5.26108	5.79	0.6928	0.763752	0	0	7.33816	2.16017	0	1.19911	9.11713	6.39519	5.52524	0	0.672236	0	0	0	1.53908	0	0	0	0	1.93586	0.796853	0	4.38534	3.09911
AC073063.10	1.8462	3.9717	5.58941	10.2022	7.71626	7.85747	9.25275	2.72602	6.03583	0	3.74369	0	4.32249	4.41921	5.37372	10.0339	8.40263	9.11182	6.315	5.61128	5.66759	5.43336	5.69066	6.26249	1.93393	5.37328	6.5911	6.63266	5.96018	7.24455	7.02348	7.66005	6.83553	9.90687
AC073065.3	1.45058	0	3.5854	3.66689	5.20126	4.07068	3.24235	1.90193	3.4194	4.67765	5.26531	5.21928	6.72435	6.08346	4.39909	4.2365	3.89517	4.52807	4.09672	2.84435	0.684172	1.86189	0	0	0.885645	2.45647	0	1.67599	1.49003	4.63155	0.81238	2.04899	1.22814	0
AC073069.2	0	0	0	6.01022	0	0	3.37027	2.77087	0	1.1101	2.86641	0	0	0	0	0	0	0	2.7601	1.27655	0	0.573334	2.17306	0	3.42239	2.91174	0	3.1181	0	0	3.66833	0	0	1.41519
AC073072.7	0	0	2.12518	5.33411	0	3.67554	5.35916	3.51755	0	2.35788	0	0	9.28023	0.718139	7.20925	3.70558	0	2.18988	1.46685	3.65853	4.43711	3.16931	3.92034	3.61007	2.99469	0.652255	2.21271	3.8452	2.32863	6.58365	3.68623	0	2.99502	4.18661
AC073091.2	0	0	4.28641	4.3211	0	0	3.26624	0	0	0	0	0	0	0	0	0	0	0	0	0	0	0	0	0	0	0	0	0	1.20117	0	0	0	0	0
AC073109.2	1.9469	1.50028	7.0255	0	0	2.86708	6.06563	3.2046	0	3.25592	0	0	0	7.85215	9.13165	0	0	0	3.12606	2.6327	1.74005	3.34203	2.20222	3.34776	5.67097	5.33962	5.78327	4.66532	4.53456	0	4.83345	0	2.31869	4.16093
AC073135.2	0	0	0	0	0	0	0	0	0	0	0	0	1.80678	6.39065	0	11.3081	0	2.16697	0	5.12896	1.94353	0	0	0	1.71283	0	0	0	0	0.832668	0	0	0	0
AC073135.3	0	0	2.02063	8.3737	8.07803	0	1.10067	8.52487	0.571444	2.10289	0	10.362	0	0.354912	3.21726	5.88316	0	3.87705	0	0	0	0.973833	0	0.744039	0	0	2.81657	0	0.999076	0.252098	3.85003	3.15471	7.72016	6.05473
AC073135.4	0	0	0	0	0	0	0	0	0	0.950971	0	0	0	0	0	0	0	0	0	0	0	0	0	0	0	0	0	0	0	0.856953	0	0	0	0
AC073135.7	0	0	0	0	0	0	0	7.02489	7.69117	9.57852	0	0	0	0	0	0	0	3.02043	0	0	0	0	0	0	0	0	0	0	0	0	0	0	0	2.6758
AC073135.8	0.363736	2.2302	4.82317	6.87315	0	3.7606	0	0	0	0	0	0	2.88386	0	0	0	0.72766	0	0	0	3.6367	2.6388	1.86163	3.75784	1.43073	2.4471	1.99152	1.06287	4.631	0	3.78138	0	5.10111	5.09702
AC073150.6	0	0	2.67985	6.76822	4.73327	5.2701	2.54933	4.11537	0	5.69911	0	5.46217	0	6.16903	7.38565	0	0	0	0	1.3128	1.11649	0	1.34486	2.0191	0	0	1.22796	0	0.901767	5.86436	2.90793	0	7.09955	0
AC073264.10	0	0	0	3.1136	3.22281	2.10804	0	0	2.24686	0	0	0	0	0	0	0.935252	1.20403	0	0	0	1.69259	0	1.31748	1.6399	2.61762	1.46581	2.30659	0	0	0	2.8343	1.15456	4.83774	0
AC073264.6	0	0	0	0	4.44603	0	0	0	0	0	0	0	0	0	0	0	0	0	0	0	0	0	0	0	0.538444	1.09957	0	0	1.5816	0	0	0	0	0
AC073310.4	0	0	0	6.88201	1.84868	3.16216	6.58466	3.21637	1.16429	0.766648	0	0	0	1.75035	4.68739	8.11387	4.32024	0	0	0	0	0.597821	0	0	0	0	0	0	0	0	0.792164	2.01759	1.22736	4.29079
AC073325.2	0	0	0	5.92792	2.8706	0	0	1.45182	0	0	0	0	0	0	0	0	0	0	0	1.15136	0.581184	0	1.25738	0.480269	0	0	0.580871	0	0	0	0	0	0	2.28436
AC073387.2	0	0	0	0	0	0	0	0	0	0	0	0	1.54618	0	0	0	0	0	0	0	0	0	0	0	0	0	0	0	0	0	0	0	0	0
AC073410.1	0	0	0	0	0	0	0	0	0	0	0	0	0	0	0	0.517502	0	0	0	0	0	0	0	0	0	0	0	0	0	0.834414	0	0	0	1.35411
AC073415.2	0	0	0	0	0	0	3.07635	0	0	0	0	0	0	0	0	0	0	0	0	0	0	0	0.519538	0	0	0	0	0	0	0	0	0	0	0
AC073464.11	0	0	4.2841	5.13195	0	6.30876	5.9265	6.56837	0.385015	0	0	7.26068	2.29684	9.35966	2.84612	1.21375	0.714751	5.03848	2.8372	2.39553	4.40677	3.35677	2.57902	2.60329	4.68334	4.98935	4.77627	0	0	6.76105	0	0	4.86388	2.53176
AC073464.4	0	0	3.11623	0	0	2.87569	4.74065	2.70178	0	1.39904	0	0	3.42039	0.666862	0	0.523767	0	0	0	0	0	0	0	0	0	0	0	0	0	0	0	1.20942	2.66808	0
AC073464.6	0	0	0	0	2.6023	0	0	0	0	0	0	0	0	0.65517	0	0	0	0	0	0	0	0	0	0	0	0	0	0	0	0	0	0	0	1.33287
AC073464.7	0	0	0	0	5.31577	4.8471	0	4.90794	1.77778	0.289678	7.14954	0	0	0	6.49943	0	0	0	0	1.86709	0	0	0	0.851554	1.31896	0	0	0	0	0	0	0	4.66567	1.41901
AC073465.1	0	0	0	0	1.787	0	1.12576	0	0	0	0	0	0	0	0	0	0	0	0	0	0	0	0	0	3.50913	0	0	0	0	0	0	0	0	1.3088
AC073465.2	0	0	0	0	0	0	0	1.2267	0	0	0	0	0	1.44815	0	0	0	0	0	0	0	0	0	0	0	0	0	0	0	0	0	0	0	0
AC073465.3	0	0	0	4.17555	0	5.46295	0	0	2.62707	1.89388	0	0	2.47701	4.57471	7.35108	1.21359	3.31186	0	3.1399	0	0	0	1.7928	0	0	0	2.3565	0.589364	0	0.479586	0	0	3.70356	0
AC073476.1	0	0	0	0	0	0	0	0	0	0	0	0	0	1.10735	0	0	0	0	0	0	0	0	0	0	0	0	0	0	0	0	0	0	0	0
AC073551.1	0.363902	0	0	0	3.13586	2.06064	0	0	0	0	0	1.83125	0	2.90235	0	1.6713	0	0	1.07841	0	0.662563	1.33179	0.597711	1.45664	1.5489	0	0	0	0.900294	3.46808	0	0	0	0
AC073610.5	0	0	0	0	1.88331	0	0	4.16632	0	0	0	5.60118	0	0	0	1.68009	0	0	0	0	0	4.75575	0	0	0	0	2.50502	0	0	0	0	0	0	0
AC073621.2	0	0	2.10574	0	6.57026	2.53326	3.2733	4.25091	0	0	0	1.8398	0	4.82256	0	0	0	2.21465	0	0	0	0	1.3593	0.529517	0	0	0	0	0	0	3.18167	3.86256	0	3.57004
AC073869.2	0	0	5.66325	7.51968	0	5.56671	5.79723	2.71436	4.3021	0.304655	2.85705	0	1.56663	0.673307	7.64604	0	5.33949	0	4.15313	4.4198	5.10079	0	2.96353	4.6944	0	0	0	0	1.21806	4.96445	0	0	7.50626	0
AC073900.4	0	0	0	2.53553	0	0	1.80409	0	0	0	0	0	0	0	4.04435	0	3.51406	5.40931	0	0	0	0	0	0	0	0	0	0	0	3.04663	0	0	0	0
AC074019.2	0.640342	0	1.04607	7.2403	6.3509	4.16669	3.22642	0	1.48934	1.37252	0	3.99753	2.59439	3.76484	4.24918	3.59399	3.21106	0	5.49996	1.97231	0	0.58432	0.590334	0	1.08572	1.14656	1.85766	0	0	4.93407	0	0.88555	3.33764	0
AC074117.13	0	0	0	0	0	4.1736	0	0	0	0	0	1.87253	0.765029	0	0	0	0.737664	3.06012	0.673837	0	0	0.989149	0	0.898672	0	1.1357	1.56988	2.74255	0.507313	0	2.36766	1.1694	0	1.44827
AC074121.4	0	0	4.09951	6.59524	0	1.38705	1.86856	5.25832	0	0	0	3.08618	3.83835	2.03447	0	0.530922	0.698733	2.61611	0	0.72833	0	0	0	0	0	0	0	0	0	0	0	0	4.57054	0
AC074141.3	0.656077	0	0	6.75805	4.41778	1.36441	2.20576	4.42316	2.04214	1.84515	0	2.62342	4.03254	3.27523	2.02909	1.66401	1.86198	2.22255	3.83652	2.27882	2.21109	2.51834	1.86665	2.57171	2.12334	0.7132	1.56763	1.06662	0.53702	1.15475	4.92641	6.28344	1.22532	2.47102
AC074290.1	0	0	1.17455	0	0	3.77635	0	0	2.55687	4.47008	0	0	0	0	0	0	0	0	0	2.02759	0	0	0	0	0	2.88964	0	2.37496	3.40315	3.41167	4.17896	0	1.42496	4.32551
AC074338.5	0	0	1.16772	2.79155	0	0	0	0	0	3.56475	0	0	0	0	0	0	0	0	0	0	1.31053	0	0	0	0	2.04421	0	0	0	0	0	0	0	0
AC074367.1	0	0	3.41868	3.0009	1.82625	1.35549	2.81427	2.33997	0	0.756279	0	1.8174	3.71129	2.88038	4.14578	0.896277	4.19828	2.66695	2.56359	2.62778	2.64198	1.81869	1.01685	2.53179	3.6047	2.22862	2.91196	3.65519	3.61568	0	2.59633	2.28135	1.21173	2.01052
AC074375.1	0	0	0	0	0	0	0	0	0	0.494111	0	0	0	0	0	0	0	0	0	0	0	0	0	0	0	0	0	0	0	0	0	0	0	0
AC078899.1	0.359972	7.10158	7.83875	6.33064	6.613	7.40711	3.95397	7.93811	5.56934	7.46869	10.9838	0	9.09383	6.50447	8.09536	9.45122	0	9.60366	3.20282	5.04353	4.6092	5.80363	6.71884	5.13177	3.10457	1.16022	1.82345	1.37236	2.41991	0	9.33407	10.1396	0	2.01198
AC078899.3	0	4.27634	2.09694	7.74332	5.31319	8.27344	2.56039	8.53931	0.388649	4.18921	0	0	9.75201	0	6.82589	10.4737	7.20673	0	3.5261	6.93762	6.21412	7.44945	7.15673	5.49499	2.97125	5.51933	0	4.58436	3.77966	1.14659	8.96053	10.8581	5.80077	7.57034
AC078899.4	0	0	4.21227	8.55375	2.01613	4.23307	5.74611	5.13389	0	0	0	0	0	0	0	2.31005	0	0	0	5.37048	2.56891	3.18162	4.26309	3.94223	0	0	0	0	0	6.78156	7.96752	7.28629	0	7.371
AC079112.1	0	0	0	4.31877	0	0	3.43691	2.97863	0	1.39145	2.84363	6.54026	3.3254	0	0	0	0	0	0	0	0	0	0	0	0	0	0	0	0	0	0	0	0	0
AC079199.2	0	0	0	0	4.91179	0	0	6.02595	0	0	0	0	0	0	0	0	0	0	2.262	0	0	0	0	0	0.93033	0.683433	1.08036	1.64637	0	0	0	0	0	0
AC079248.1	1.28054	0	9.24216	8.5068	9.7849	8.69397	7.28344	7.80167	7.31731	8.61898	11.0402	9.91113	9.24025	8.87988	9.04556	8.6584	7.38051	9.57703	7.40136	4.25913	3.12567	2.73925	2.21701	2.75638	3.54659	3.3806	4.49744	3.79806	3.48245	9.02843	3.83669	3.99181	6.36006	7.88562
AC079250.1	0	0	0	0	4.68651	0	0	1.29592	1.18265	0	0	0	0	2.42179	0	0	1.22094	4.2759	5.09028	3.75772	1.968	2.47061	2.62343	2.02596	0	1.15546	0	1.86562	0	0	0	0.891773	8.67834	4.78073
AC079305.5	0	0	0	0	0	0	0	0	0	0	0	0	0	3.44776	0	1.1921	0	0	0.627024	0	0	0	0	0	0	0	0	0	0	0	0	0	0	3.12817
AC079325.5	0	0	0	0	0	2.88971	1.80645	0	0.392029	5.89692	0	0	0	0	0	0	0	0	0	0	1.12478	0	0	0	0	0	0	0	0	0	0	0	0	0
AC079354.6	1.2089	0	0	0	0	4.48018	4.40708	0	0	0	0	0	0	0	0	0	0	5.72113	0	2.17898	3.07972	0.577878	1.38291	3.34061	2.19264	1.1448	0.633228	3.167	3.81088	0	2.30765	0.871099	2.27021	0
AC079395.1	0	0	3.10575	7.32515	8.95298	0	4.12741	10.0224	0	0	0	0	8.37283	10.1927	0	1.49518	0	0	6.81033	0	0	4.67162	0	0	0	3.28062	0	0	0	5.3296	3.72966	0	7.50142	10.7549
AC079597.1	1.1055	0	7.29004	8.98339	8.69495	7.20937	8.06515	7.61954	6.40516	7.99176	8.30762	8.42732	9.26476	9.33763	8.2905	7.87498	7.02436	8.36449	6.0914	4.4227	3.35308	4.58403	2.82903	2.72723	4.88264	4.58978	5.08875	3.30522	4.45761	7.19921	4.84345	3.77769	7.64385	7.1444
AC079741.2	0	0	0	0	0	0	0	0	0	0	0	0	0	0	1.43798	0.570223	0	0	0	0	0	0	0	0.465174	0	0	0	0	0	0.850315	0	0	0	0
AC079776.4	0	0	7.21515	5.74134	0	3.61778	0	5.13908	0	0	0	0	0	0	0	8.70217	0	4.91787	0	0	0	0.543637	0	0	3.37127	0	3.17649	0	0	3.86022	0	0	0	0
AC079776.6	0	0	0	0	3.51497	0	5.78076	0	0	0	0	4.20254	6.28457	0	0	7.03425	7.78539	0	4.62013	0	0	0	0.570745	2.57346	0.913367	0	0	0	0	0	0	0	0	3.14638
AC079780.3	0	0	0	3.59649	0	0	0	3.39566	0	0	0	0	0	0	0	0	0	0	0	0	0	0	0	0.461658	0	0	0	0	0	0	4.24408	0	0	1.48779
AC079781.5	0	0	0	0	0	0	0	0	0	0	0	0	0	0	0	0	0	0	0	1.44779	1.26682	0	1.20799	1.4161	1.61149	2.47333	2.23049	0.724828	1.84332	0	2.06498	0	0	0
AC079781.8	0	0	0	0	0	0	0	1.36718	0	0	0	0	0	0	0	0	0	0	0	3.66269	4.24477	3.58805	2.21204	3.08963	0	5.63597	3.76815	0	0	0	0	0	0	0
AC079807.1	0	0	0	0	0	0	6.59414	4.52728	0	0	0	0	0	0	3.3362	0	0	0	0	0	1.66442	1.52598	0	0	1.84719	0	0	0	0	0	0	0	0	3.92221
AC079809.2	0	0	0	0	0	1.46893	2.4363	0	7.18464	0	0	0	0	5.53525	0	0	0	0	0	1.58734	1.64945	0	0	0	1.5888	2.29953	0	0	0	0	1.18931	0	0	0
AC079834.1	0	0	3.70179	3.99853	0	3.18713	0	0	0	0	7.91369	1.82457	3.76785	6.68683	0	0	0	8.20208	0	0	0	1.94355	0.573554	0.501211	0	0	0.981691	0	0	0	0	0	5.0041	4.7668
AC079922.2	0.922991	5.97116	2.13482	6.96294	3.93749	0	9.44001	0	5.10647	0.300588	7.07325	10.6523	6.17048	3.93208	0	1.92615	0	4.49845	0	4.19857	2.28161	3.74534	1.57375	3.62763	0	2.76585	1.91824	3.59121	3.81435	2.21483	1.87994	2.81701	6.06639	2.98483
AC079987.2	0	2.38337	0	0	0	0	0	0	0	0	0	0	4.4497	0	0	3.02416	0	0	0	0	0.523911	0	0	0	0	0	0	0	0	0	0	0	0	0
AC080125.1	0	0	0	5.23029	0	3.1795	4.91464	8.05478	6.63833	0	0	5.31464	0	6.90077	4.30747	6.30661	0	0	0	2.44195	0	2.71391	0	3.98809	0	4.74477	0	1.63911	6.23821	3.12387	0	0	4.74315	8.05857
AC083760.1	0	0	0	0	0	1.3624	0	0	0	0	0	0	0	0	0	0	0	3.91962	0	0	0	0	0	0	0	0	0	0	0	0	0	0	0	1.35144
AC083822.2	0	0	1.12238	0	0	0	0	1.39868	0	0	0	0	0	0	0	0	0	0	0	0	0	0	0	0	0	0	0	0	1.05476	0	0	0	0	0
AC083855.5	0	0	0	0	0	0	0	2.10439	0	0	0	0	1.72095	4.93113	3.74256	3.18949	0	0	1.86011	0	1.66503	1.26622	1.57413	1.98231	0.715026	0	2.32352	2.57685	2.80768	0	0	2.51626	0	0
AC083862.6	0	0	8.18503	6.52147	7.63825	6.4639	7.14844	5.37841	0.384428	0	0	0	10.5759	6.58043	4.66134	1.84073	1.19434	0	4.85025	4.44753	4.77197	3.77541	3.84332	4.59252	4.98389	6.26539	4.81676	4.72308	5.12653	0	6.93148	3.13085	6.52178	5.48675
AC083863.5	0	0	0	0	0	0	0	0	0	0	0	0	0	0	0	0	0	3.07366	0	0	0	0	0	0	0	0	0	0	0	0	0	0	0	0
AC083873.4	1.71993	5.43579	4.93151	11.1596	5.85539	4.53343	3.9736	5.69721	2.03309	2.7211	7.09916	7.01224	8.572	3.11081	7.24833	9.54325	2.63657	10.9882	5.85955	4.95513	3.38551	4.28211	2.2121	0	2.75512	5.11473	0	1.38075	2.74591	2.21503	2.7758	4.91399	8.10259	6.284
AC083875.2	0	0	0	0	0	0	0	0	0	0	0	0	0	1.76771	0	0	0	0	0	0	0	0	0	0.488517	2.08042	0	0	0	0	0	0	0	0	0
AC083899.1	1.2855	1.50897	5.9371	6.7127	4.43353	3.39128	3.58264	3.7396	3.13159	3.72052	2.84942	4.73969	9.19542	4.53872	7.32139	5.71496	4.00658	3.95982	3.59597	2.65703	1.13258	1.61845	2.86365	0.53055	0	0	1.76258	1.05602	1.22089	4.41505	2.44311	1.86306	3.84642	3.55172
AC083899.3	2.98946	5.62781	5.22326	9.41141	5.29635	9.62797	10.7195	8.0868	11.101	9.13265	12.3314	10.7555	7.95189	10.1378	11.4041	11.3957	0	11.9773	8.49889	5.92513	5.13418	7.35743	7.20475	6.18859	0	4.77639	5.39789	6.73128	6.94481	9.2998	8.07692	5.90678	8.95298	10.8808
AC083939.1	0	0	0	0	0	0	0	0	0	0	2.9269	0	0	0	0	0	0	0	0	0	0	0	0	0	0	0	0	0	0	0.47719	0	0	0	0
AC084121.14	0	0	0	0	0	0	4.57742	4.84341	0	0	0	6.16972	0	8.94556	0	0	0	6.32455	0	2.88372	0	0	0	0	0	2.40179	0	0	0	0	0	0	0	0
AC084121.17	4.93358	1.50381	7.64212	9.0761	7.90658	6.90655	9.09759	5.95025	1.51249	1.10999	10.7273	8.38239	8.34539	5.31714	9.1488	6.51542	7.40535	7.55733	2.58593	0	0	0	2.84035	0.905076	0	2.83794	2.46996	1.04046	0.519417	0.488278	0	0	5.83756	5.90791
AC084219.2	9.75258	8.38161	3.11909	6.44628	8.81883	5.92786	8.6675	9.51858	8.46686	9.23048	7.17378	0	9.05648	8.2097	10.356	10.0419	6.46194	0	8.28751	8.43489	8.35912	8.02238	8.54221	7.93665	7.82802	8.94476	7.54245	8.52328	8.15669	6.66955	8.7217	8.40719	7.82084	5.3351
AC087163.2	0	0	0	0	1.85327	0	2.24284	0	0	0	0	0	0	0	0	0	4.11967	0	0	1.99459	1.97804	0.594688	1.6185	1.21388	0	1.79924	2.74926	1.87336	2.16854	0	0	0	0	2.04473
AC087163.3	0	0	0	0	0	0	0	0	0	1.68709	0	0	0	3.16682	0	0	0	0	0	0	0	0	0	0	0	0	0	0	0	0	0	0	0	0
AC087499.4	0	0	0	0	0	0	2.53582	0	0	0	0	0	0	0	0	0	0	0	0	0	0	0	0	0	0	0	0	0	0	0	0	0	0	0
AC087499.5	0	0	0	6.52304	4.72503	5.26658	5.01517	5.59877	2.56184	0.300084	7.3247	5.76309	7.24227	8.779	0	10.8413	0	0	2.92047	0	0	2.34627	0	0	0	3.36643	1.13378	0	0	2.43701	3.89353	0	0	7.33499
AC087499.7	0	0	5.37649	0	0	0	3.70999	0	0	0.747622	0	0	0	5.02867	2.00599	0	0	3.53103	0	0.784905	0	0	0	0	0.956596	0	0	0	0	0	0	0	0	0
AC087499.8	0	0	0	0	0	0	0	0	0	0	0	0	0	0	0	0	0	0	0	0	0	0	2.40548	0	0	0	0	0	0	0	0	0	0	0
AC087499.9	0	0	0	5.98335	3.99585	5.31733	0	0	0	0	0	0	0	0	1.52121	0	0	0	0	0	2.26734	0	0	0	1.05357	0	0	0.915087	0	7.72008	0	0	0	5.37549
AC087650.1	0	0	0	3.65504	1.81743	0	0	0	0	0	0	0	0	0	0	0	0	0	0	0	0	0	0	0	0	0	0	0	0	0	0	0	0	3.34063
AC090286.2	0.369767	0	3.30497	0	0	1.3927	0	1.27765	1.67394	4.29772	0	0	0	2.69539	0	3.02863	5.59348	0	1.94335	2.22094	3.18536	1.00197	2.83607	2.82583	2.51961	3.05581	0	3.38519	2.81016	1.14934	0	0	3.87337	1.38657
AC090453.1	0	0	0	3.94733	1.85528	0	0	0	0	0	0	0	0	2.1874	0	0	0	1.4342	0	0	0	0	0	0	0	0	0	0	0	0	0	0	1.20516	0
AC090505.5	0	0	6.2257	6.50225	1.83819	4.53714	5.60113	0	4.75304	5.62022	5.67191	0	0.719202	2.7767	1.3506	5.90873	6.81534	8.23029	2.83343	0.822217	0	0	1.04116	0	0	0	0	0	0	0	3.32274	0	2.9499	3.1144
AC090602.2	0	0	0	0	0	0	0	0	0.440125	0	0	0	0	0	0	0	5.93434	0	0	1.65037	0	3.93575	0	0.530846	1.22158	0.677271	0	2.04954	0	0	0	0.499791	0	0
AC090625.1	0	0	0	6.65614	0	0	2.92808	0	0	3.64608	0	0	1.41334	0	0	0	0	1.57556	1.95513	3.37556	3.42357	3.15601	2.6976	2.50692	4.3952	0	0	0.582241	0.482531	0	0	1.35536	0	0
AC090774.2	0.350047	0	0	0	2.65738	0	0	0	0	0	0	0	0	0	0	0	0	0	0	0	0	0	0	0	0	0	0	0	0	0.77623	0	0	0	1.37729
AC090804.1	6.40165	8.02282	6.91503	0	5.38565	6.05277	8.98097	0	0.698749	6.69371	0	0	9.58124	4.99006	7.43817	0	8.71807	5.63156	4.77006	9.08527	9.05078	8.8763	8.12158	9.15659	7.5587	8.49267	7.33172	8.58858	7.81344	1.38572	7.96227	8.70641	2.97057	5.14654
AC090954.5	0	0	0	0	0	0	0	0	0	0	0	0	0	0	2.03418	0	0	0	0	0	0	0	0	0	0	0	0	0	0	0	0	0	0	0
AC090958.1	0	0	0	0	0	0	5.69146	0	0	0	0	0	7.02418	0	0	0	0	0	0	0	0	0.594166	0	2.65934	0	2.23816	0	4.54992	0	0	0	0	0	0
AC090958.5	0	0	0	4.6239	3.93354	2.95389	1.25353	5.69727	0	0	4.32172	5.01423	5.9571	5.60942	6.46694	6.41241	2.77985	2.67006	4.61953	2.84552	3.57642	2.63227	0.98532	2.24919	0	0	1.50201	2.16471	2.7358	2.32761	2.80077	1.58284	0	3.88707
AC091491.1	8.92202	9.01545	11.3599	12.0368	11.8564	10.7841	10.8735	10.7446	10.6482	11.0052	12.471	12.1748	12.0797	12.2987	12.3969	12.2168	11.6793	12.1777	10.2968	10.0365	9.97212	10.1116	9.36162	9.82334	10.1357	9.89197	10.1652	10.6641	10.2058	10.9087	10.5781	10.7719	10.5866	11.4891
AC091492.2	0	4.70244	0	1.93117	0	1.473	4.43895	2.53092	3.66783	0	0	0	4.38137	4.19386	5.27298	0	2.67041	0	1.81867	5.78399	5.22212	5.81633	5.06572	5.44576	5.08275	4.93989	3.71991	2.67156	1.91001	0.497775	5.12493	3.82599	0	0
AC091633.2	0	3.07386	3.30657	0	4.95959	2.56708	5.67619	0	2.24745	0	0	0	0	8.59105	0	6.42684	0	7.19861	0	0	0.647937	0	0	0.514389	0	0	0	1.83817	2.12579	0	0	1.80534	0	2.57247
AC091654.7	0	6.85662	2.09602	0	1.87797	6.48384	4.25	8.92055	0.386262	7.53957	0	0	5.29063	11.6638	2.85407	10.714	6.28835	3.01702	3.14994	4.16943	1.42234	0	0	0	0	0	4.05169	2.92849	1.16785	0.482853	0	0	0	14.0941
AC092013.1	0	0	0	0	1.84327	0	0	0	0	0	0	0	1.5283	0	0	0	0	0	0	0	0	0	0	0	0	0	0	0	0	0	0	0	0	0
AC092066.6	0	0	0	0	1.86434	0	0	1.25183	0	0	0	0	0	1.48184	2.79961	0	1.75305	0	0	0	0	0	0	0	0	0	0	0	0	0	0	0	0	0
AC092106.1	0	0	5.10803	0	3.12295	2.49368	0	0	0	0	0	11.302	4.93782	2.76906	0	0	0	0	0	0	0	0	0	0	0.891567	0	0	0	0	0	0	0	0	0
AC092106.2	0	0	0	3.06937	4.30515	2.52789	0	0	0	0	0	0	3.43122	5.15333	5.05036	5.32079	0	4.98013	0	0	0	0	0	0	0	0	0	1.75666	0	4.88894	0	0	0	5.3734
AC092155.1	0	0	0	6.84885	7.91723	6.64369	6.88623	7.9035	0	0.297752	0	0	0	11.1653	2.0496	0	0	0	0	4.8753	1.92766	3.48591	0.583212	3.48151	3.3151	0	3.20273	2.0206	1.16879	0	3.94811	0.497166	0	11.0081
AC092170.1	1.75395	0	4.61867	1.85497	1.94339	2.94994	1.90983	0	0	1.61762	0	0	0	0	0	0	4.61136	5.33265	1.12139	1.61572	0	0	0.985491	0	0	1.44626	0	0	0	1.38198	0.73466	0	2.99545	0
AC092421.1	0	0	0	0	0	0	2.30146	0	0.383728	0	0	0	1.57806	0	0	0	0	0	1.42904	0.754941	0	0	0	0	0	0	0	0	0	0.478038	0	0	0	2.91353
AC092568.1	0	0	0	4.84792	3.10115	0	5.57552	4.80328	0	0	2.82308	5.53329	2.87316	0.654599	6.94764	0	0	0	0	0	1.11467	0.590574	0	0	3.50369	0	0	0	0	4.01104	0	0	4.06437	1.32378
AC092569.2	0	7.63081	0	0	0	0	2.83665	0	0	0	0	0	0	0	0	0	3.10932	0	0.729986	1.23709	0	1.74237	1.31354	0.508196	0	0	0	0	0	0	1.19983	3.38636	0	10.4343
AC092570.3	0	0	0	0	0	0	0	0	0	0	0	0	0	2.62513	0	0	0	0	0	0	0	0	0	0	0	0	0	0	0	0	0	0	0	0
AC092570.4	0	0	0	1.74517	0	0	1.77878	0	1.34271	0	0	0	3.72142	3.52241	3.11293	2.63395	6.6921	0	0	0	0	0	0	0	0	0	0	0	0	0	0	0	0	1.33684
AC092573.2	0	0	0	0	0	0	0	0	0	0	0	0	0	0	0	0	0	0	0	0	0	0	0	0	0	0	0	0	0	0	0	0	0	8.12379
AC092580.1	0	0	0	0	2.62882	0	0	0	0	0	0	0	0	0	0	0	0	4.68558	0	0	0	0	0	0	0	0	0	0	0	0	0	0	0	0
AC092610.12	0.673673	0	5.07352	8.69229	0	4.15698	4.83419	0	3.73105	0.300409	0	5.58812	9.64556	0	0	2.90605	0	0	0.667381	2.99582	3.72112	2.64919	2.31155	3.23816	0.860816	2.16873	3.82516	3.25878	2.91891	0	3.07255	5.49668	1.26196	3.25902
AC092638.1	0	0	0	0	0	0	0	0	0	2.25253	0	0	0	0	0	1.21319	0	0	0	0	0	0	0	0	0	0	0	0	0	0	0	0	0	0
AC092638.2	0	0	3.11172	3.02056	8.54409	4.62886	5.84709	1.90899	1.16116	6.80132	4.68602	0	8.76342	1.74295	3.12246	1.45691	3.24341	1.48836	4.09599	0	0	0	0.600581	1.21167	2.5454	0	0	0	0.905025	6.12944	2.21149	0.898959	5.73142	3.12496
AC092641.2	8.05951	0	1.06422	2.53105	7.61671	1.37122	5.6268	2.36573	0	0	3.73829	0	6.06751	6.08105	0	0	3.80504	0	1.41596	5.65215	5.08973	5.03078	4.48957	5.56886	4.03939	5.03544	3.48814	4.71324	4.15419	5.05082	5.11567	6.60713	5.83704	0
AC092642.1	0	0	0	0	6.15044	5.52364	0	0	0	0	0	0	4.87317	0	0	0	0	0	0	0	0	0	0	0.49814	0	0	0	0	0	0	0	0	1.22662	0
AC092646.1	0	0	0	0	0	0	0	0	0	0	0	0	0	0	0	0	0	0	0	0	0	0	0	0	0	0	0	0	0	0.868481	0	0	0	0
AC092646.2	0	0	0	4.48357	2.62683	0	3.06877	1.25022	1.16046	0	0	0	0	3.85807	1.3458	0	1.84927	0	0.637166	0	0	0	0	0.523705	0	0	0	0	0	0	0	0	1.87682	0
AC092651.1	0	0	9.94688	9.80426	10.0679	4.94265	6.57312	10.2535	8.96358	0	9.24239	0	10.5602	0	0	0	10.2157	0	3.72217	0	0	0	0	0	4.39978	6.02775	7.50952	0	0	10.3499	0	4.13863	0	8.95676
AC092664.1	0	3.08082	0	0	5.23639	0	5.83047	1.25959	0	7.69175	3.76046	3.80685	3.25126	5.19903	5.43311	1.22034	0	0	2.72654	2.6631	1.99937	1.02923	2.05702	0	0	2.26179	0	0	2.85626	0	1.98898	2.6555	2.34057	0
AC092798.2	0	0	5.88115	0	0	6.16891	4.23561	5.69246	0	5.25189	0	5.14415	5.41113	3.4079	0	0	0.734577	8.07291	0	5.77272	5.26498	6.13486	5.58678	6.38681	5.77266	5.55406	6.53301	7.80028	4.9472	2.35027	6.82229	7.09223	0	0
AC092824.1	10.7851	10.7917	10.9828	11.7427	11.9804	10.8844	10.495	10.5661	10.5156	11.7125	12.782	11.6916	11.3853	11.0955	11.5513	11.1011	11.6425	12.0433	10.8625	10.9231	10.5803	10.7345	10.2379	10.4073	10.7171	10.6218	10.6028	10.8834	10.4952	11.0884	11.3971	11.2434	10.3754	10.4972
AC092835.2	1.73432	0	0	3.77112	3.74758	2.73867	1.06322	2.8378	1.69487	0.508299	0	6.0027	0	0	1.25448	3.67077	0	0	2.99492	0	0	0.554476	0.960407	1.58904	0.872167	0.650811	0.979271	1.30155	0.851068	1.97508	0	0	1.76787	1.24454
AC092933.4	0.904417	1.51637	2.70662	4.33696	4.45549	2.53789	1.16673	3.76066	3.65286	4.74736	4.30643	7.05753	5.66234	5.30807	3.91152	3.87712	5.16832	3.34202	4.36973	0.811084	0.672775	0.599951	1.62797	0.917006	0	0	0	0	0	3.85621	0.795131	0.523743	2.68099	2.85924
AC093063.2	0	0	0	0	0	0	1.20723	0	0	1.94356	0	0	1.57086	4.66977	0	0	0	2.13866	0	0	0	0	0	0	0	0	0	0	0	0	0	0	0	0
AC093084.1	0	0	0	0	0	0	0	0	0	0	0	0	0	1.44982	0	0	0	0	0	0	0	0	0	0	0	0	0	0	0	0	0	0	0	0
AC093106.4	0	0	0	0	0	1.34617	0	0	0	0	0	0	0	3.21259	0	0	0	0	0	0	0	0	0	0	0	0	0	0	0	0	0	0	0	0
AC093106.6	0	0	0	4.55715	0	2.08228	4.62807	0	0	3.86965	0	0	0	1.79245	6.05397	0.531697	0	0	0	0	1.0512	0.549922	0	0	0	0	0	0.573181	0	0	0	0	3.98079	3.64494
AC093107.7	0	0	6.9929	6.1134	5.75743	0	0	0	4.5618	0	0	3.49505	4.06722	2.00192	0	7.7663	0	6.1516	1.08779	0	2.32749	0	2.01662	0	0	0	0	3.0521	0	0	0	0	2.9548	4.81191
AC093142.2	0	1.54182	0	0	3.29519	0	0	0	0.403375	6.45591	0	0	4.61913	4.95072	8.46122	0	3.17556	0	0	2.38832	0	0.57087	3.40052	1.99967	0	5.01194	0	0	2.58077	0.49888	2.13878	3.64091	0	6.42907
AC093162.3	0	0	3.31838	0	0	0	0	0	0	0	0	0	0	0	0	0	0	0	0	0	0	0	0	0	2.39822	2.6946	1.40727	3.47228	3.40734	0	0	0	0	0
AC093162.5	4.28236	5.30945	4.58759	0	5.51444	5.04364	5.87686	5.5576	0	8.53393	0	0	0	0	0	0	5.06983	0	1.08438	4.03863	5.82386	5.53131	5.63197	5.74404	5.8985	6.45591	6.74737	6.87242	7.07156	3.91809	5.52577	5.06255	2.6746	2.86822
AC093166.2	0	0	0	1.76448	0	0	1.17677	0	0	0	0	0	0	0	0	0	0	0	0	0	0	0	0	0	0	0	0	0	0	0.446045	0	0	0	0
AC093166.3	2.95725	0	2.89708	4.6082	4.98161	3.57359	2.20994	2.9583	3.20235	2.74901	0	4.71001	0	7.89779	5.67335	1.44492	3.40755	3.92732	2.26758	0	0	0	0	0	0	0.687714	2.71882	0	0.516319	1.37316	0	0	1.21027	0
AC093166.4	0	0	0	1.93798	2.02409	0	0	0	0	0	0	0	0	2.55431	0	0	0	0	0	0	0.641016	0	1.00695	0.895538	0.797162	0	0	0	0.499018	0	1.59564	0.859462	0	0
AC093616.4	7.71396	9.58002	3.81993	9.67678	0	9.37016	5.88077	9.11159	9.74423	0	5.00031	8.91999	11.7005	9.94667	8.06073	0	0	11.959	3.94161	6.99841	8.369	8.91972	7.81046	7.46733	8.7234	6.96939	7.48972	5.68687	8.34137	3.19225	6.68086	7.29903	9.24234	7.75765
AC093698.1	0	0	0	0	3.53476	2.53509	0	4.99248	1.65619	6.50429	6.44768	2.60838	3.14426	0	0	0	0	7.56788	0	0	0.647843	0.576596	0	0	3.2278	0.675765	2.69219	0	0.881175	3.86331	0	1.62412	2.94693	0
AC093698.4	0	0	0	3.33303	0	0	0	0	5.79176	0	0	0	0	5.93422	0	0	0	0	1.04228	0	0	0	0	0	2.44766	0	0	0	0	0	2.71949	0	2.2726	7.43633
AC093724.2	0	6.84187	0	0	0	1.35411	3.04336	0	0.93427	8.139	6.70442	7.14832	5.71526	0	0	5.32714	0	0	0.627153	4.52708	5.3553	5.80094	5.59479	4.75198	4.4017	6.07768	5.09705	3.92099	3.38717	5.2759	1.94976	4.13908	2.30391	0
AC093787.1	0	0	0	0	0	0	0	0	0	0	0	5.18664	3.2176	0.717056	0	0	0	0	0	0	0	0	0	0	0	0	0	0	0	0	0	3.2788	0	0
AC093826.1	0.47901	0	0	2.50264	0	4.25663	1.93078	1.4034	2.73226	4.57297	3.98419	1.97982	2.3746	1.43539	0	1.58175	0	0	0	0	0.596108	0.909492	0	0.487757	0	0	0.408145	0.560101	0	3.80452	0.656302	0	0	2.15807
AC093838.4	6.48056	6.02905	5.2872	7.56304	3.13797	1.38267	6.77153	6.30319	1.50129	0.783539	3.77596	0	5.7181	6.12029	0	8.58863	5.11277	6.41211	5.9807	7.43522	8.12196	8.42335	8.67271	8.80574	8.06626	8.31195	8.28292	7.85445	8.71503	6.37055	6.69227	4.99945	5.86671	5.13072
AC093850.1	0	0	0	0	0	0	0	0	0	0	7.4926	0	0	0.700702	0	0	0	0	0	0	0	0	0	0	0	0	0	0	0	4.38575	0	0	4.55822	3.65083
AC093899.3	0	0	0	0	0	0	0	0	0	0	0	0	0	0	0	0	0	0	1.70148	0	1.04463	0	0	0	0	0	1.49263	0	0	0	0	0	0	1.40077
AC094019.4	4.96101	0	0	0	3.59065	4.49373	4.19402	0	0.704791	2.72444	0	0	0	6.61204	0	0	0	0	4.0045	6.46524	6.30884	5.93984	6.58388	5.92094	3.45415	4.15786	4.52165	5.65308	3.03654	1.1519	6.27252	5.83688	1.25371	0
AC096579.13	0	0	1.65054	6.44511	2.60282	1.35167	0	3.98801	0	0	3.71348	0	1.53532	4.51518	0	4.8267	0	0	0	0	0	0	0	0.514927	0.961666	0	2.71982	4.83507	0.889565	1.75294	3.85587	0	3.81752	0
AC096582.8	0	0	0	0	2.72163	0	2.95957	0	0	0	0	0	3.08443	0	0	1.49584	0	0	0	0	0	0	0	0	0	0	0	0.572035	1.1283	0	0	0	0	0
AC096582.9	0	0	0	0	0	0	0	0	0.396786	1.52807	0	0	0	1.1664	0	0	0	0	0	0	0	0.586891	0	0	0	0	0	0	0	0.495875	0	0	0	0
AC096649.1	0	0	0	0	0	0	0	0	0	0	0	5.98119	4.3359	5.40981	0	4.02374	0	0	0	0	0.657032	0	1.02153	0.908192	0	0	0	0.608579	1.43775	0	1.26656	0	0	0
AC096664.1	0	0	0	0	0	5.62201	2.63868	0	0	0	0	1.81365	6.94253	6.09077	0	5.13448	0	0	7.31645	0	0	0	0	0	0.864674	0	0	0	2.06935	0	0.729457	0.480179	0	3.19296
AC096664.2	0	0	0	0	0	3.92964	5.88616	4.69168	0	7.07562	0	0	0	5.94463	0	0	0	0	0	0	0	1.58826	2.02084	0	3.75689	2.22013	0	1.03463	1.65485	0	0	0	2.93838	0
AC096775.2	1.48614	4.87999	4.42574	0	0	0	1.89494	0	0	0	0	0	0	4.3757	0	0	0	4.837	0	1.96745	2.87563	3.08525	3.03158	3.28134	3.67858	2.21438	0	3.22973	1.43788	0.498492	2.87693	2.13078	0	0
AC096921.2	0	0	0	0	0	0	0	0	0	0	0	0	0	0	0	0	0	0	0	0.778089	0	0	1.01089	0	0.876961	0	0.97597	2.0354	0	0	0	0	0	0
AC097374.2	0.11746	0	3.75424	7.79419	8.43988	7.23001	7.5314	9.74642	0.634107	9.04749	0	0	8.13068	2.19858	7.52889	7.48055	6.12602	6.32857	8.99468	4.65287	1.06322	0.960753	0.398019	1.89032	6.65524	5.45447	3.95933	0.728573	3.2818	7.81494	5.29753	0	8.8737	7.71184
AC097463.1	0	0	6.81038	5.30918	5.94242	2.05578	0	0	0	7.41834	0	0	0	7.42963	0	0	1.17539	0	0	0	0	0	0	0	0	0	0	0	0	0	0	0	0	0
AC097523.1	5.31726	0	1.67345	0	2.64999	0	0	0	0	0.299561	8.49207	0	0	4.77072	4.50716	1.67829	0	2.19737	0	4.41803	0	4.48635	3.41171	3.50481	1.53292	2.21175	3.73518	4.10036	2.39667	1.14075	0.772191	0	1.22958	3.15581
AC097523.3	4.84523	1.50711	7.3643	5.70007	3.8306	5.46983	0	1.92837	0	5.10379	7.68723	6.42343	0	8.55046	0	0	5.58182	3.56164	4.86323	4.15663	3.51043	4.97962	1.8282	2.82178	3.74136	4.39859	4.49258	3.05925	2.5158	5.70687	5.72737	4.98124	4.21314	3.39435
AC097533.1	0	0	0	6.05308	5.57171	5.60479	6.48248	4.40889	1.93198	0	10.9707	0	0	0	4.72483	0	0	1.48788	0	3.36999	2.85858	3.15047	1.81735	0	0	3.40328	4.63999	1.02355	0.50763	0	0	4.67829	0	7.00079
AC097713.5	0	0	1.07426	4.87607	0	0	6.16265	0	1.15995	5.6348	0	8.0792	0	0	0	5.71748	0	1.46459	2.99077	0	0	0	0	0	0	0	0	0	0.846001	0	3.34462	0	0	0
AC097721.1	0	7.02905	8.40638	6.63491	4.98462	5.43666	6.22574	5.43231	6.09927	4.70092	5.81394	7.46336	5.90305	4.15672	7.60732	1.84644	6.63633	2.6771	0.631366	5.17609	5.00829	4.91228	4.74578	4.94695	5.8076	5.95076	5.72664	4.89513	3.40978	3.75093	5.63986	4.66018	7.03133	6.97307
AC098614.1	0	0	0	0	0	0	2.86077	0	0	3.50593	0	0	0	0	4.81237	0	0	0	0	0	1.07274	0	0	0	0	0.658375	0	0.589677	0	0	0	0.485134	0	0
AC098614.2	0.962532	5.23473	8.668	9.8462	10.2215	9.14168	6.97121	9.35999	10.6883	11.2421	8.65861	0	3.5919	10.402	12.328	9.76612	6.69328	7.55532	3.79668	5.44378	5.62552	4.58865	5.63661	4.86026	6.31662	7.34265	6.61939	5.73124	8.08062	7.27889	7.50792	3.98244	8.55943	9.10859
AC098614.3	0	0	0	0	0	4.58114	0	0	3.60481	0	0	0	0	0	0	0	0	2.19162	0	0	0	0	0	0	0	0	0	0	0	0	0	0	1.24328	0
AC098824.6	0	4.40656	8.50497	5.73065	7.1061	4.20085	6.95087	2.35825	6.61039	0.301224	6.81096	2.61318	7.18971	6.43672	0	8.82862	4.4916	7.60132	4.38999	5.04877	3.97223	3.72716	3.85192	4.21467	4.27258	5.25526	4.41652	6.19756	4.39868	5.09123	4.20589	7.12889	3.54646	7.23431
AC098826.4	0	0	0	0	0	3.1634	0	3.90771	0	0	0	0	5.5999	0	0	0.524514	0	4.56594	0	0	0	0	0	0	0	0	0	0	0	0	0	0	0	0
AC098826.5	0	0	0	1.76065	4.44758	0	2.24275	0	0	2.14425	0	0	1.83951	0	0	2.41818	0	0	0	0	0	0	0	0	0	0	0	0	0	0.482128	0	0	1.21895	0
AC098831.4	0	0	0	8.97679	7.85748	0	2.38136	0	8.67266	3.90561	9.77093	0	0	0	0	0	0	0	0	0.867244	2.1324	4.045	2.12067	1.66977	2.53364	5.07305	4.56117	5.4679	2.60846	0	0	0	0.885663	0
AC099535.4	0	5.77312	3.84906	0	0	0	0	4.70912	0	0	8.18238	0	0	0.712209	0	0	0	0	0	0	1.4043	0.963493	1.56776	0	0	0	0	0.584645	0	0	0	0	0	11.005
AC103563.2	0	0	0	8.11283	7.46448	3.1667	0	4.27805	0	8.43108	0	0	6.71136	3.97051	5.55624	0	0	0	0	0	0	0	0.550293	0	0	0	0	0	0	3.04153	0	0	1.86674	0
AC103563.4	0	0	1.07434	0	0	2.10757	0	0	0	1.60462	0	0	0	0	0	0	0	0	0	0	0	0	0	0	0	0	0	0	0	0	0	0	0	0
AC103563.5	0	0	6.30895	2.53235	1.84233	3.75493	7.67867	1.32668	3.6331	1.44392	0	0	0	0	2.12704	0	4.67071	2.97717	0	1.67641	0	0	0	3.07441	0	0	0	0	0	0.495502	0	0	6.98157	2.10009
AC103563.7	0	0	0	2.55199	2.65134	2.8489	0	0	1.28258	0	0	0	0	0	0	0	0	0	0	0	0	0	0	0	0	0	0	0	0	0	0	0	0	2.06841
AC103564.6	0	0	0	3.89901	0	0	1.76446	0	1.90327	1.61678	0	0	2.05937	3.83032	4.47229	0	0	0	4.73206	1.98896	0	0	0	0	2.35641	0	0	0	0	0	1.29161	0.895975	0	4.00479
AC104076.2	0	0	0	0	0	0	0	1.29259	0	0	5.8498	0	1.59486	0	0	0	0	0	1.72404	0	0.648814	0	0	0.515231	0	0	0	0	0	0	2.16295	0	0	3.4511
AC104131.1	0	0	0	3.66028	2.6039	2.04015	7.00629	4.50006	0	1.50474	0	6.59839	0	3.58059	5.87364	5.10968	3.57622	1.47716	4.32767	0	0	0.590896	0	0	0	0	1.81528	0	1.66371	0.484258	0	0	0	5.57995
AC104297.1	0	0	2.9129	3.39054	7.81952	4.87991	5.04422	4.52503	0	8.26452	0	0	8.04061	0	10.7216	1.2054	3.80501	2.19983	8.7343	0.79882	0.662389	0	1.01855	0.521924	4.47186	3.85998	1.0911	6.86575	6.90799	2.8932	1.95679	6.00172	1.87425	8.80144
AC104306.1	0	0	0	0	0	0	0	0	0	0	0	0	0	0	0	3.7042	0	0	0	0.76122	0	0	0	0	1.78238	0	0.951202	1.58936	1.15426	0	2.12288	0	0	1.43871
AC104306.4	0	0	0	0	0	0	0	0	0	0	0	0	0	1.10735	0	0	0	0	0	0	0	0	0	0	0	0	0	0	0	0	0	0	0	0
AC104308.2	0	0	0	0	6.47067	2.85915	5.39918	4.0267	0	0	0	0	0	4.98492	0	0	0	0	0	0	0	0	0	0	0	0	2.75507	0	0	0	0.682736	0	0	2.07467
AC104389.31	0	0	0	2.53886	0	0	0	2.37562	0.392459	0	0	0	0	0	0	0	0	3.05299	0	0	0	0	0	0.528887	0	0	0	0	1.21423	0	0	0	0	3.14369
AC104389.32	0	0	0	0	0	0	0	0	0	0	0	0	0	0	0	0	0	0	0	0	0	0	0	0	0	0.72446	0	0	0.938875	0	0	0	0	0
AC104451.2	0	0	0	4.56923	5.71121	0	1.44004	0	0	0	0	0	0	0	0	0	3.652	4.91592	0	2.93134	0	3.59701	0	2.80436	4.4401	0	3.01948	0	2.94642	0	1.16682	0	0	7.36174
AC104532.2	0	0	0	2.51863	0	0	1.79495	0	0	0	0	0	0	0	1.32786	0	0	0	0	0	0	0	0	0	2.68588	0	0	0	2.35282	0	0	0	0	0
AC104534.1	2.02185	2.33603	3.6892	5.03043	4.27775	5.05798	5.23902	4.59623	3.18895	3.58169	5.83111	5.92666	5.429	6.60194	4.98704	4.56755	4.27949	5.24548	2.49499	1.76517	1.96893	3.56883	2.87119	3.12117	1.70947	2.47934	2.61505	3.38018	3.30937	3.84585	3.32883	3.33523	3.89674	4.43238
AC104534.3	0	6.72226	0	0	0	0	0	0	0	0	0	0	0	0	0	0	0	9.71938	7.2133	8.52144	8.14214	8.47695	8.44578	6.68205	9.82397	8.69853	9.35186	6.53764	7.3806	0	8.22186	5.69976	0	0
AC104634.3	0.357746	0	2.07106	1.77338	3.52724	7.12799	7.11035	0	1.13676	1.07813	0	0	0	0	0	1.20402	0	0	0	0	0	0	0	0	0.892531	0	0.992643	2.56802	0.487846	0	0	0	3.52972	5.0331
AC104651.2	0	3.98451	0	5.22423	5.67801	5.18514	5.23089	2.38171	3.84943	6.38785	5.48332	0	7.60943	3.03301	0	7.381	0	4.11599	0	0.800945	2.34953	1.59959	3.43377	2.02503	1.55323	1.51156	0	4.40339	3.21128	0.858156	5.29644	3.38909	1.89096	9.51853
AC104698.2	0	0	0	0	3.6078	1.39966	0	0	0	0	0	0	0	2.60792	0	0	0	0	0	0	0	0	0	0	0	0	0	0	0	0	1.47492	0	0	0
AC104772.1	0	0	0	0	4.01848	0	0	0	0	0	0	0	0	0	0	0	0	0	1.38522	0	0	0	0	0	0.925843	0	0	0	1.15225	0	0	0	4.04243	3.1052
AC104843.3	0.378903	0	0	6.89247	0	0	3.2409	0	0	3.59122	0	0	6.11844	0	3.43968	8.4728	0	0	0	0	1.05537	1.9248	0.978621	0	1.96894	0	0	1.78995	0.483905	0	0.723693	0.836593	1.27133	2.64965
AC104843.4	0	0	0	3.18084	0	0	0	0	0.956419	0	0	0	0	0	0	0	0	0	0	2.79687	0	0	0	0	0	0	0	0	0	0	1.18233	0	2.38876	0
AC104978.1	0	0	0	1.87511	0	0	0	0	0	0	0	0	0	4.80263	0	0	0	0	4.50397	2.41647	1.72028	2.89843	1.83263	2.42245	2.97382	0	0	1.62663	1.8277	0	2.86623	4.9254	0	3.00124
AC105339.1	0	0	1.03911	0	1.78822	2.0875	0	1.20982	0.378359	2.2786	2.80423	0	3.44164	2.29383	2.44568	3.22561	1.82105	0	0	0	0	0.589304	0	0	0	0	0	0	0.899818	0	0.785423	0	1.1937	0
AC105342.1	0	0	7.52943	8.24461	8.59747	6.53014	8.03823	8.4738	4.33018	6.68559	10.984	7.16598	1.54585	7.98878	9.16861	8.96053	8.87406	7.00345	7.38747	4.51065	3.25563	2.77315	0.617004	2.96298	3.91178	2.28541	3.34148	1.40977	2.69315	4.53563	0	0	0	5.62573
AC105399.2	0	0	0	0	1.4369	0	0	5.75279	0	0	0	0	0	0	0	0	0	0	0	0	1.03123	0	0.3826	0	1.03606	0	0	0	0.821152	0	0	0	0	0
AC105402.2	0	0	4.38276	0	5.75443	5.95558	1.83432	4.77483	0	0	0	0	7.61106	3.63173	0	2.41042	0	0	0	0	0	0	0	0.473902	0	0	0	0	0	0	0	0	0	1.37808
AC105402.3	0	0	6.79578	3.69408	0	1.36147	1.8065	7.83421	0	0	0	7.13792	0.71431	2.90206	0	8.47982	1.81755	4.33354	0	1.26293	0	0	0	0	3.77321	3.36825	2.37586	0	0.496351	0	0	0	0	5.38139
AC107982.4	0	8.64118	10.6509	0	10.7795	0	0	10.2542	12.7621	0	0	8.73684	10.9848	8.48376	11.1775	10.4995	0	13.8243	14.2028	11.5159	11.304	11.3339	11.2416	10.3792	8.13643	9.34955	9.07522	0	11.0753	11.5174	8.86358	5.58907	0	0
AC107983.4	5.73641	0	0	0	0	2.19996	0	0	0	0	0	0	0	6.29571	1.46683	0	0	0	0	0	0	0	0.544553	0	0	0.604117	0	0	0	3.0795	0.663079	0	0	0
AC108039.1	0	3.77514	4.56888	0	4.89574	0	2.25011	4.24946	0	0	0	0	5.51243	4.93581	0	0.904137	0	0	0	0	1.09175	0	0	0	0	0	3.58095	0.59768	0.879926	0.481984	0	0.873172	0	10.6641
AC108039.3	0	0	0	0	0	2.55568	1.87395	0	3.49928	1.6895	0	0	0	0	4.41681	0.534455	1.81619	0	0	0	0	0	0	0	0	0	0	0	2.17983	2.50222	0	0	3.56011	3.45508
AC108059.2	0	0	0	2.83393	0	6.94315	0	3.03115	3.45344	4.75677	0	0	0	0	4.25697	0	0	0	0	0.707051	1.02011	1.6819	0	3.59063	0	1.66606	0	3.11037	3.27363	6.00732	3.97609	5.2701	0	0
AC108059.4	0	0	0	0	0	0	0	0	0	0	0	0	0	0	0	0	0	0	0	0	0	0	0	0	0	1.1653	0	0	0	0.863109	0	0	0	1.37614
AC108479.2	0	0	1.65162	2.55838	4.64166	5.93979	5.71297	3.61025	0	2.32108	0	0	0	0	0	3.9076	2.04816	0	0	0	0	0	0	1.39628	0	0	0	0	0	0	0	0	0	0
AC108868.3	0	0	1.67747	9.80136	10.386	9.12969	8.19061	8.06397	0	4.64071	0	5.7103	0	7.41684	10.8373	9.68048	0	10.4482	7.47968	5.41384	1.43411	2.68	1.81326	2.97117	4.84221	0	5.64521	2.73701	1.42475	9.40475	0.763053	7.04707	8.2815	0
AC108938.3	0	0	0	5.87457	6.96992	0	0	5.77027	1.60658	0	0	0	0	0	0	0	0	0	5.56193	0	0	0	0	0	0	0	0	0	0	0	0	0	0	0
AC108938.5	0	0	0	0	0	0	0	0	0	2.19271	0	0	3.79958	1.46066	0	0	0	0	0	0	2.02051	0	3.25676	0	0	0	0	0	0	0	1.33599	0	0	0
AC109631.1	0	0	0	2.52738	0	2.05841	0	0	0	0	5.46269	0	0	4.84076	2.02831	0.904719	2.46758	0	0	1.97718	0	2.70547	2.19226	1.66308	2.95218	1.50127	3.16011	2.86705	1.65554	4.25094	1.94881	0	0	0
AC109638.1	0	0	0	0	2.69128	0	0	0	0	0	0	3.07269	0	0	0	0	0	3.85655	0	0	0	0	0	0	0	0	0	0	0	0	0	0	2.93424	2.57292
AC109815.2	0	0	1.06338	8.22266	7.6433	0	0	0	6.71097	0.292943	7.75427	0	1.22004	6.66267	0	0	4.45913	0	0	0	0	0	0	0	0	0	0	0	0	1.36313	0	1.13374	2.67844	5.08071
AC110299.5	0	0	2.40911	4.32232	2.62682	0	2.572	0	0	0.75086	4.97617	7.98376	4.19593	4.42771	0	0	0	0	0	1.65978	0.648825	0	1.58764	0	0.954425	1.99768	1.69689	0	0	6.08543	1.26371	0	2.92874	0
AC110926.4	0.657572	0	3.93521	7.16697	6.53914	3.15351	4.84792	4.89375	4.53614	5.42851	5.48158	8.0356	5.41784	5.71939	7.13009	6.76143	0.731628	3.79365	5.98153	2.49393	0.683801	0.610328	2.52993	0.926928	0	1.83317	2.79931	2.2748	0	3.26422	2.96346	0	3.70904	3.87579
AC111155.1	0	0	0	0	0	0	4.94844	7.19795	0.398859	0	0	0	0	4.63837	0	0	5.49661	0	5.14943	1.6078	2.55903	0	3.55681	1.17051	0	2.32131	1.45307	2.89629	1.38267	0.491846	0	2.87564	3.93268	2.66107
AC111200.2	0.908511	3.60701	0	1.78878	2.6668	0	3.11653	1.27465	0.702687	3.67022	2.86551	4.44667	2.31532	3.41894	2.05429	2.94578	3.6092	2.69332	3.1635	0	0.664127	0.591675	0.600633	3.08076	0	0.692688	0	0.613858	0	2.34533	1.95732	0.516048	3.20046	0
AC111200.7	0	0	0	0	0	0	6.91092	1.25955	0	0	0	0	3.33357	6.27432	0	0	0	0	0	0	0	0	0	0	0	0	0	0	3.98048	5.49035	0	0	1.21971	8.31621
AC112198.1	0	0	0	0	0	0	0	0	0	0	0	0	0	0.658183	0	0	0	0	1.41452	0	0	0	0	0	0	0	0	0	0	0	0	0	0	0
AC112229.1	0	3.80555	5.25926	8.51032	7.99808	6.28862	5.39042	8.63605	7.13727	8.3245	6.35633	9.50503	0	8.22423	9.97639	0	10.5632	5.55048	0	6.30188	5.85603	6.67208	6.41331	6.61728	7.1328	6.15785	5.79906	7.27014	6.9828	0	7.57335	6.62275	5.363	7.84372
AC112229.6	0	1.48733	2.09641	1.83372	2.71692	3.43863	0	0	0	0	0	0	5.00456	0	0	1.89164	0	2.98632	0	0	0	0	0	0	0	0	0	0	1.11593	0	0	0.821954	0	0
AC112497.1	0	0	0	3.41269	0	0	0	0	0	0	0	0	7.61689	1.47835	8.37549	6.2309	0	0	0	0	1.94933	0	0	2.15019	0	0	0	0	0	0	0	0	0	0
AC113189.1	2.50206	0	1.11047	4.55496	3.69417	1.45538	3.68993	2.54396	1.21698	3.8362	2.95949	5.10851	5.48232	5.21612	4.58707	2.1522	0	0	0.714529	0	1.52471	0	0.52261	0	0	1.30715	0.617818	1.20183	0.426839	3.72599	1.39739	1.00976	0	2.21026
AC113404.1	2.21635	5.10128	4.03198	4.05693	9.66351	3.97631	0	2.88525	6.18269	0	10.2596	0	2.00024	7.67786	0	0	2.4136	0	3.98639	0	0.849466	3.64246	1.03827	2.39653	2.55701	0	7.18956	0	0	4.85916	3.64011	0	6.14237	7.34464
AC114737.3	5.37651	2.50598	2.95147	0	0	0	0	0	0	0	0	0	0	0	0	0	0	0	0	3.26784	1.88575	0.549297	3.09385	3.12374	0	2.73454	0	3.58144	1.3682	0	2.24455	2.28795	0	4.92943
AC114755.3	0	0	0	3.01108	5.96748	1.36071	5.0865	0	2.89094	0.297938	0	4.71808	2.2743	5.92901	7.46404	3.84731	2.46135	0	0	1.30327	0	0	0	0.899169	0	0	1.08548	0	0	5.38102	0	0	0	0
AC114755.4	0	0	0	0	0	0	0	0	0	0	0	0	0	0	0	0	0	0	0	0	0	0	0	0	0	0	0	0	0	0	0	0	0	6.25788
AC114755.5	0	0	1.04718	0	0	0	2.63964	0	0.920815	0	0	0	0	1.15196	3.73328	1.21427	0	0	0	0	0	0	0	0	1.70877	0	0	0	0	0.818667	0	0	0	0
AC114755.7	6.19244	0	7.09404	5.9121	1.8403	0	8.36844	7.49949	0	0	11.0248	0	0	5.35019	3.35103	1.45264	4.10096	0	0	1.30449	1.96183	0	2.02148	0	6.25816	3.78941	0	0	0	0	0	0	8.1502	8.77969
AC114776.1	0	0	0	0	0	0	0	0	0	0	0	0	0	4.08855	0	0	0	0	0.666823	0.768458	0	0	0	0	0	0	0	1.33554	0	0	0	0	0	0
AC114783.1	0	4.02763	6.28378	6.6764	7.87619	8.2479	5.29986	0	4.94221	3.737	7.47786	0	2.27194	1.13593	1.90798	6.58415	5.40905	6.17402	3.94387	2.29748	0	0	0.829473	0	2.22381	3.12646	0	1.20746	0	2.12371	0	0	5.02152	5.85409
AC114812.10	0	0	1.05992	0	0	0	0	0	0	0	0	0	0	0.666585	0	0	0	0	0	0	0	0	0	0	0	0	0	0	0	0	0	0	0	0
AC114812.5	0.62136	0	6.59263	6.14463	1.78692	2.80015	0	1.35923	0.428061	0	0	0	5.48633	4.66886	8.53412	6.73567	0	8.85732	0	0	0	0	0	0	0	0	1.65164	0	0	0.535193	0	2.51612	0	6.49999
AC114812.9	0	0	0	0	1.84153	0	0	0	0	0	0	0	0	0	0	2.41448	0	0	0	0	0	0	0	0	0	0	0	0	0	0.482575	0	0	0	0
AC114814.2	0	2.67525	0	0	1.86511	5.1014	0	0	0	0.535078	2.82278	0	0	1.99647	0	0	0	0	0	0	0	0	0	0	0	0	0	0	0	3.00766	0	0	0	2.88177
AC115115.4	0	0	5.17992	6.42851	6.44419	5.81033	6.35958	5.4812	1.65067	5.11143	6.6565	6.28379	5.55804	7.07849	5.84503	6.70537	3.54314	6.71331	1.48709	1.14729	0	0	0	0	0	0	1.26118	0	1.48287	4.9559	0.659638	0	3.22156	5.15021
AC115617.2	0	0	3.42977	3.38265	8.68658	7.44384	8.29902	5.24714	8.06584	0.759887	6.63608	0	6.73935	8.81554	2.48577	2.01316	1.55837	4.60664	3.12586	0	2.17317	3.54374	1.61253	1.85704	3.94541	4.19185	2.95569	4.03247	3.81174	0	2.41769	0	4.98075	4.03126
AC116050.1	0	0	6.50481	0	3.11824	7.33905	0	3.40253	4.48861	1.74288	8.86622	0	0	2.16732	0	0	9.25119	0	5.33314	5.98996	5.54118	6.38836	3.70983	0	0	3.47652	5.616	3.42815	1.22605	0	0	0	4.7228	6.50591
AC116366.7	6.90658	7.67918	7.6427	5.33046	5.19492	4.64379	9.94275	3.64444	6.88289	8.41095	5.34154	4.9612	0	0	3.08418	3.47747	3.76289	0	9.92092	6.3063	6.00121	7.19569	6.30204	6.61168	5.54524	5.58558	5.1399	6.75751	6.33402	0	6.08337	5.81483	7.36804	7.30745
AC117490.2	0	0	0	0	1.47412	1.4648	4.0768	0	0	0	0	0	0	0	0	0	4.9687	0	0	0	0	0	0	2.33024	0.514429	0	0	0	2.3767	0	1.15646	0	0	0
AC117947.1	0	0	0	0	0	0	0	0	0	0	0	0	0.704185	0	0	0	0	0	0	0	0	0	0	0	0	0	0	0	0	0	0	0	0	0
AC119403.1	0	0	0	2.56219	7.55525	6.03708	0	8.48319	7.64872	0	0	0	7.72248	0.682648	0	0	7.68386	3.32636	3.68801	4.15318	2.33203	0	3.11239	5.35315	2.51691	0	0	2.0492	4.87077	0	4.9784	5.62365	0	4.55215
AC123900.2	0	0	3.40529	0	0	2.61295	0	0	0	0	0	0	2.5196	0	0	4.37675	0	0	0	0	0	0	0	0	0	0	0	0	0	0	0	0	0	0
AC125232.1	11.666	10.0519	9.99834	12.0282	10.4623	11.6355	8.60463	7.22319	9.52149	12.337	11.765	0	11.7731	13.0132	11.222	10.6405	10.7446	8.2413	10.7394	11.313	11.7243	11.4959	11.7254	11.724	10.8606	11.1254	10.9404	11.4421	10.796	9.86585	10.3893	9.57056	11.6519	10.2663
AC125238.2	0	0	5.58348	6.33796	4.24401	4.79628	7.2893	1.9009	5.51012	6.73553	6.10943	2.615	5.35168	7.14376	5.73517	3.67129	0	7.02054	1.41003	3.86953	3.47405	1.02346	1.03115	1.68547	2.8077	1.1737	0	0	0	0	2.22991	0	1.8746	6.40748
AC125238.3	0	0	0	3.11207	3.58383	0	3.70646	0	0	0	0	0	0	0	3.73946	4.0805	0	0	0	1.73591	0	0	0	0	0	0	0	0	0	0	0	0	0	0
AC125634.1	1.2686	0	7.51199	6.08923	8.78191	5.66149	0	2.95003	1.33474	2.59768	4.97379	5.81928	10.3862	4.83431	3.8691	6.50558	2.07468	0	0	3.98846	0	1.33511	2.02803	0	3.89961	0	2.99626	0	3.06987	0	0	0	5.07886	5.47702
AC126365.1	0	0	0.942932	8.35975	8.07719	4.29865	4.04264	7.70356	0	5.90339	5.01484	4.86367	5.70637	2.44714	7.96925	8.3667	5.24431	0	0.881771	3.97736	0.999304	0	0	0	4.40817	2.2274	0	4.44518	0	4.85932	0.694842	5.25444	2.8227	7.99214
AC127383.1	0	0	1.05201	0	1.81126	1.3482	0	1.87997	0	0	0	0	3.54887	3.6977	3.33056	0	0.716547	0	0	0	0	0	0	0	0	0	1.04721	0	0	0	0	0	2.64198	3.08127
AC127391.3	0	0	4.24749	0	3.3933	3.60459	0	3.13249	0	0	3.90881	0	0	0	0	9.29615	0	0	2.99879	2.49077	0	0	0	0	0	0	0	0	0	0	0	0	3.67118	4.55658
AC127537.1	0.897027	2.70248	5.93435	6.70078	6.21108	5.292	4.82669	5.50526	5.77554	5.8168	7.59112	6.54213	7.10175	5.98026	7.65958	6.68233	5.83131	6.38979	3.66758	4.57644	4.33495	4.62629	4.20297	3.94157	5.20035	4.4488	5.18166	4.95575	4.60423	5.88276	5.05805	5.04852	4.57219	5.53335
AC127537.2	7.57641	0	1.09111	0	4.88204	5.48923	6.6684	9.07899	0	5.73558	0	0	0	0	10.6275	0	6.15685	0	6.97124	3.61024	2.94046	3.70449	4.85119	4.62747	4.48027	5.64849	6.47822	5.91277	6.96579	5.04772	0	4.99635	0	7.21755
AC127537.3	0	2.69777	5.18188	5.62723	0	0	4.79902	0	0	0	6.23959	0	0	0	0	0	0	0	0	3.49901	0	0	0	0	0	0	0	0	0	8.07685	0	0	0	0
AC128677.3	0	0	0	0	0	0	0	1.87547	0	0	0	0	0	0	0	0	0	0	0	0	0	0	0	0	0	0	0	0	0	0	0	0	0	2.82985
AC129778.2	0.609331	0	7.32321	5.49058	3.43798	8.40143	2.35345	8.95439	6.67197	11.1618	9.43095	1.58949	6.93357	8.45149	7.92624	8.89502	2.77646	0.515554	5.13499	5.78465	5.79869	5.89191	5.35948	6.70371	4.86035	5.81013	4.55251	6.54079	7.61562	5.60006	2.99388	5.65629	5.64144	8.11034
AC130360.7	0	3.05253	0	11.8346	2.60169	0	6.42979	2.6806	0	1.82691	0	0	11.6254	13.2212	5.34288	13.585	2.4684	0	0	0	0	8.44613	7.25533	6.51108	10.1352	10.4301	9.58728	8.76869	0.525847	4.90406	0	1.66868	10.5936	10.8542
AC130360.8	0.910632	0	9.44146	7.1209	12.3165	7.46251	6.93702	0	11.5985	9.60591	7.22335	1.79037	12.4648	10.0564	11.7748	0.87806	0	0	0.614717	7.28651	4.1638	7.25767	7.1015	6.13463	8.55862	9.98143	9.96151	8.72639	3.81054	9.81417	0	7.71042	7.28591	10.6009
AC130709.1	0.360484	3.05034	4.80985	4.74081	0	7.48652	7.88005	5.01106	0.689473	0.299797	2.83301	3.47881	0.712478	5.11397	4.75045	9.24987	6.42061	5.82294	4.6502	4.1211	4.95011	5.32916	4.92405	4.83638	3.796	6.23401	5.81412	6.20412	3.62536	1.76816	5.7755	0	0	6.34798
AC131056.6	0	0	0	6.22923	5.42435	0	3.85758	4.86657	0	0	0	0	4.34048	0	0	0	0	4.26514	0	0	1.6849	0	0	0.902848	0	0	1.03165	0	0	3.17196	0	0	0	0
AC131097.4	0	6.64135	2.15732	0	0	1.27761	0	0	0.349808	0	0	0	6.53221	6.31987	5.40305	5.6143	2.742	6.12279	0	6.46877	6.76068	7.26755	6.67359	6.33796	5.38568	5.04881	5.99636	6.98855	4.75555	7.15582	7.8567	7.47315	4.71759	6.60105
AC132479.4	0	0	0	0	0	0	0	0	0	0	0	0	0	1.16871	0	0	0	2.975	0	0	0	0	0	0	0	0	0	0	0	0	0	0	0	0
AC133104.2	0	0	0	8.12997	0	3.27669	0	0	0	0	0	0	0	0.752491	0	0	0	5.24799	0.709577	0.680518	0	0	0	0	2.21402	0	0	0	0	0	0	0	0	0
AC133141.1	0	0	0	2.67616	0	0	3.01741	0	3.45045	0	0	0	0	0	0	0	0	0	0	1.25914	0	0	0	0	0	0	0	1.59439	0	0	0	0.855123	0	0
AC133644.3	0.363823	0	4.57981	5.36817	0	2.05793	3.43761	1.24923	2.90419	7.86426	0	5.63267	2.76638	0	0	7.00859	1.56217	5.87603	0.636812	3.69041	1.97485	4.83153	4.40008	3.86628	2.76802	3.17604	4.49182	3.07636	5.78223	0	1.96402	2.28875	4.56733	5.36296
AC133965.1	4.8056	6.4907	4.37465	0	3.60125	0	6.35628	1.96978	2.02207	6.33101	2.84338	4.57974	0	3.09788	0	0	0	0	0	2.12416	2.6644	0	0	0	2.83554	2.30154	2.45357	0	0	8.59339	0	0	1.89828	2.12433
AC136289.1	0	0	3.3005	3.05337	3.53676	0	1.94114	2.38548	2.42598	3.16226	0	0	2.6619	4.20938	4.30785	1.22198	3.25472	3.77823	1.1014	0.800321	0.664259	1.01035	1.02283	0.524543	0	1.15907	1.14	0	1.4531	4.0046	0	0.516345	0	3.93481
AC136352.1	0	6.21502	3.84386	4.48655	5.57803	4.44807	0	1.91733	0	0	2.87032	1.85477	0	2.90592	0	8.88638	0	0	0	1.95866	1.1514	0	0	0	0	0	0	0	0	0	0	0	0	3.74031
AC136352.2	0.361682	0	4.43157	5.81493	1.85568	0	0	5.21271	1.5019	1.37555	2.83241	0	0	8.68018	8.22558	0	0	0	0	0	0	0	0	0	3.59769	4.94439	1.67254	5.80435	0	9.28672	6.61109	0	0	0
AC136352.3	0	0	0	4.73395	0	0	3.03883	5.009	6.80145	6.30976	0	11.1549	0	2.63163	8.6965	4.0472	8.52198	0	3.58211	4.73647	4.62798	4.16952	4.80945	4.1526	1.94073	1.52562	5.22997	6.07792	0	6.19377	1.98103	3.82063	0	2.81693
AC136612.1	0	0	0	0	0	0	10.5588	4.26877	1.75016	0	0	0	3.06378	3.89808	0	0	0	0	0	0	0	0	0	0	0	0	1.08494	0	0	0	0	0	0	0
AC136616.1	0	0	0	6.40469	0	8.45829	6.79389	7.364	0	7.25497	6.27911	0	0	4.62606	10.6294	6.31832	3.38803	2.25256	4.70054	5.64579	4.50796	5.84352	2.09142	5.4942	6.72126	4.43014	4.37773	6.08494	0	0	0	0	5.44559	2.0387
AC136616.2	1.85417	0	0	4.02869	0	1.06254	4.66613	7.7281	0.489582	0	0	0	0	3.61954	0	0	0	0	6.22059	4.50174	5.39025	7.1329	6.10216	7.19235	8.05264	8.0743	7.46259	4.8038	6.32711	6.18274	6.15145	4.62268	0	0
AC136616.3	0.705504	0	0	0	0	0	0	0	0	0	6.45595	0	0	0	0	0	0	1.51132	4.53605	1.24413	0	0	0	0.507702	0	1.10237	0	0	1.93509	5.08573	4.41585	0	0	0
AC136896.2	0	0	0	1.7842	0	1.38201	0	0	0	0	0	0	0	0	0	2.65681	0	0	0	0	0	0	0	0	0	0.675253	0	0	0	0	0	0	0	0
AC138035.3	0	0	0	0	0	0	0	0	0	0	0	0	0	0	0	0	0	0	0	0	0	0	0	0	0	0	0	0	2.98166	0	2.4889	0	0	0
AC138517.5	0	0	0	2.54335	4.27952	0	0	0	0	0	3.72764	0	0	0	0	0	0	0	0	0	0	0	0	0	0	0	0	0	0	0.841614	0	0	1.22265	0
AC138517.6	0.367823	0	3.30016	3.01201	3.79336	2.06323	2.21756	0	3.24647	2.79507	6.36787	2.63356	1.8424	3.45156	3.13315	2.92028	1.87055	3.98049	1.08218	1.73442	0.686427	1.86618	1.04724	0	0	1.83807	0	0.633331	0.93212	8.4363	1.33219	0.92612	0	0
AC138623.1	0	0	0	0	0	5.81097	0	0	0	0	0	8.19054	0	5.71964	0	0	3.96139	0	0	0	0	0	0	0	0	0	0	0	0	0	0	0	0	0
AC138647.1	0	0	1.04914	0	0	3.13851	2.83914	0	1.77133	0	4.96506	0	3.64159	1.11532	0	2.9773	0	0	0	0	0	0	0	0.882353	0.945597	0.67089	2.92551	0	0	0	1.25386	1.16307	0	1.34683
AC138649.1	0	0	3.02593	0	0	2.20273	0	0	0	0	0	2.70434	0	2.16735	7.45777	0	0	0	3.71237	0	2.70207	5.35633	2.16635	4.23581	4.76616	3.08968	5.55449	5.38345	4.73394	0	4.07703	0	0	0
AC138969.4	12.0774	13.69	12.7671	13.3831	13.777	13.1272	11.5841	12.9404	12.8888	13.1327	12.0562	13.428	13.974	14.1837	13.6036	12.8504	12.9642	12.9832	14.1215	14.2358	14.2427	14.0445	14.0581	13.8148	13.6663	13.6651	13.8071	13.5386	12.6315	13.1361	13.1423	13.2204	12.7358	12.1573
AC139085.2	0	0	0	4.83405	5.82633	0	0	2.7503	0	0	0	0	0	1.1607	0	0	0	0	0	0	0	0	0	0	0	0	0	0	0.938926	0	0	0	0	0
AC139103.1	0	0	0	0	0	0	0	0	0	0	0	0	0	1.97117	1.33891	0	0	0	0	0	0	0	0	0	0	0	0	0	0	0	0	0	0	0
AC139143.2	0	0	6.82929	8.5184	6.41565	2.04763	0	6.10955	2.22724	5.85584	8.59832	4.57734	0.713494	1.73275	0	0	3.42097	0	3.20692	1.69601	0	0	0.600179	1.46114	0	0	2.25788	1.04503	0.90592	0	0	0	6.0987	5.54307
AC139712.2	0	0	1.06505	5.2629	7.31477	6.34343	7.3147	2.96648	2.03591	0	8.33542	0	0.714002	3.84165	1.34271	7.57683	8.74979	0	3.37643	3.95151	0	0	2.51592	1.22419	2.22313	0	0	0	1.22472	1.59997	0	1.2174	1.8745	2.01281
AC140076.1	0	0	0	0	0	1.47261	0	0	0	0.313916	0	0	0	0	0	0	0	0	0	0	0	0.586175	0	0	0	0	0	0	0	0	0	1.82386	0	0
AC140172.1	5.75553	6.91859	7.70414	9.27638	9.34533	8.49553	7.81515	7.74467	8.07741	8.96828	9.13899	8.56386	8.70016	8.7896	7.9623	8.13523	7.40381	8.50871	7.50158	5.64327	4.29938	5.0416	4.65096	4.89641	4.63545	4.08917	5.56915	4.77794	5.06883	7.41866	5.64841	4.00509	6.48383	6.99153
AC141272.1	0	0	0	0	0	0	4.63223	8.49296	0	0	0	0	0	1.2569	0	4.8165	0	0	0	0	4.85749	3.38997	4.74538	6.02031	0	3.88974	0	3.09061	2.73808	4.79422	4.23297	0.846296	2.79427	0
AC141586.5	2.10848	0	1.71992	12.6962	0	2.35599	1.17697	0.776984	0	0.167655	2.08885	0	9.08112	0.381785	0.85274	3.4873	1.90896	0	2.38486	8.79299	6.15982	5.27094	6.26575	7.87394	1.47447	5.32497	7.50452	4.06407	5.04944	0.513472	5.34973	6.26324	4.1346	0
AC142391.3	0	0	3.4062	7.97656	0	8.06088	0	7.15177	6.64258	8.79047	8.40491	0	3.47498	0	9.54005	0	0	5.70394	5.46862	6.44438	0	0	6.53818	6.35979	7.5458	0	7.46082	1.0286	3.37708	7.96328	5.16171	5.25587	6.88711	7.91883
AC144530.1	8.41974	8.58089	0	10.6445	7.73326	8.22294	7.61873	6.40519	6.92196	7.78509	2.85438	9.21368	2.79597	5.85872	0	0	8.64542	6.92504	2.85371	8.44427	8.43118	8.41538	8.13695	8.78168	8.49241	8.53744	7.66489	8.54352	7.29658	2.73096	8.62213	7.76908	4.58979	0
AC144838.2	0	0	0	0	0	1.33745	0	1.27464	0	0	0	0	0	0	0	0	0	0	0	0	0	0	0	0	0	0	0	0	0	0	0	0	1.87739	0
AC144838.3	0	0	5.36217	5.62983	6.06715	5.94337	4.57531	4.70905	4.76793	7.24042	7.52981	5.37609	5.54016	6.76295	6.37175	9.22485	8.89394	8.98358	6.88295	2.73834	1.42299	0	0	0	1.50332	0	3.88172	0	2.77083	3.93017	4.80032	0	4.79238	0
AC145212.1	0	0	6.23823	0	8.25944	4.87902	0	4.00606	9.44257	6.16179	0	4.4318	3.98201	4.85774	0	0	0.727633	0	0	0	6.36398	6.8227	6.56833	6.85754	4.5363	0	0	6.27297	7.17396	7.64412	3.51143	7.92668	0	0
AC145212.2	0.895629	0	5.29438	8.58307	8.63778	8.47008	7.31159	4.67315	4.5064	0	0	0	6.22013	0	6.2819	0	0	5.54165	1.40926	7.74792	6.55528	6.12532	6.34748	6.48223	5.80375	7.1017	6.98035	5.7462	7.98929	1.78268	6.95731	3.59472	4.79039	7.10165
AC151960.1	0	0	0	0	5.17093	2.51698	5.87195	0	0	0	0	0	3.72453	0	0	0	7.42	0	0	0	0	0.7997	0	0	0	0	0	0	0	0	0	0	0	5.60768
AC152010.1	0	0	0	0	0	0	0	0	0	1.65256	0	0	0	0	0	0	0	0	0	0	0	0	0	0	0	0	0	0	0	0	0	0	0	0
AC159540.14	1.09159	0	1.65813	2.50837	1.8303	1.35744	0	1.89382	1.15004	0	0	0	0	0	0	0	0	3.30914	1.90031	2.22965	0	1.00611	1.01558	1.66469	0	0	1.25624	0	0	0.846111	0	0.89185	1.86208	1.33377
AC171558.2	3.11797	6.73845	0	9.13273	0	0	4.35531	0	4.80728	0	8.84959	0	0	0	0	0.901399	5.93491	6.38483	8.14181	0	3.10672	0	1.34728	0	0	2.23488	5.62814	2.39001	1.66761	2.72707	0	0	7.4037	9.25694
AC171558.3	0	0	6.84813	0	1.85915	5.57394	0	0	0	0	0	0	0	5.86398	3.91598	0	0	0	0	2.81685	0	0	0	0	0	0	0	0	0	0	0	5.45838	5.75344	0
AC203630.1	0.420312	0	0	3.26188	2.82743	2.19226	1.33535	1.40439	0	1.75364	0	0	3.12919	1.27909	0	0	0	0	0	0.674856	0.568602	0.872807	0	0	0	1.00814	0	0.531758	1.4713	0.501564	0	0	0	0
AC209232.1	6.19443	9.20678	9.14135	10.8886	9.26412	7.66464	8.83059	7.59337	6.62849	9.56638	10.428	7.21705	9.71723	9.26981	9.55346	10.0155	9.34864	7.28593	7.13839	8.15454	7.48175	8.21766	7.20683	7.50351	7.75498	7.12994	7.80884	8.02319	8.09561	8.13451	8.13567	8.71198	8.4631	9.35215
AC210544.1	6.51298	3.80327	5.71176	7.96465	6.15953	6.48453	7.93145	4.93514	5.03799	6.77905	0	5.31966	5.76847	5.47219	6.63138	5.69038	5.19925	5.19726	6.86477	5.00571	4.74498	4.45367	5.01995	5.61759	4.61294	5.86284	5.22185	5.22863	5.36666	5.22877	6.82316	5.78695	5.04017	6.03681
AC213203.1	0	0	6.26673	5.52463	8.83137	8.72138	2.83816	8.8372	7.24543	3.10434	7.38344	8.17232	10.4046	2.507	9.76451	0	9.37359	0	4.89452	0.795311	0	0	0	3.3978	2.94445	5.03485	1.70341	1.03588	3.19901	7.12021	3.46337	6.17522	6.51466	6.74958
AC221035.1	3.62617	2.21334	6.50398	7.79149	7.91572	6.74771	6.20465	6.08022	6.24718	6.8268	8.47563	7.02514	7.07345	7.23245	6.84987	6.66325	6.79056	6.76038	5.88492	4.1761	3.45074	3.26634	3.35661	2.82954	2.14062	2.23229	4.0826	3.32083	3.67002	6.27577	4.25412	3.05603	4.55254	5.59028
AC226119.4	0	0	2.10396	0	0	3.18309	0	0	0	5.69761	0	0	0	5.55836	5.21013	0	0	0	2.46551	1.65715	0	0	1.00434	0	0.943417	0	0	1.02192	0	0	1.92185	5.93107	4.94509	3.1808
AC233755.1	0	0	7.60654	0	0	2.65281	0	0	6.54149	4.61853	0	0	0	8.2198	10.142	0	0	0	0	6.06817	6.65724	7.12735	8.03384	8.65581	5.88402	4.60962	7.12745	6.06713	6.05524	0.505948	7.31282	6.77397	1.97199	0
AC233755.2	9.18112	0	1.11289	1.91577	0	3.91417	3.28439	2.51363	5.44648	2.3847	7.04553	0	0	5.5209	0	0	0	0	0.696484	3.56792	5.26186	5.05707	4.25635	5.76539	0	0	0	1.98791	2.80705	1.954	6.56701	4.73353	0	0
AC236040.1	0	0	0	0	0	4.95971	0	0	0	0	0	0	0	0	0	0	0	0	0	0	0	0	0	0	0	0	0	0	4.55676	0	0	7.25859	0	0
AC240274.1	11.702	13.5258	15.6445	16.8514	16.2679	15.4161	15.0586	14.4545	13.6409	15.5671	15.9076	17.3774	15.8772	16.7805	16.3957	16.1573	16.1222	16.7252	16.2494	13.2367	12.6735	12.9972	12.8198	12.6137	13.5112	13.6253	13.6793	12.9898	12.9588	15.3801	13.0223	12.6556	14.8932	15.4794
AC241401.1	6.13859	11.8597	8.06476	10.2031	8.94473	9.40651	9.93395	11.444	8.13469	7.65538	10.6173	9.61458	11.1819	9.60592	8.02278	10.4414	11.596	8.15768	10.089	13.1459	13.7084	13.5533	13.7805	13.4132	12.0261	12.3442	11.9489	13.9381	12.4549	8.66753	12.392	12.8166	10.4697	8.74782
AC241409.1	0	0	6.28608	7.03213	3.12641	8.6522	9.56516	10.3501	0	0	8.91067	9.18001	0	0	0	5.48399	0	0	0	0	0	0	4.98082	0	0	0	0	3.50308	1.22832	0	0	0	2.67243	2.48532
AC241410.1	0	8.02503	2.10062	8.25803	6.4929	0	3.56442	2.96601	0	3.56582	6.11757	5.21441	0	4.90282	0	4.80109	0	0	8.47	8.73108	9.41199	8.73185	10.1431	8.87769	8.20905	10.0631	8.38551	11.0869	9.32141	1.15464	5.21763	10.1856	1.87782	5.87076
AC241556.1	5.46955	8.62691	6.9924	5.21948	0	0	0	0	0	0	0	0	3.8151	0	0	0	0	0	6.33346	7.67259	8.14733	7.01471	8.07556	7.73093	7.1455	6.3956	6.43873	5.8	6.53626	6.58316	6.59908	5.30097	0	6.31957
AC241556.2	8.91371	8.50415	7.95562	0	7.33677	7.02268	4.96176	5.75959	4.54695	0	7.54791	9.22359	7.3488	7.40628	0	8.72009	9.02814	9.61825	4.83966	9.22336	9.6903	9.34017	9.48857	9.52945	8.36936	9.0409	8.46158	8.56762	9.45465	8.74495	8.66141	7.36418	7.45877	8.12193
AC241640.1	0	0	0	0	0	0	0	0	0	0	0	0	0	0	0	0	0	0	0	0	0	0	1.36217	0	9.90476	0	0	0	0	0	0	0	0	0
AC241640.2	0.912772	0	0	0	0	0	0	0	0	1.27998	0	0	0	0	6.40523	0	0	2.71229	0	0	0	0	0	0	0	0	0	0	0	0	3.07866	0	0	0
AC241640.3	12.7422	12.8115	7.71894	10.6623	13.6985	12.7638	12.1796	11.9516	12.6861	1.76536	7.88041	0	12.0201	7.56031	12.2714	11.8809	5.37714	7.12991	8.81475	7.86761	8.337	7.29379	10.1934	7.33046	12.5542	11.7829	12.1116	12.56	8.44494	6.47538	8.58981	9.3823	1.18684	8.75188
AC243587.1	9.36302	8.82781	7.17941	6.67219	7.46287	8.00046	9.55031	7.67503	6.17105	0	0	0	0	0	7.68623	0	0	0	7.09874	8.58198	8.86636	8.93035	8.32	8.57265	8.90833	9.14916	8.947	8.07233	9.67083	8.23021	9.25807	8.7586	7.30451	5.36912
AC243734.1	0	0	2.11757	0	0	0	0	0	0	0	0	0	0	0	0	0	0	0	0	0	0	0	0	0	0	4.4791	0	0	0	0	0	0	0	0
AC243790.1	0	0	5.23929	9.17399	7.63762	7.69188	6.23267	7.8799	0	3.50433	2.8634	6.90958	1.60512	9.16394	6.47524	0	6.24325	3.93534	3.09306	3.52151	2.11316	1.54587	1.7965	0.881384	3.57189	1.11552	0	3.4706	2.09939	6.35946	2.33785	0	3.59076	8.18155
AC243812.1	2.05225	0	3.76743	4.69731	4.94539	2.99678	5.23603	3.39552	2.82594	4.16054	4.76705	4.65566	5.50169	5.51469	4.42361	5.41284	4.41035	3.54001	3.56264	1.78579	1.98408	0.510514	0	2.28185	0.628258	1.61481	0	2.20722	1.06146	3.51437	1.4568	0	2.42824	3.9538
AC244216.1	0.368155	0	1.68367	0	3.82446	1.38266	0	1.92705	1.67323	0.768694	2.86056	1.84474	1.20913	1.48087	1.35858	0	1.86136	0	0	0	0	0	0.603598	0	0	0.697792	0	0	0	0	0.790025	2.16174	0	0
AC244216.2	6.15478	3.59786	6.04033	6.97027	6.55502	6.153	5.43753	5.722	4.39127	6.12658	7.36299	6.63853	7.04461	7.4632	5.36517	7.08118	5.95595	6.77926	4.97006	5.90182	5.91443	5.81062	5.54504	5.62968	5.96581	5.35261	5.98615	6.23807	5.81509	6.01717	6.40086	6.62902	4.97789	6.27717
AC244216.3	6.15478	3.59786	6.04033	6.97027	6.55502	6.153	5.43753	5.722	4.39127	6.12658	7.36299	6.63853	7.04461	7.4632	5.36517	7.08118	5.95595	6.77926	4.97006	5.90182	5.91443	5.81062	5.54504	5.62968	5.96581	5.35261	5.98615	6.23807	5.81509	6.01717	6.40086	6.62902	4.97789	6.27717
AC244489.1	0	0	0	9.22088	0	0	0	0	0	0	0	0	0	0	0	0	0	0	0	0	0	0	0	0	0	0	0	0	0	0	0	0	0	0
AC245034.1	4.28028	2.21278	6.32024	7.14676	7.17183	6.66038	6.25061	6.07951	6.02724	6.18335	6.87316	7.15836	7.67909	7.35461	6.6	6.98161	6.15592	6.47048	5.77299	4.7535	3.59659	3.92542	3.67864	3.40521	3.87099	3.66756	4.08193	3.53281	3.9381	6.30458	3.16221	2.97874	4.97182	5.67796
AC245034.2	6.15478	3.59786	6.04033	6.97027	6.55502	6.153	5.43753	5.722	4.39127	6.12658	7.36299	6.63853	7.04461	7.4632	5.36517	7.08118	5.95595	6.77926	4.97006	5.90182	5.91443	5.81062	5.54504	5.62968	5.96581	5.35261	5.98615	6.23807	5.81509	6.01717	6.40086	6.62902	4.97789	6.27717
AC245056.1	0.368967	0	1.68616	0	0	1.38488	0	1.9297	1.67571	0.770184	2.86367	1.84734	1.21118	0	1.36078	0	1.86398	0	0	0	0	0	0.604831	0	0	0.699176	0	0	0	0	0.791546	2.16454	0	0
AC245056.2	0.368967	0	1.68616	0	0	1.38488	0	1.9297	1.67571	0.770184	2.86367	1.84734	1.21118	0	1.36078	0	1.86398	0	0	0	0	0	0.604831	0	0	0.699176	0	0	0	0	0.791546	2.16454	0	0
AC254560.1	0	0	0	0	0	0	0	0	0	0	0	0	0	0	0	0	0	0	0	0	0	0	3.69011	0	0	0	0	2.57807	0	0	0	0	0	0
AC254788.1	0	0	0	7.37538	1.85179	0	0	4.14456	0	6.99815	0	0	0	0	0	0	0	0	2.95192	0	0	0	5.26981	0	0	6.79608	0	5.49858	5.72921	0	0	0	0	0
AC254788.2	0	0	6.61747	0	0	0	0	0	0	0	0	0	0	0	0	0	0	0	0	4.79697	0	1.57934	2.72809	2.6374	0	2.68667	4.93729	0	0	0	0	0	0	0
AC254952.1	0	0	3.09549	9.12226	0	0	0	0	3.30254	4.08061	0	10.233	4.88407	4.04601	0	0	4.67364	0	0	2.80394	0	2.34599	3.50015	2.83462	3.42052	0	3.16152	2.88465	0	10.5998	3.89442	0	2.92285	0
AC255093.1	0	0	0	0	0	3.37277	0	0	0	0	0	0	4.69134	2.50635	0	5.39997	0	0	0	0	0	0	0	0	3.31991	0	0	0	0	6.58403	0	5.14061	0	4.04954
AC255093.2	0	0	0	0	0	3.37277	0	0	0	0	0	0	4.69134	2.50635	0	5.39997	0	0	0	0	0	0	0	0	3.31991	0	0	0	0	6.58403	0	5.14061	0	4.04954
AC255545.1	5.72902	5.48492	7.6779	9.39103	8.97914	8.42059	8.12728	8.37976	8.08745	8.98468	9.94986	9.34808	9.9477	9.52095	8.91776	9.43946	8.80237	9.32365	7.64977	6.46569	5.73593	6.00549	5.34812	5.95275	6.70474	6.27176	6.88288	6.15382	6.07512	8.22065	6.50063	6.57581	7.55245	8.36414
AC256236.1	0	0	0	0	9.99232	8.97394	8.86759	0	0	11.2724	4.24752	0	6.77114	0	6.32614	7.6818	10.4375	0	0	0	0	0	0	0	11.2927	0	11.2196	0	0	10.3786	0	6.57547	8.68149	7.0033
AC256236.2	12.0298	12.1179	10.1673	11.5406	11.5015	6.08461	11.9182	7.99885	0	11.5982	9.78563	11.2426	11.3588	14.2938	13.1009	11.2838	14.6647	7.88742	11.8229	13.5384	13.6947	13.6303	13.4999	13.658	12.204	12.0874	12.7584	11.7258	12.1029	13.408	12.7768	13.6919	12.5048	11.2899
AC256236.3	11.4672	15.0037	12.7538	14.1912	12.6681	13.6797	13.2958	10.7054	11.4384	8.66856	13.7978	9.86291	10.7312	10.9565	13.9233	10.222	8.32878	10.4586	13.0211	16.8631	17.3556	17.3732	17.4333	17.4892	13.9591	15.5308	14.508	16.0116	15.7822	12.8958	15.0885	16.9081	13.6043	11.5222
AC256300.1	0	0	0	5.37106	6.0399	0	5.24139	0	3.41679	0	2.85624	0	5.36616	0	0	0	0	5.16045	0	0	0	0	0	0.921069	0	0	0	1.892	0	0	0	0.913466	0	0
AC256309.1	10.5165	9.60259	11.1166	11.878	12.1343	11.1207	11.1789	10.9314	10.983	11.2385	12.0134	12.5414	12.106	12.6285	12.0985	12.338	12.1062	12.1094	10.4916	10.1717	9.96413	10.1219	9.72693	9.76759	9.7878	9.89097	9.81227	10.0247	9.73581	11.0524	11.1061	11.5988	10.2706	11.0595
AC270107.1	0	4.4335	0	0	4.62004	0	0	0	9.36843	0	0	0	0	0	0	6.11618	10.3186	8.73336	0	0	0	0	0	0	0	0	0	0	0	5.89708	0.806358	0	0	0
AC270107.10	0.360759	0	9.15899	11.0562	0	1.35889	2.81627	0	8.77792	2.60595	5.23991	1.82371	8.82592	7.67576	12.051	10.2743	2.46714	12.029	7.76535	6.56054	0	5.17794	5.47062	3.86684	7.68213	9.68333	8.4343	8.04599	7.53504	8.48524	1.29687	6.38773	1.21588	2.47327
AC270107.2	0	4.39985	0	0	4.58618	0	0	0	9.33318	0	0	0	0	0	0	6.08139	10.2833	8.69813	0	0	0	0	1.61822	0	0	0	4.81143	0	0	6.61529	5.55561	0	0	7.5083
AC270107.3	8.30208	10.1807	8.95273	7.32314	7.15824	5.98166	5.02793	9.06035	5.70533	8.16897	0	7.95945	0	5.89346	9.20489	5.95742	9.33908	9.91293	10.6751	10.1712	10.1678	9.68505	9.94174	10.2382	10.2875	11.0142	10.4212	10.9028	10.7919	0	9.21214	8.90796	8.13671	0
AC270107.4	8.30208	10.1807	8.95273	7.32314	7.15824	5.98166	5.02793	9.06035	5.70533	8.16897	0	7.95945	0	5.89346	9.20489	5.95742	9.33908	9.91293	10.6751	10.1712	10.1678	9.68505	9.94174	10.2382	10.2875	11.0142	10.4212	10.9028	10.7919	0	9.21214	8.90796	8.13671	0
AC270107.5	8.30208	10.1807	8.95273	7.32314	7.15824	5.98166	5.02793	9.06035	5.70533	8.16897	0	7.95945	0	5.89346	9.20489	5.95742	9.33908	9.91293	10.6751	10.1712	10.1678	9.68505	9.94174	10.2382	10.2875	11.0142	10.4212	10.9028	10.7919	0	9.21214	8.90796	8.13671	0
AC270107.6	8.30208	10.1807	8.95273	7.32314	7.15824	5.98166	5.02793	9.06035	5.70533	8.16897	0	7.95945	0	5.89346	9.20489	5.95742	9.33908	9.91293	10.6751	10.1712	10.1678	9.68505	9.94174	10.2382	10.2875	11.0142	10.4212	10.9028	10.7919	0	9.21214	8.90796	8.13671	0
AC270107.7	0	4.40754	0	0	11.5838	0	4.51941	8.82364	9.34124	0	0	0	0	9.82105	0	6.08935	10.2914	8.70619	0	0	5.42913	1.34689	7.24217	5.79129	0	0	4.81922	6.72995	6.99479	9.26028	5.56352	0	0	7.51634
AC270107.8	8.30208	10.1807	8.95273	7.32314	7.15824	5.98166	5.02793	9.06035	5.70533	8.16897	0	7.95945	0	5.89346	9.20489	5.95742	9.33908	9.91293	10.6751	10.1712	10.1678	9.68505	9.94174	10.2382	10.2875	11.0142	10.4212	10.9028	10.7919	0	9.21214	8.90796	8.13671	0
AC270107.9	8.30208	10.1807	8.95273	7.32314	7.15824	5.98166	5.02793	9.06035	5.70533	8.16897	0	7.95945	0	5.89346	9.20489	5.95742	9.33908	9.91293	10.6751	10.1712	10.1678	9.68505	9.94174	10.2382	10.2875	11.0142	10.4212	10.9028	10.7919	0	9.21214	8.90796	8.13671	0
AC270227.1	0	0	7.36979	6.41947	8.52097	6.28112	8.81879	8.61395	6.18751	0	5.64265	10.5517	7.38229	9.33518	5.17311	9.2854	4.99838	5.2695	4.2129	4.53865	5.07384	3.77212	4.55899	2.53476	0	0	6.98268	0	0	6.32653	0	0	1.86541	7.07801
AC270306.1	0	12.1808	10.3141	0	5.76944	10.5762	7.28441	0	11.7836	0	0	0	0	3.45345	0	0	9.22513	0	0	12.6609	12.5394	12.3482	12.5901	12.303	9.03089	12.4724	7.18173	12.9009	12.5193	10.4075	12.7098	12.3223	7.4872	12.3485
AC275455.1	3.08566	6.1079	6.938	8.82311	8.22171	7.28546	6.97234	7.04848	6.62957	7.21033	8.46825	8.03565	8.77795	7.66676	7.7711	7.86708	5.8779	7.40845	6.52796	5.57855	4.23871	5.42682	4.95647	4.16033	5.76095	5.89168	6.09406	5.95908	5.10518	6.55359	5.95825	5.42644	6.68956	7.1761
AC275455.2	4.94299	5.86682	8.04626	9.15133	8.63301	7.55156	7.3222	7.10956	7.31761	9.14274	9.40902	8.48792	8.54548	7.96172	8.62832	9.40746	8.21535	9.82603	6.91021	7.86722	7.72783	7.71623	7.34865	7.49814	8.45927	7.80807	8.21878	8.36563	8.28658	8.64317	8.51491	8.43754	6.48526	6.92238
ACAA1	5.81997	7.49134	1.04689	6.55774	7.12674	6.81594	8.17473	6.69392	8.48756	9.63263	5.62592	7.97115	9.5725	8.20404	7.44547	6.58518	5.95746	8.83437	5.57091	9.37473	9.73186	9.57218	9.79221	8.96049	7.72674	7.35281	8.33998	8.07989	8.04745	5.20139	10.8903	10.9946	7.49126	7.48715
ACAA2	9.13935	7.00532	10.1402	6.78926	5.66022	7.98702	7.37779	6.8164	7.87056	9.27225	9.95747	4.17318	8.90196	6.39913	5.61274	9.075	7.52805	7.7857	7.23366	7.79201	8.47466	8.78146	8.60382	8.38737	7.42599	7.09307	7.66716	7.05967	8.4824	6.87241	7.18374	7.20669	7.1631	9.19979
ACACA	12.6265	12.6738	12.5807	12.4022	12.7246	12.0373	13.4804	12.1302	11.2895	12.0425	12.9063	10.6573	10.8887	13.6865	14.8374	11.6178	12.7048	12.1953	11.3671	12.9554	12.955	12.9696	13.206	12.5769	12.2674	11.834	12.0103	11.9244	11.7659	11.4565	13.4962	14.1302	11.218	11.8695
ACACB	9.1801	7.84161	6.24262	11.5542	8.87337	9.23701	8.84286	7.56891	5.2015	7.9409	9.16475	5.82463	9.39108	10.098	9.65332	9.50192	11.4431	11.8556	7.90783	9.79316	10.1261	10.5925	9.65582	10.4409	10.4542	11.3407	11.2682	10.1366	8.20595	10.9766	8.45648	8.26707	8.99727	9.87345
ACAD10	9.38115	7.63766	8.86858	8.03939	6.73954	8.51786	9.17095	9.23211	8.56663	10.4729	9.16535	11.1982	9.86205	9.15522	9.98058	9.07981	9.37185	9.51495	10.0646	8.64899	8.53426	8.94866	8.76469	8.85722	9.71854	8.36299	10.0585	9.33965	9.01587	10.1881	8.85184	9.48341	9.0569	8.083
ACAD11	6.82511	9.76855	8.67651	8.5938	7.40759	9.87787	7.85016	8.82847	10.4212	6.16064	9.19192	8.01374	9.71206	9.1542	10.7773	8.6646	9.58112	11.0927	10.3884	9.34973	9.03713	9.12922	9.0305	9.36877	9.06114	9.41064	10.0791	9.07419	9.80746	9.1132	8.9796	10.0116	8.82026	8.23006
ACAD8	9.49053	8.08344	9.00685	9.68564	7.984	8.27548	5.96946	5.63395	8.0652	0.615726	10.3628	10.0694	7.27267	8.09489	9.70414	10.6934	10.5287	8.41483	7.44647	9.91623	9.72111	10.047	9.58985	9.27889	8.39449	7.65647	8.4391	9.12281	8.2937	7.83861	10.4196	10.4545	8.48933	9.48039
ACAD9	8.67654	8.97707	9.45514	8.75239	11.0159	11.5448	8.94456	10.4203	9.76754	8.70653	13.4531	3.99416	10.1919	8.94691	10.9354	10.6188	8.68159	9.47336	7.44087	11.1823	11.6395	11.2733	11.3495	11.3772	10.5022	9.90843	10.3701	10.2671	10.5544	9.2086	10.6035	10.3394	10.3424	9.82671
ACADL	6.6844	9.53781	8.77493	9.89356	5.37314	6.77337	7.62563	9.16898	6.92059	10.533	8.23758	11.5927	12.1999	10.7403	8.16914	11.2683	0	10.2209	9.9674	7.70952	6.98448	7.23108	7.56135	6.82924	6.56776	3.94748	6.54948	5.64271	4.6254	7.8791	9.56858	10.5849	8.42679	10.2161
ACADM	11.9264	12.477	10.9113	10.3502	11.3868	9.80199	9.0479	9.6336	11.1493	10.186	7.43993	8.99954	10.9098	11.1955	7.66042	7.9673	11.7813	10.9404	11.4795	12.7838	12.6674	12.6894	12.5248	12.605	10.4189	10.5599	11.2261	11.0159	10.8257	12.7734	13.3104	14.028	11.7021	9.53487
ACADS	5.66816	0	8.90931	9.50599	7.5216	0	7.67487	4.54026	6.79312	8.16816	10.9899	7.04412	8.36461	6.62189	6.28148	4.11904	10.5976	6.82761	0.831131	5.91539	7.33929	5.64903	6.4177	7.01242	5.86771	6.7497	7.13161	6.15199	6.38821	6.74668	4.3698	0	1.23689	7.64558
ACADSB	8.14399	10.9321	9.18516	11.7859	10.9628	10.1867	10.5024	11.1788	8.04591	6.48261	10.7702	8.10463	10.7148	8.03653	7.80276	10.2615	11.4657	8.89042	11.3806	10.8183	10.791	10.7525	10.8122	9.78432	9.30344	9.35845	10.186	9.8775	7.96166	8.00001	9.99117	8.21603	8.68794	10.8167
ACADVL	10.3168	9.9618	8.5231	10.4003	11.7475	10.6392	10.0883	10.6552	10.4662	11.3284	12.1599	10.1437	10.4602	12.1963	9.27066	9.84735	12.8111	11.2152	11.3047	12.7012	12.7527	12.7438	12.7285	12.872	12.0702	12.1504	12.5138	11.5176	11.5692	10.5534	11.3941	11.5501	10.3061	8.62067
ACAN	0.456708	5.06247	8.63754	9.40945	10.2453	9.38627	10.5333	11.5594	10.3245	12.1384	13.1771	11.1232	10.2988	10.1271	12.6419	9.79171	9.20072	9.79464	7.14942	10.3754	10.5105	10.6612	10.3397	9.69786	9.07518	9.64639	7.28296	8.66281	5.70206	13.4659	7.50726	8.85615	10.8389	11.4144
ACAP1	7.6423	7.06229	4.65849	6.89306	5.64294	9.25287	7.78612	7.87865	9.45678	3.47705	9.24168	5.94041	6.55748	10.1771	12.7067	3.4536	10.9513	1.58709	4.76645	6.70335	6.99995	7.80836	6.74609	8.20356	8.44531	8.65046	8.22297	9.91078	8.14043	5.04733	7.79718	7.90544	7.24984	11.872
ACAP2	10.6759	11.5837	10.634	11.2704	10.54	10.7362	10.1999	10.648	10.5037	12.2175	6.40766	8.74916	10.6479	11.3586	10.8151	10.8279	10.947	8.23621	10.7855	10.6995	10.3002	9.95973	10.3125	10.1161	10.7268	9.95476	10.8801	10.1517	9.88788	11.6384	9.61783	10.9194	11.5976	10.6399
ACAP3	7.63889	7.63847	6.44311	6.21385	7.42012	9.4255	7.76937	7.23225	6.99627	4.10856	6.72581	7.07565	5.39158	6.04986	4.77469	2.81293	9.33388	3.3558	8.31095	8.71878	8.93954	8.88782	8.95002	8.68308	8.25294	8.76891	8.11128	8.78211	8.23929	8.82596	8.59458	8.60811	6.5481	8.67799
ACAP1	10.6017	9.99321	9.09752	9.80116	8.46665	9.73109	10.6214	10.4425	10.012	10.4961	3.91605	7.66023	11.2878	7.94131	10.9265	7.11512	8.8456	9.35432	10.7078	9.96328	10.1577	9.95949	10.0388	10.3735	10.2022	10.1989	10.2354	11.3846	9.76446	10.5292	10.4375	10.8946	9.27197	9.11463
ACAP2	6.57239	5.20038	9.64023	6.67872	6.05767	6.80508	8.68572	8.36691	5.61491	4.93739	6.8215	10.7375	0	7.16534	7.7957	0	8.4933	6.74371	6.72968	6.27056	7.38143	6.12446	7.08245	6.92245	3.51081	6.57725	6.37482	7.58764	9.94562	8.66066	6.23145	5.08827	8.67589	7.1883
ACBD3	7.61625	8.29889	10.3635	9.38906	10.3205	10.9186	9.13683	10.5547	9.17504	10.0697	12.3393	6.22566	11.2434	10.6046	11.1287	9.03594	7.99305	10.3635	8.19141	10.8019	10.2385	10.1536	10.6407	10.3019	9.98858	10.1544	7.91529	8.46856	9.55705	8.72071	8.80664	9.09969	7.75503	9.6271
ACBD4	0	6.86194	4.75465	7.22381	5.93266	4.21217	3.98139	6.19137	1.71594	4.30444	7.50763	7.5183	5.37046	7.86775	8.74453	2.91114	7.48399	5.43536	5.72993	7.23621	6.71886	7.69578	6.89117	7.27624	7.54459	7.86692	7.73003	7.05304	7.29798	6.41784	6.213	7.33476	2.32983	10.5033
ACBD5	11.7789	11.3994	10.8006	10.3701	11.9231	11.8248	10.831	11.8549	11.8882	10.1733	11.3775	11.3792	9.8883	9.39137	13.203	8.12581	11.7773	10.4639	10.6976	10.7784	10.7175	10.8505	11.1042	10.8408	10.721	10.7078	11.3807	11.457	11.7126	11.2186	10.4667	11.6533	10.9111	11.5202
ACBD6	11.1078	9.5766	10.4423	7.5353	9.60422	10.6355	11.1038	9.36567	9.2636	10.1928	10.0989	8.44828	7.25909	6.65913	7.4658	10.1139	9.88358	8.35972	11.4721	11.3268	10.9661	10.8778	11.051	10.5503	9.94754	10.453	9.60185	9.46102	10.4193	9.96685	9.56823	9.84551	10.8834	8.86829
ACBD7	1.71691	1.09043	3.84915	8.87231	6.26374	5.64027	6.96855	8.04159	3.9126	8.11903	9.13526	5.9089	4.21307	6.84639	3.24796	8.44633	2.53873	3.95153	3.19327	4.513	2.53002	2.26202	3.7301	1.49064	4.70126	0.823238	6.35091	1.98863	7.70326	3.72133	5.39677	1.38521	7.08038	8.00891
ACCS	5.33345	5.67218	6.10235	5.93771	7.12524	5.22173	7.03554	6.6706	7.11752	9.23587	8.43034	12.5212	8.37455	5.65062	8.12318	7.89596	5.86844	8.03278	7.08245	6.75624	7.7102	7.64511	7.64053	7.77443	7.04156	8.4027	8.14049	7.29611	8.22569	3.64687	6.93903	8.25432	5.20266	6.79259
ACCSL	0	0	2.42307	6.88005	8.87709	7.24609	6.67775	7.12846	7.78067	8.57493	4.68561	5.39271	8.43928	8.48345	8.66562	8.25315	1.56607	2.21237	6.76183	4.01793	1.98614	3.35867	1.36188	1.22263	5.17677	0	4.19567	4.27596	0.53081	4.81646	2.94155	4.25343	7.56043	7.46715
ACD	7.60645	0	3.76838	8.34728	6.96817	7.27981	7.31519	6.69066	8.11504	0	9.61555	4.35521	8.74705	7.41871	9.63427	8.30874	3.55717	7.82245	3.63741	5.68132	6.86356	6.37464	6.54672	7.40641	6.93584	6.62065	6.41636	7.48118	7.14461	4.67337	6.29731	7.31747	5.73367	5.6741
ACE	9.17402	10.0432	10.7736	10.5106	9.93935	8.447	10.7946	9.3049	7.42759	11.5905	10.3416	11.6656	6.91638	9.29639	12.2768	7.47343	9.48729	11.0305	8.67156	8.55832	8.65746	8.70425	8.96274	9.35185	9.51005	9.08673	9.27648	8.66266	10.3938	9.13659	9.81276	9.99471	9.52544	9.76151
ACE2	0	5.37644	8.43211	7.28657	8.81685	6.32655	7.33573	5.07573	9.44814	7.51943	2.54144	9.45745	7.03167	6.23465	9.83593	8.7511	0	3.62889	3.65266	7.06433	6.84612	5.97636	6.98438	7.92448	4.03093	5.10741	5.58927	0	5.09758	8.64676	9.70143	11.5732	6.54304	9.87492
ACE3P	0	0	0	1.74355	0	1.36795	0	0	0	2.5722	0	0	0	0	0	0	0	0	1.07743	0	0	0	0	0	0	0	0	0	0	0	0	0	0	0
ACER1	2.14368	5.98207	7.43991	6.19828	7.2179	6.36581	5.07028	5.68091	1.15783	0	7.75682	0	5.72098	4.28819	6.09294	5.25483	6.80841	4.1077	2.8162	3.78546	2.6608	2.02901	0	3.47756	4.51426	1.16926	1.11217	4.76711	0.911034	1.93422	1.30352	2.16668	3.36206	5.16513
ACER2	0	5.72017	8.09447	7.04085	7.74859	4.19381	6.8063	5.0154	5.414	8.70937	6.45682	9.39846	7.73792	6.89647	0	8.67104	0	6.7881	0	5.29498	5.93331	5.28925	5.48176	6.18039	4.28487	6.03947	4.79643	5.40348	4.93335	1.1516	6.70389	5.98055	5.53555	4.47383
ACER3	10.564	7.93069	8.20565	10.8031	9.35716	7.86131	7.86955	9.07944	9.082	4.90503	8.84144	7.50639	7.78577	7.7653	5.41977	6.41579	5.82265	5.88922	7.79537	6.93043	7.41172	7.16737	6.74524	7.52641	8.13652	8.61552	7.09261	8.13736	9.04232	9.41789	7.80555	7.61733	6.7639	8.30188
ACHE	0.256725	0	5.02329	6.0221	2.65294	3.3807	6.50887	0.731949	0	6.02955	0	5.64986	6.41314	2.26988	0	3.94629	0	2.70495	2.60994	3.27644	2.32314	2.10428	1.05485	3.72827	3.02456	2.89895	4.06822	4.68509	1.44561	1.37012	2.5326	0.900317	2.86786	5.90486
ACIN1	10.5434	11.3433	10.0453	10.7455	11.4034	10.9455	10.9761	12.2682	10.2587	11.5533	12.9068	12.7781	9.85932	11.1423	12.8825	10.7083	11.9037	11.4344	11.1797	12.2754	12.2016	12.1969	12.1672	12.1184	12.0973	12.2615	12.1212	12.1776	11.7637	11.2993	12.1607	11.9764	9.92638	10.0433
ACKR1	0	5.28936	4.1896	8.85388	6.17283	4.63992	7.70621	6.05727	0.384349	6.81378	8.79012	7.22799	3.01701	6.36421	5.49323	1.46623	6.99862	3.93569	0	5.00989	5.53211	5.39628	5.16657	6.04435	7.31473	8.00619	8.35937	7.86959	2.45044	3.98621	3.61314	2.62564	7.2385	2.46845
ACKR2	9.15536	5.63995	5.65301	6.88192	9.67941	7.50908	9.65294	8.32581	6.82301	5.04613	6.099	7.39099	5.82885	6.12904	5.37606	4.94484	5.52177	5.50897	4.65526	8.16934	7.66599	7.83545	7.36658	8.6277	9.19833	9.64795	7.92108	8.96579	0.950081	9.76384	9.8035	9.83797	8.34111	6.2346
ACKR3	0	7.38581	3.74265	7.98928	6.49265	0	8.78245	6.76907	1.5842	4.82307	5.74919	0	4.39216	4.99428	6.42951	7.58459	8.14314	0	1.4501	7.74544	6.90774	7.87143	7.3992	8.20877	7.58176	7.18121	7.471	6.8946	7.36158	6.55477	6.18223	7.35989	7.63307	6.91309
ACKR4	5.60063	10.0863	10.0619	5.83286	8.69241	10.738	9.11152	10.3588	10.4917	0	0	3.49253	10.3423	8.12643	10.4934	7.9002	10.9391	0	10.152	10.0145	9.75556	9.94604	9.38569	9.32382	9.1719	9.97957	8.83326	9.80868	10.066	10.4942	9.23497	8.85382	9.40392	10.0583
ACLY	11.4042	11.3927	10.904	10.323	11.3784	10.6917	9.46116	10.3329	9.36868	11.9194	5.93782	9.97923	8.99696	11.0537	9.34909	9.88047	7.40995	8.94453	11.0248	11.8768	11.9765	11.6318	12.1668	11.3056	11.6082	10.1994	10.804	10.6665	11.0122	11.5071	10.9582	10.7732	9.58847	11.024
ACMSD	3.37135	7.11443	0	7.23846	8.28822	7.15391	8.41561	7.8139	4.80845	0.245717	7.715	0	9.58497	6.50308	4.67133	0.752514	0	2.39948	7.32586	5.8437	5.65007	5.63385	5.18219	5.05682	6.97112	5.57214	6.63439	6.92602	4.39024	5.25681	6.15072	6.51564	6.80772	8.57002
ACO1	9.27838	9.19623	8.57491	8.87892	8.42288	9.09899	9.10926	8.78447	9.56564	8.57849	3.77979	7.7433	8.8549	8.90378	9.13925	11.0516	8.72822	9.2811	8.67711	9.24347	9.53902	9.53152	9.30289	9.76262	9.25914	10.0494	9.335	9.75807	10.8922	10.4059	9.2943	9.04031	8.55592	7.57964
ACO2	10.2374	9.14092	9.30766	2.43188	8.37245	7.57833	8.63078	10.3058	7.93823	9.7674	10.1334	4.30469	7.59951	9.51676	6.65671	5.81067	8.45765	7.20479	8.59732	10.7098	10.5497	10.7843	10.7272	10.2438	9.39264	10.3727	9.79056	10.0522	10.0599	6.73781	10.6152	11.2411	7.74786	12.0966
ACOD1	0	0	5.4815	7.05376	7.82821	5.40511	3.91644	0	0	0	0	6.89163	6.13378	6.37207	10.3148	8.81103	6.31627	9.63231	0	2.02922	0	0.592797	1.0179	1.48597	2.20222	1.18832	3.97722	1.40205	2.68045	0.496042	3.86362	0	5.05727	3.54912
ACOP1	6.59389	0	0	8.58207	3.56435	3.02346	6.10808	8.21331	4.55235	4.35015	2.90855	7.29807	0	7.68978	0	7.08063	8.402	6.27199	6.11037	6.46365	6.22933	7.87314	7.85647	7.09065	6.32283	6.68222	4.44364	5.74202	5.52746	0	9.02886	8.74654	0	6.94722
ACOP11	4.07092	7.13335	7.34874	9.33611	8.35982	7.2623	8.56734	8.28897	7.32108	8.49291	8.83656	9.38828	9.95003	9.47878	8.01325	9.08811	9.99773	7.62154	7.80699	7.13418	6.7796	7.38815	7.09483	7.20134	6.43354	8.52894	6.77863	6.96741	7.6917	7.23732	7.0325	6.79103	7.74806	8.56504
ACOP12	0	0	0	4.89392	8.55635	6.85177	4.80003	7.52667	6.3496	6.94723	7.69526	7.02393	8.77099	6.95942	9.93613	9.56439	2.35976	10.0335	7.84074	2.68138	0	1.76751	0.344252	4.01992	2.05308	0	2.51375	0	1.9926	6.83455	5.60854	0	1.2438	7.76261
ACOP13	0.873798	8.63796	8.44	7.36905	8.42968	8.71458	4.66382	6.13575	5.42664	6.1048	11.1385	5.76936	5.56787	7.59308	5.98642	8.56304	7.22352	7.92291	6.60944	7.16723	7.0659	6.90981	6.92003	7.26166	6.86491	6.58231	5.66988	7.05581	7.6705	7.32208	8.37155	7.83983	5.7828	7.42393
ACOP2	6.52924	8.92835	4.17218	8.10847	0	7.04599	5.81986	8.02798	8.82502	4.04075	5.3644	4.13716	13.6051	7.75681	1.48164	6.77283	7.28769	5.3538	2.56512	7.64054	8.16417	8.32503	7.79414	7.76136	7.87045	7.09509	5.68999	7.42065	8.11431	5.34197	9.98677	8.60876	8.31262	0
ACOP4	0	0	4.20984	0	4.02543	5.54264	5.06772	8.53245	0.390545	0.304377	2.84915	0	3.11747	3.27553	5.60507	6.76151	6.37629	2.69595	1.07393	6.27827	6.27477	5.12799	6.68945	5.48707	5.39073	6.76096	4.72729	5.77857	4.9561	3.58511	8.31598	5.65345	0	4.47334
ACOP6	0	0	2.7461	6.43725	6.56009	0	0	1.2752	7.0055	0	0	8.47745	0	6.3154	0	3.61238	0	4.84879	0	1.71798	0	2.50995	0	0.535814	1.04809	3.39396	1.73673	4.32682	2.5727	1.96436	3.30273	2.75616	6.47629	0
ACOP7	0	0	8.25906	7.00473	6.95214	6.74008	7.05495	7.97266	6.32776	5.81263	0	0	0	8.54976	7.28647	7.0221	5.29925	1.26128	4.97563	5.9655	7.0177	6.711	7.05959	7.35387	4.91366	5.65759	6.99361	7.70535	7.90558	6.52534	6.17908	2.06754	5.94842	8.19391
ACOP8	0	4.79897	1.03669	7.13069	0	4.88348	3.11728	3.77221	5.76806	0	6.63872	5.06747	5.21836	1.97937	9.0963	5.99633	6.02615	5.17294	6.41979	6.73069	6.83787	6.83677	6.93796	6.65095	5.89404	5.81018	7.19347	6.93075	6.01086	0	6.87114	5.32497	3.41132	6.30161
ACOP9	9.70118	10.3114	7.55244	7.77276	7.60507	10.6569	9.68538	10.1748	7.0796	9.20488	8.36725	7.70421	8.7941	9.06307	8.48725	6.14563	7.49778	10.2578	8.04041	8.11121	8.22224	8.3095	8.08219	8.13758	8.67323	7.96779	8.51275	7.99188	8.55025	5.76217	9.66533	9.35888	9.07111	7.30538
ACOX1	10.7117	10.376	11.5111	9.97063	10.5012	9.8004	11.2106	10.9614	10.1614	9.594	11.8916	6.77078	10.8104	8.77629	8.50582	12.4764	12.357	10.032	8.84841	11.2339	11.1282	11.0857	11.1875	10.9351	10.225	10.4279	9.91172	10.0491	10.6142	11.8262	11.0994	11.1444	11.3475	9.91374
ACOX2	8.30411	0	8.75054	7.8449	9.21159	6.47247	3.7027	4.19007	8.69469	2.81112	8.52743	7.92793	9.05972	7.59428	0	6.92858	11.4301	7.19954	3.15485	6.37067	6.05393	7.12366	6.66011	6.68695	6.33044	7.76857	8.12305	6.22752	4.80664	4.69261	8.05091	7.9685	7.09658	4.64927
ACOX3	6.62937	6.86109	6.39682	7.7419	8.3472	6.32056	7.58969	7.87231	9.37771	1.35227	8.59797	7.68866	6.63427	7.25852	7.239	5.53087	5.14059	5.39493	9.60939	9.47093	9.58973	9.59054	9.73369	9.38121	8.75045	9.36724	9.73722	9.42349	8.05687	5.33258	10.8653	11.224	7.31279	7.97984
ACOXL	3.13534	0	10.7531	8.0244	8.70396	6.49172	9.51889	8.20223	8.24803	4.17777	10.8484	5.38868	6.81989	8.15312	10.6945	6.50667	8.17755	9.95291	7.43682	4.81745	4.11806	3.39357	3.37546	3.73398	6.1498	4.67419	5.2243	4.11066	4.1391	6.04409	4.3368	4.21167	6.18941	10.0758
ACP1	8.13346	7.34464	8.99444	8.23362	7.53644	8.43695	6.82517	7.76639	9.34466	10.3842	6.19034	1.92388	4.02593	8.07283	4.23477	8.56847	7.87362	8.45893	9.24681	8.88866	8.89328	8.76939	9.04494	8.78184	7.77121	7.78836	7.58979	8.56532	9.61804	8.1877	10.4268	9.89079	9.24149	7.71675
ACP2	6.53245	4.89933	7.62452	8.22873	6.30207	6.26859	5.27443	6.88634	3.22566	2.91366	3.73371	2.21471	6.09441	6.67515	7.14389	6.63471	7.38723	6.3719	5.06772	7.6211	8.12844	6.28775	6.89061	7.60548	6.41345	5.95661	6.14655	6.49043	8.0125	8.14576	7.72925	7.32075	5.98078	4.1327
ACP5	0	5.16244	5.82728	0.981832	0	4.90016	6.99017	7.05819	8.93217	4.86578	4.3849	0	4.17889	6.07291	7.39568	0	7.60598	6.10097	5.04557	10.9574	10.4159	10.5086	10.5531	10.4323	8.44815	9.36444	8.8643	9.19441	8.67444	5.0241	10.7013	10.5563	6.29325	7.89742
ACP6	7.63319	7.36867	6.2941	6.8001	9.87122	7.55545	6.37627	4.52206	7.72288	3.45448	0.759223	3.95206	7.85908	4.8947	8.90063	9.43872	6.98235	5.99176	8.98568	8.24725	7.96733	7.71148	8.52371	7.84951	7.17235	7.45291	8.3204	7.39772	8.23683	5.5941	10.593	11.2537	7.69654	7.11511
ACP7	0.803229	0	3.1299	7.12549	7.14537	3.07212	5.83159	4.84879	1.45645	5.21672	5.82824	3.84371	8.38891	7.51009	6.58043	8.46955	6.78287	9.4864	3.31209	3.8319	2.17111	0.748124	0.965325	2.99146	1.49552	1.30867	4.57742	1.03663	2.10601	7.508	5.35827	0	1.44963	6.48706
ACPP	0	0	1.32472	8.47217	7.1822	7.49787	7.37848	5.77226	8.98914	0.803957	6.67964	0	7.38645	10.0129	9.3132	9.81403	4.30716	8.79537	7.11771	8.0667	8.02607	7.7679	8.06151	8.10465	5.60955	6.71548	4.96458	5.36313	4.67954	1.74353	6.86516	7.85171	5.73732	8.60463
ACPP	0	0	5.72813	6.05322	7.87931	3.37683	2.54307	5.78982	0	5.73083	0	9.32004	3.56687	8.22224	0	3.80287	6.51887	4.10366	6.47163	5.56831	4.511	5.16112	4.40371	5.41725	3.61268	5.03201	5.74267	4.58067	3.15225	2.32775	4.84652	5.55599	4.63354	3.71453
ACR	4.4822	5.42245	5.61528	6.2785	6.97838	6.04069	8.76863	7.7785	5.30183	7.22106	4.16641	9.63774	7.64037	8.16487	3.61718	6.57807	5.43444	4.64005	6.59331	4.76474	3.84232	3.42636	4.03909	4.18154	2.31661	3.7729	5.66555	4.66593	3.37512	2.34066	3.90578	0	3.45567	6.89869
ACRBP	0	0	7.81168	6.42014	7.80318	6.38741	6.46426	8.54453	4.1238	6.51621	12.0144	7.1167	9.24174	9.37575	5.56099	7.53159	5.25266	8.11501	0	4.48384	4.53012	5.28724	5.52706	6.73907	6.66856	6.87107	5.83518	6.19246	6.29247	4.38228	3.59223	7.32478	9.22503	5.46645
ACRV1	0.157383	0	3.82505	6.51146	0	6.50077	5.67506	2.20646	3.3873	1.78669	0	0	0	8.37918	0	8.52707	9.61126	6.88337	3.35709	0.760533	0	2.26114	2.11456	2.31095	3.83487	4.96762	2.44479	4.37754	5.47156	0	6.88382	8.05184	4.66586	0
ACSBG1	1.69399	7.68295	7.57988	7.21216	8.24049	7.34423	8.94031	4.09908	7.1378	6.27791	6.51154	6.32603	10.2422	5.9386	4.68172	8.97589	7.43301	8.46709	7.6584	12.5927	12.1949	12.5721	12.1665	11.7935	6.00657	5.71506	0.16521	4.41211	1.63411	2.94805	8.43688	7.53828	6.82551	9.25966
ACSBG2	1.09767	0	5.4937	3.96278	8.23969	5.26712	7.27533	9.26598	7.72258	7.6919	4.80875	5.70195	8.23812	11.9191	9.23277	8.88515	9.02264	7.48081	2.78261	4.28381	4.79124	4.63021	5.47477	4.39258	6.3884	3.71896	6.6039	4.26221	4.52695	9.67461	5.54604	3.8894	8.44452	10.5327
ACSF2	7.6359	4.30548	4.27071	6.94158	5.61532	6.00789	6.20893	3.42329	5.82375	5.64978	5.45935	7.84852	7.19893	6.86335	1.95555	9.44406	6.16222	6.0487	6.48833	6.76802	7.76836	7.51864	7.78386	7.73683	7.83997	8.3807	7.79302	7.4341	8.02232	2.07494	9.24024	9.22484	7.69784	7.38112
ACSF3	11.5152	6.19103	8.92375	11.2379	6.08572	9.18204	10.0571	10.0808	8.50906	10.7184	9.39691	8.67523	10.1852	7.68789	9.91329	9.7514	11.1458	7.55717	5.43346	9.52836	9.94747	10.0293	9.86207	10.2765	9.92528	10.2517	10.5386	10.2067	9.43881	9.67821	9.69779	9.11559	8.95556	9.48517
ACSL1	9.93548	12.0167	8.47222	7.84428	8.82024	8.90129	10.2148	8.20149	6.95842	10.0317	6.66864	8.79722	7.40827	7.65293	8.81873	7.87965	13.1799	6.73165	5.62579	12.3689	12.4144	12.036	12.3684	12.0905	8.69293	9.20228	9.5076	8.80977	9.6464	8.09765	13.7375	13.7041	9.59891	9.72199
ACSL3	9.71039	10.4975	9.7837	11.0424	9.01327	8.18711	9.85949	9.92738	10.4051	10.8	9.61166	7.28919	8.01457	10.0678	7.76483	10.6911	11.671	11.0889	10.7757	9.87398	9.63438	9.4448	10.0397	9.41589	10.0188	9.34986	10.4979	8.86811	10.8945	11.8969	13.5762	13.3887	10.9424	9.25027
ACSL4	8.38408	9.7922	8.37071	10.455	8.57271	10.0128	10.9369	10.1485	10.0985	10.5448	13.7624	12.7579	9.22488	8.8975	8.12708	11.8907	7.63811	9.38017	9.04294	9.35643	8.49067	8.51126	8.80977	8.64403	9.27161	9.02114	10.1939	9.37752	10.5404	10.9684	8.68997	6.95761	9.21119	9.27874
ACSL5	9.00878	9.82499	9.11052	7.92722	10.4236	8.22309	10.7185	8.87638	10.065	10.8769	0	11.1205	10.19	9.95589	9.71132	12.2871	7.156	5.07628	5.80534	7.4776	7.30113	7.02827	7.25096	8.30831	9.59842	9.22912	8.95152	9.34148	8.85318	9.65873	10.1594	9.86513	9.14599	8.60686
ACSL6	7.86464	4.60843	8.32775	7.51094	9.30371	8.55901	7.38595	7.39865	7.10766	5.90847	9.60282	9.90877	6.80227	7.04567	10.1227	9.35357	5.27394	8.91922	7.38327	4.25277	4.4745	4.18608	2.99834	4.9404	5.26116	4.93187	5.03821	5.58254	8.18317	6.18072	0	2.59225	8.36779	8.16823
ACSM1	7.12574	0	6.53829	7.10416	6.22536	7.29497	9.00301	5.75534	6.19782	7.07682	5.16208	9.09624	8.50152	8.21861	6.65283	10.2202	5.78471	1.05114	3.46936	8.11803	6.91649	6.03763	7.0289	5.91778	8.42918	6.43924	8.57872	8.4404	7.72652	6.68605	12.1597	12.1235	8.23181	7.55927
ACSM2A	6.8265	1.42248	7.80135	7.91985	8.84489	6.66363	9.70724	7.74245	4.30793	5.35234	2.54781	4.48555	6.30759	8.17534	9.65708	10.5683	7.59665	7.55504	5.71094	4.03784	2.97973	4.09385	3.09594	4.00269	3.29686	4.13877	4.89457	2.86505	3.30661	3.93514	4.53618	3.9604	5.14538	6.03407
ACSM2B	4.86019	3.8735	5.67285	9.00147	8.2048	9.07663	7.02706	5.5762	7.62873	5.70331	9.27114	5.00064	7.21514	8.5141	8.62747	9.37875	3.19373	7.3956	9.43585	4.85926	4.19028	4.00039	3.00056	1.66246	2.39378	3.84607	6.14837	3.65962	2.51227	4.52949	5.17507	0.199443	7.03932	8.52688
ACSM3	2.57575	7.33376	6.53221	8.18084	10.8016	7.63717	8.92586	5.9341	6.07222	7.57145	8.2913	3.76311	9.539	10.2803	6.63096	3.95696	8.33648	9.48268	7.77281	8.99802	7.3823	7.6626	7.95658	8.17696	4.95932	6.70839	8.98372	6.43809	6.49868	10.0122	10.5754	8.13705	6.41272	6.29986
ACSM4	4.83223	7.07306	7.51609	9.88351	9.09195	6.66718	9.13174	9.15508	0.988594	8.55748	10.3159	6.09733	5.37659	8.02502	7.47303	9.85099	7.46006	8.95479	8.66379	5.54388	5.26659	5.0482	5.7114	5.60569	4.98008	5.21592	3.91785	4.9536	6.7065	0	5.0643	3.47649	6.67862	7.33464
ACSM5	0.36045	6.41943	3.63196	9.59468	8.9321	8.16022	1.78401	8.02759	3.68134	3.67207	3.48567	10.9556	11.1732	9.8083	7.73934	6.71771	7.35065	7.9764	9.03722	5.33909	5.88911	6.19343	5.12113	5.4403	5.70006	5.5015	3.84507	3.76696	2.8587	1.96241	5.41278	5.88003	6.47572	4.92891
ACSM5P1	0	0	6.44484	9.43721	7.45992	2.0474	5.68388	7.76029	0	8.03976	0	0	2.44931	6.23603	3.88645	7.69013	4.89664	6.89869	0	3.45002	2.20136	0	0.608919	0.532041	2.15435	0	2.59656	1.89263	0.92137	0	0	5.81714	3.69738	0
ACSM6	3.40818	0	6.94173	10.4854	7.2743	9.28814	7.06046	5.60144	7.44662	7.84909	6.44114	4.23204	2.4854	6.07042	7.02159	7.02206	3.43598	8.49332	5.39126	7.76734	6.99758	6.94965	7.21304	7.99462	6.79323	8.20567	5.47717	6.9545	5.23978	6.54484	6.52577	7.58827	8.20865	6.27416
ACSS1	6.64514	6.22941	7.47253	7.1241	7.71866	6.97057	8.22955	7.51125	3.21611	2.45829	8.11065	8.14185	8.09333	8.49174	8.4771	9.16148	5.22305	3.87984	6.60939	7.4766	7.88787	7.51471	7.79524	7.98709	7.80564	8.35171	7.64496	7.9529	7.71171	7.45719	9.22366	9.08863	5.17995	7.55159
ACSS2	6.93772	8.9258	10.4675	10.4184	9.17901	7.42236	10.5464	8.29874	9.89547	8.82797	8.79816	9.79698	10.7386	9.0025	9.28833	11.2601	8.90719	5.085	6.83636	9.81467	10.2383	10.3816	9.92925	9.99504	8.80854	8.09186	8.85584	7.75054	9.20634	4.14564	8.77442	8.72491	10.0103	8.83071
ACSS3	7.14921	8.88571	3.14482	9.42801	9.25481	7.69215	8.81883	10.1506	10.791	7.29109	7.60412	12.0647	6.60287	9.60433	7.76518	4.83638	7.58694	10.4421	7.89428	10.6738	10.4672	10.6338	10.2212	9.54775	9.62356	9.01071	8.95582	7.75939	4.41917	5.78118	11.0519	11.6483	9.14248	9.9314
ACPA1	0.389103	4.07896	8.05814	8.27725	8.55047	9.88237	6.68392	0	5.72643	4.51516	3.84381	10.8906	5.88041	8.62869	5.02714	5.0887	1.26824	0	7.63175	3.39213	3.49425	4.04501	5.74668	4.10404	7.70952	6.85938	3.79624	6.28161	4.24993	7.06931	4.91929	2.10104	0	9.62452
ACPA2	9.10426	11.6787	9.3928	10.9127	8.44695	10.5612	9.51438	9.68192	10.8753	11.2661	11.0857	11.1838	11.7445	9.28301	9.99204	10.4414	8.46278	10.2718	11.6944	12.4342	12.8999	12.3985	13.2	12.0641	11.303	11.8761	12.127	11.3308	9.90328	10.8176	11.3682	11.2746	10.2284	10.1127
ACPB	15.2786	15.2443	13.9872	10.8695	11.7972	13.6915	13.3627	13.2911	13.7453	13.7389	13.2978	13.5674	11.4351	12.48	11.7308	11.5536	12.0178	11.9416	13.1044	16.4977	16.8729	16.5883	17.0536	16.6252	15.8913	15.6398	15.9018	16.0822	16.5278	13.9397	15.8149	16.0111	13.5725	13.5517
ACPBL2	0.65526	3.35796	4.44658	9.75696	5.54855	2.51562	6.62182	8.0586	1.66868	3.98395	7.92657	0	0	0	0	5.84124	0.729094	5.75683	0	4.8798	4.58124	3.23078	3.31903	2.77226	2.9587	0	4.30936	0	3.76517	4.86583	5.98699	5.60639	3.70322	9.95254
ACPBP1	0	0	2.09504	0	7.46273	7.16093	8.43365	0	1.79456	0	3.73844	0	2.07898	3.60113	7.38437	9.95047	1.20286	3.56513	0	2.80608	2.51527	1.01688	1.84422	0.911076	2.14248	0.697826	0	3.08275	1.21103	2.08117	0	0.520362	1.22216	2.02466
ACPBP11	0.358361	3.04123	1.053	4.73504	5.69532	8.36296	4.64869	5.12048	1.14836	0	10.5068	5.27757	6.58965	6.58874	11.1963	9.7073	2.61643	6.52007	3.19681	3.9793	4.06122	1.81658	2.83359	3.06637	3.72789	0	4.44823	0.60988	1.8451	0.483449	0	0	5.13541	8.06894
ACPBP12	0	0	0	8.16108	4.46321	2.86288	0	0	5.73016	3.25245	0	0	0	0	0	2.7264	0	0	0	0	0	0	0	0	0	0	0	0	0	0	0	0	0	2.06111
ACPBP13	0	0	2.10314	0	3.10928	2.05342	0	0	2.50879	1.5322	0	3.80125	1.54587	3.89448	2.4927	3.39818	0	2.22686	2.1129	0	0	1.0407	0.615445	0.92869	1.76663	0	0	0	0	1.79111	0	0	0	3.53461
ACPBP14	0	0	7.05778	5.57489	1.82538	0	4.50498	3.98906	7.18445	0	11.0568	0	7.38371	1.95978	0	0	5.4586	0	0	1.98224	0	1.81551	3.48625	0	1.71186	0	0	0	0	0	0.781245	1.64998	0	5.48827
ACPBP2	8.64388	3.57316	6.72498	5.50775	3.48737	7.59475	7.45362	7.41611	8.04541	4.36334	9.34226	0	6.45707	9.34363	0	0.898268	10.1673	10.1509	5.9357	6.23312	6.97058	6.04206	6.54507	5.73683	6.2069	6.22785	5.6291	6.04513	5.6951	2.80758	5.99803	7.20253	5.56075	8.15527
ACPBP6	0	0	0	8.12658	0	1.37178	3.26461	1.91059	0	0	5.82919	0	1.84605	3.80439	0	0	0	0	2.71324	0	2.79151	1.02023	0.604633	0	0	0	0	0	0	0	0	0	1.22663	1.34696
ACPBP7	0	9.95038	3.30297	2.53784	2.64197	6.78284	0	1.9215	0	0	5.0168	5.57813	8.8325	3.22293	0	0.529345	3.26339	6.61918	0	0	4.67693	2.63306	4.20029	3.17888	0	3.95859	0	5.18083	1.47654	0.496314	3.98586	0.527681	8.00592	5.32115
ACPBP8	0	1.49777	2.41635	8.04699	0	4.94626	8.97124	0	0	8.84272	8.92451	0	1.19078	0	0	1.84898	8.71114	0	0	1.99248	2.17535	0	0.599396	0	1.09432	0	0	0	6.96294	0	1.66752	5.18599	5.25207	7.29132
ACPBP9	0	0	2.39598	0	0	4.84678	4.49266	5.54188	1.77076	0.295419	0	6.76024	0	10.3079	9.76412	0	0.710163	8.40832	0	3.39401	0.656158	0	1.00875	2.51854	1.69727	0	1.85673	0	2.97261	9.4022	0	1.18426	0	5.32191
ACPC1	0	0	6.29952	9.78509	8.26851	6.68007	8.32237	7.31726	0	1.05815	8.22835	10.2036	6.42606	7.13144	6.32904	3.60333	9.21996	6.75559	1.11841	5.1754	3.43111	1.27161	2.00139	5.64431	0	5.97486	2.0629	5.9116	0	8.02886	3.46614	0	4.87361	8.66382
ACPG1	15.2595	14.1742	12.4721	10.2579	10.4925	12.5075	12.4335	12.1518	13.5302	12.416	9.37746	11.9076	10.6267	10.9723	10.3193	9.84577	10.8231	12.6003	12.3399	15.4651	15.6596	15.5575	15.9724	15.7022	14.4937	14.9132	14.951	15.021	15.4077	12.2418	14.9459	14.4242	13.2491	13.8335
ACPG1P1	0	2.22389	2.91609	5.09249	0	5.02626	5.28166	0	0.388271	0	0	0	4.845	8.92912	0	0	0	0	7.2317	2.00001	2.78704	2.61418	4.60501	3.68889	0	0.698391	1.21392	1.04858	6.95262	0	1.29952	2.01558	1.22253	5.40708
ACPG1P10	0	2.20387	0	0	6.99928	6.08297	0	4.49799	0	9.46138	0	6.73546	0	0	6.63375	10.1213	0	0	0	5.97303	6.81001	7.07917	5.25404	6.78136	6.72655	7.19996	7.99758	7.01633	6.40129	1.13171	4.58111	6.38072	1.2084	3.09614
ACPG1P11	0	0	0	0	0	0	0	0	0	0	0	0	0	0	0	0	0	0	0	0	0	0	0.61745	0	0	1.19079	0	0	1.70481	0	0	0	0	0
ACPG1P12	0	0	2.42245	7.2709	1.83768	3.38715	6.97078	4.00618	0	0	0	3.48846	2.89532	4.42438	0	2.99448	5.324	3.77029	4.52926	3.32218	0	3.98709	2.21083	2.54738	0	2.85358	4.67642	3.73205	1.46235	4.43299	1.29988	4.97459	0	5.40423
ACPG1P14	8.1658	0	3.0952	7.40322	4.02598	5.91378	8.32677	7.5859	2.69832	6.52774	7.07919	9.67875	8.59459	3.58513	10.8261	8.84691	0	9.9871	2.91734	5.43351	6.5224	5.61646	6.33794	6.46699	6.04265	5.63166	6.7762	6.80471	6.69623	0	6.97536	5.32446	0	9.488
ACPG1P15	9.44954	1.4888	6.44234	7.21005	0	4.69506	7.51701	8.21549	2.1187	2.35664	4.26608	7.84605	3.21242	3.18503	0	0	0	0	5.79359	4.10495	4.48899	3.963	2.8312	4.05241	4.447	0	5.71025	6.39129	5.43423	2.62529	3.72206	1.83274	6.31824	4.89551
ACPG1P16	0	0	3.12007	5.2014	1.84867	1.37392	0	0	1.1659	0	0	0	0	0	7.53474	0	6.69982	4.82198	2.71612	0	0	0	0	2.18463	0	0	0	0	0.91259	0	0	0	0	6.23438
ACPG1P17	1.69708	0	0	4.00246	6.59496	4.12166	3.12407	3.28628	2.1033	2.54467	4.1628	5.24677	2.87736	4.02883	3.11558	8.5939	3.17809	3.6801	1.56955	3.50657	2.69663	2.81886	3.30219	1.95273	1.81724	0	0	1.46413	0.708006	1.84953	0.612269	4.83681	3.97269	5.4356
ACPG1P18	0	0	0	0	0	1.38162	0	1.92206	0	0	0	0	0	0	5.08088	0	0	0	0	0	0	0.605111	0	0	0	0	0	1.39522	0	0	0	0	0	0
ACPG1P19	0.358455	0	2.89744	7.65473	7.3991	0	4.15941	0	0	1.24834	0	0	3.39726	7.57334	2.47173	1.44347	8.75127	0	0	1.30868	1.96577	0	0.59525	0.901417	3.31636	0	0	0	0	0	0	0	7.8676	2.46913
ACPG1P2	0	0	0	0	0	0	0	0	0	0	0	0	0	0	0	0	0	0	0	0	0	0	0.61745	0	0	1.19079	0	0	1.70481	0	0	0	0	0
ACPG1P20	0	0	7.5793	2.58706	0	7.68168	8.87344	0	0	0	4.30286	0	9.7397	1.51113	4.80065	0	0	1.48067	0	3.85974	3.54839	3.82488	4.3587	2.61069	4.74375	3.3069	6.50457	4.20148	4.81508	6.1882	6.71646	0	5.24368	3.64402
ACPG1P21	0	3.33809	1.6642	3.92332	5.64138	0	5.23352	7.11997	2.8343	2.36648	5.81304	0	0	3.9105	8.25506	2.99195	6.65189	0	1.90703	3.91572	0	0.591469	2.94042	0.905198	4.17752	2.56728	0	0	0.51995	3.29647	2.7603	0	4.47342	8.0879
ACPG1P22	0	0	0	0	0	0	0	0	0	0	0	0	0	1.91552	1.96677	2.67003	0	4.25835	0	0	0	0	0.575159	0	0	0	0	0	0	0	0	0	0	0
ACPG1P23	3.51701	0	0	8.79916	3.81727	2.53777	4.09941	3.60165	0	2.73537	0	0	9.218	6.64938	4.18272	11.6196	0	0	0	1.33209	3.02986	2.62849	0.608786	2.56236	0	0	0	3.09921	4.15949	1.39951	2.62605	1.21386	5.98179	8.46415
ACPG1P24	0	0	8.15321	4.61432	0	7.66506	1.14986	4.11802	0	4.47923	0	0	5.47302	0	0	3.44886	6.49786	0	2.81497	3.05876	0	2.91013	1.01211	0	2.75135	0	1.69868	0	2.62094	3.86183	3.55016	4.02799	0	6.12712
ACPG1P3	0	1.48316	0	0	4.4057	3.12541	3.82391	0	0	0	0	0	0	1.95153	0	0.890505	0.711163	2.18117	0	4.37846	1.72613	3.5259	3.87693	3.6091	4.73396	2.69589	1.20273	3.22623	2.89441	0	0.777691	0	1.2045	5.37669
ACPG1P4	0	1.49531	0	0	4.58574	0	0	2.6871	0.688936	0	0	0	0	0	3.54506	0	0.718551	0	0	2.23745	2.7757	0	0	3.52083	1.69872	0	0	0.612931	1.20434	0	2.60121	0	0	0
ACPG1P9	0.655719	4.14304	3.28803	4.96941	7.11486	6.62388	3.04122	7.08763	2.79066	2.57149	3.74799	7.4623	4.80195	2.49387	2.02866	3.39842	0	6.64218	1.68415	1.34353	1.77198	1.03473	0.612064	2.19859	3.25463	1.18656	2.80709	2.26999	2.77601	2.74787	4.25187	0.919982	2.9424	6.63694
ACPG2	3.78106	5.55723	8.47421	6.4964	9.00883	10.3568	7.37636	8.11454	7.62837	7.12748	10.99	6.51998	7.22328	7.24842	11.0436	9.21302	8.42041	9.75879	9.23501	7.73736	7.47583	6.35649	8.83527	5.40764	7.19888	7.53385	8.27888	6.54161	4.06308	5.72141	8.12976	5.66074	6.91479	9.32461
ACPL10	0	3.3465	3.27693	3.65652	0	0	0	0	0	0	0	7.00818	0	6.60316	0	0	0	0	3.20727	2.01279	3.39781	2.9506	3.37866	2.75846	3.65864	0.704739	2.37467	3.74488	3.54333	0	2.23536	0	0	3.53067
ACPL6A	10.3339	9.50195	10.5821	10.4898	8.82108	9.22756	11.0248	9.38714	8.22227	11.3011	9.4326	6.93563	9.34624	9.04405	8.478	11.2018	8.10645	9.2916	10.4176	9.83932	10.3953	9.97456	9.75891	9.9922	9.37608	9.29851	9.6046	9.03495	9.99292	8.61391	9.16105	9.10264	8.92824	11.7372
ACPL6B	0	2.66249	6.27018	7.16612	6.30706	8.75829	9.29614	10.184	5.99786	7.9414	10.3619	0	6.0651	6.62233	7.78133	9.2634	4.75011	6.50875	9.37504	4.08385	0	2.4034	2.54836	1.60994	2.84149	1.96279	2.70004	0.320484	2.38778	0.249509	3.83312	1.77709	7.22461	9.01248
ACPL7A	2.96012	5.74515	5.85979	6.77903	5.61491	6.23959	3.2288	3.55846	1.90616	0	7.01265	0	0	3.08129	4.01423	0	1.55255	3.02884	0.627397	0	0	1.82735	1.61356	1.20945	4.60516	0	2.96795	0	0	3.10404	1.96929	0	6.56024	7.25551
ACPL7B	0.658799	1.51713	3.12384	6.01019	3.79009	4.72011	1.77754	1.2467	5.76174	0	8.07625	0	2.07852	0	1.35027	0.522807	3.76244	5.90453	4.46978	0	0	0.610369	0.614415	0	0	2.07171	0	2.56984	0	0	0	0	5.6662	4.57895
ACPL8	0	0	6.84427	3.36547	3.48003	2.50838	8.14112	1.23616	0	4.49873	5.81596	8.0275	0.710971	2.48969	4.75214	0	0	0	0.630899	3.21712	5.63309	4.46665	5.60963	5.21763	2.9254	0	2.43551	0.619723	0.527567	3.0457	3.8342	0	5.20012	4.96403
ACPL9	0	1.54532	2.47475	0	0	1.40445	3.57921	3.26023	0	4.06981	0	0	0	0	2.07424	0	0	0	0	0	1.51365	0	0	0	0	0	0	0	0	0.508504	1.34087	0	0	2.88567
ACPN1	9.87259	11.4017	9.22743	8.20197	10.3231	10.0077	9.17082	9.75207	11.4964	10.6412	9.96267	10.018	9.87237	10.6916	10.2938	8.51018	9.15635	9.82269	11.4826	11.3755	11.8175	11.4992	12.0477	11.1569	11.5511	10.6299	11.6442	10.8063	11.2552	9.65969	10.9627	11.404	9.45837	11.3666
ACPN2	6.21452	2.02418	10.2308	10.3452	10.8913	10.032	10.672	9.59713	9.31415	12.3907	10.4294	9.2394	10.5497	7.8326	9.87671	13.1755	9.35601	11.3476	6.95719	4.46331	4.14505	2.90684	2.09819	5.28203	6.09919	7.19301	6.7822	5.55438	7.6081	10.8479	5.63881	6.40156	11.1713	10.4512
ACPN3	0	0	7.05711	7.16615	5.71817	7.08959	8.9422	6.55637	4.32172	2.4912	5.63471	8.99551	9.28958	9.13237	5.25775	11.1194	11.2471	7.77628	3.69783	2.21669	2.3559	1.08472	2.00417	4.28378	2.96576	4.65647	3.73522	0	2.53856	4.72425	4.88575	0.39823	8.63613	7.46471
ACPN4	11.6421	12.554	11.0561	10.6653	10.2954	11.0627	10.2503	10.9095	12.1997	11.7073	10.7858	11.1822	10.6941	11.5234	13.028	12.6268	9.72735	12.0789	12.1718	12.9454	13.5793	13.5595	13.6476	13.2971	12.7143	12.8026	12.4928	12.7792	13.5068	12.4859	12.6883	12.2554	11.5176	11.3193
ACPN4P1	0	0	0	6.14404	0	0	5.30116	5.46838	2.70304	0.299872	0	8.20516	5.06213	0	2.82424	6.99368	0	3.31842	6.88868	3.52086	0.667676	1.82968	1.02328	0	1.98528	0.697148	1.10684	0	4.14095	6.30006	3.28763	0	4.84301	8.36567
ACPN4P2	0	2.24489	1.68533	0	0	0	0	0	0.704141	0	0	0	0	0.667366	0	0	0	1.50932	0	0	0	0	0	0	0	0	0	0	0	0.497924	0	6.1391	0	0
ACPP1	0	0	1.02416	0	0	1.34648	1.17512	0	0	0	0	0	0	0	0	0	0	0	0	0	0	0	0	0	0	0	0	0	0	0	0	0	0	0
ACPR10	9.49316	9.29021	8.75544	5.5181	7.61659	9.13771	8.36206	8.28908	10.3936	6.50543	0	4.11136	7.26091	9.49153	8.81971	4.43923	9.62628	9.88124	9.27034	8.86025	9.04249	8.7858	8.91922	8.66524	9.27605	9.15992	9.40251	9.29711	8.65899	7.71137	9.46154	9.81033	8.70824	9.0946
ACPR1A	7.98619	10.0759	8.44462	5.4114	9.37399	6.97988	8.18055	6.73287	8.25392	9.43942	7.98053	8.49326	1.93956	8.4116	5.45411	7.41238	10.2308	7.88644	5.53266	9.83176	9.59709	9.57195	9.9722	9.83151	8.99054	8.94773	9.21788	9.24767	9.20863	6.3724	9.85058	9.89456	6.64896	9.42422
ACPR1B	4.78476	9.30011	7.33025	8.87592	7.67002	9.38023	8.20848	5.69455	5.6764	10.1043	8.02676	9.62894	9.22811	6.33647	10.2268	10.4131	3.67299	6.32554	6.41595	8.47978	8.75056	8.60921	9.05391	9.11285	8.57959	7.94227	8.97783	8.95739	9.17814	6.48497	8.56588	9.25387	4.89601	7.62645
ACPR2	11.9595	11.9953	12.1292	10.17	10.2095	11.5344	10.7198	11.4516	12.1904	11.6739	9.84928	9.76293	8.53475	11.0011	8.98954	4.14454	9.0601	7.50038	10.93	11.2713	11.4377	11.2338	11.4875	11.4834	10.9093	10.6011	10.9783	11.747	11.8936	10.8987	11.2643	11.4193	11.0534	10.3744
ACPR3	13.734	12.7465	12.3034	10.7735	10.5733	11.1548	10.8898	11.8213	12.4081	12.6155	6.04183	9.02551	9.37002	10.1986	11.4752	8.8366	8.48482	9.4857	11.4917	11.5775	11.7873	11.6822	11.6894	11.6472	10.939	11.3331	11.198	12.4835	12.1439	12.3551	11.6061	11.3029	11.681	13.3824
ACPR3B	0.644769	10.1735	8.30657	10.954	9.23028	6.94629	6.75262	9.79094	8.082	6.6015	6.60878	7.26547	4.89452	7.96041	9.2577	12.6343	4.89065	11.7734	11.8224	7.15678	7.2818	7.3872	8.09426	7.71605	8.4834	8.34662	7.96505	6.40902	8.37438	8.9528	8.18852	6.03765	8.74434	9.38335
ACPR3BP1	0	0	0	7.17552	0	0	0	0	0	0	0	0	0	1.11539	0	0	0	3.04029	4.08703	0	0	0	0	0	0	0	0	0	0	0	0	0	0	2.01938
ACPR3BP2	0	4.13832	8.33087	7.2709	9.83405	6.48502	8.69955	6.94457	0	4.06107	0	8.87321	8.70652	7.61381	7.93517	9.73076	8.01392	0	3.21984	0	0	0	0	0	0	3.19841	0	0	0	0	0	0	7.76666	6.9669
ACPR3BP3	0.366567	1.51242	4.88829	6.55696	6.81915	1.37546	6.41221	1.91662	0.952229	1.92985	7.85615	0	0	9.4208	0	0	3.68096	3.33699	0	3.61979	0.67157	0.598808	0	0	0	0	0	0	0	0	0	0	3.55774	1.35348
ACPR3BP4	0	0	6.97813	0	2.6047	7.98568	7.2994	3.18895	4.20205	6.14967	0	9.28919	6.01367	0	2.0137	6.34821	0	0	0	3.31083	3.59867	2.18728	1.01953	3.28206	2.87484	0	4.0917	4.50508	2.91193	5.07812	3.88509	3.96885	6.22429	4.1399
ACPR3BP5	0	0	1.67328	7.68528	4.9923	2.87128	6.32329	6.78945	0	0.303582	0	0	0	0	3.12189	8.87486	0	1.49562	0	0	0	0	0	0	0	0	0	0	0	6.54344	0	0	1.22458	2.48148
ACPR3BP6	0	0	0	3.02375	8.77045	0	3.73192	3.88842	4.67892	9.08609	9.58357	0	6.83219	8.89462	10.3983	9.20531	0	2.2171	0	0	0.675246	0	1.03433	0	0	0	0	0	1.47285	0	1.68669	0	0	6.80831
ACPR3C	4.19408	8.2409	7.67381	6.24234	6.507	8.65398	7.82993	6.70121	7.00233	9.98951	5.28867	9.77228	6.9999	7.08682	11.5696	9.27637	3.90857	1.02915	9.55202	7.40473	5.92487	6.59597	6.96673	6.44548	7.01725	8.65786	7.73046	7.61143	7.20145	8.1883	8.21106	6.861	5.85409	8.87279
ACPR3P2	0	0	1.65397	3.89855	5.28324	2.49935	2.5344	6.49035	0	7.43995	6.42796	0	6.10328	1.44583	0	3.54955	0	6.91063	0	0	0	0	0	0.902362	2.86275	0	0	0	0	0	1.28939	0	0	4.36183
ACPR3P3	0	0	0	0	0	0	0	0	0	0	0	0	0	0	0	0	0	0	0	0	0	0	0	0	0	0	0	0	0	0.852751	0	0	0	4.59779
ACPR5	2.87208	2.71108	4.58411	7.20802	6.78764	5.68177	7.13647	6.08231	0	0	6.11487	9.38916	9.70709	7.17484	7.66187	8.23317	0	0	6.69773	7.52089	7.16844	7.30409	7.05985	7.52555	6.27447	6.47401	5.81386	7.2062	7.70086	4.64729	6.33232	6.04449	7.77294	8.07172
ACPR6	9.82537	8.45167	9.27103	8.66792	8.30729	9.52439	8.74308	7.87164	8.34867	8.76895	7.0286	0	7.66881	10.0368	7.4226	8.94831	6.36954	8.09998	9.08838	10.0709	10.1879	10.0629	10.0654	9.49298	9.28269	8.9414	8.846	8.67366	8.90941	10.1838	9.23805	8.83767	7.77819	9.08317
ACPR8	7.85323	6.0922	5.19678	9.34463	4.35793	3.24762	7.26197	9.34761	5.98482	9.17258	7.95731	9.03117	6.73437	5.09842	7.40958	5.43283	9.31484	8.25364	6.29488	7.75516	7.8288	7.64444	7.70338	7.54526	8.27694	7.27308	7.49368	7.71584	7.60955	9.57904	7.93518	7.52518	9.24363	9.91579
ACPRP1	0	0	7.10347	8.86423	5.07969	0	4.41434	2.3329	0	2.36133	2.82574	0	5.43895	1.44405	6.61264	3.19117	5.15898	7.58604	0	0	0	0	0	0	0	0	1.10615	0	0	0.846511	0	0	0	0
ACPRP2	0	6.58033	2.43499	5.36902	6.19918	0	1.78727	2.7049	1.52311	5.51645	7.64927	0	5.72468	7.07785	0	8.06995	0	4.40192	0	3.63771	0	2.36949	0	0	0	0	0	0	0	0.494714	4.54468	0	2.67426	0
ACPRP3	0	0	6.26402	7.05071	9.35014	1.36848	4.85409	4.23457	7.13489	4.39512	0	0	0	0	3.56332	3.14575	4.01446	6.64367	1.41495	4.0314	4.68522	5.47464	3.59626	4.20944	2.8782	3.84585	0	2.80774	3.50228	0	5.26722	5.42131	3.70895	0
ACVR1	10.2023	10.6988	8.88018	5.31337	5.82354	8.94892	8.51233	8.49986	8.47933	9.84748	5.92147	5.30288	10.1036	10.7439	7.83838	7.23683	9.3235	5.02887	9.14719	9.70576	9.80125	9.38514	9.7324	9.73448	9.49068	9.34468	9.73182	9.28901	9.55739	10.1761	9.87404	10.775	9.00703	9.44698
ACVR1B	5.13526	6.49354	7.03774	9.40904	9.46832	8.06216	8.44436	6.59764	3.64371	4.83606	8.54166	12.8419	7.96941	9.98161	6.98968	5.72555	9.14669	5.22872	5.51182	8.91154	8.87461	8.75902	8.49492	8.86015	7.53617	7.9998	8.35999	7.79594	7.62267	8.56556	8.36447	9.05014	6.98011	7.9512
ACVR1C	0	0	7.21134	10.359	9.0618	6.95165	8.06923	6.90853	1.10265	4.72262	9.62184	10.436	9.58474	8.85343	9.12289	7.30179	7.82119	9.00861	7.84131	6.08339	7.30852	6.38109	6.68345	6.20574	6.56823	4.99765	6.54123	6.71694	6.00415	2.00168	6.96987	1.88866	7.25133	7.88046
ACVR2A	9.38696	9.23641	8.02609	9.47658	6.29234	8.0496	8.48671	7.50151	9.33977	8.10636	7.57004	6.84167	8.80903	9.51332	5.96003	8.59516	10.3926	9.1942	9.44732	8.4697	8.63398	8.59255	8.69776	8.83874	9.31769	9.00595	9.20471	9.11318	8.31032	4.52955	8.58555	7.63594	8.74463	8.68443
ACVR2B	0.659261	0.857381	2.54887	8.96164	3.20754	9.77198	8.45045	9.85651	3.70365	2.87973	10.9876	13.5555	10.3704	10.5977	7.85243	8.28456	4.98521	7.50514	6.09401	8.23202	8.94304	8.83723	9.0146	8.86337	8.29882	8.74713	8.39356	7.67347	7.51911	7.3701	8.72705	7.89348	6.90912	9.14286
ACVRL1	6.07485	8.69318	9.8872	9.09123	9.5229	7.73367	3.38572	8.2744	4.9837	6.12406	8.22669	9.23066	8.95223	7.31146	7.0378	7.57546	9.77134	3.39545	6.05485	7.90555	7.31863	7.25901	7.54193	8.2858	7.31275	7.76562	8.42728	8.19015	6.98468	4.73629	7.63571	7.9968	7.12872	7.89213
ACY1	5.74881	5.4079	7.09968	6.95915	6.24714	5.4087	9.67586	4.07932	5.13666	3.88377	3.08626	5.45523	3.3161	8.47491	11.4238	1.86941	7.21787	2.67488	2.58846	8.75752	9.81597	9.6819	10.0445	9.6402	8.18956	8.15267	7.77832	8.39886	8.07773	7.46411	9.70186	10.3179	5.85363	7.88737
ACY3	0	0	7.09155	7.22712	5.6281	4.00894	0	2.99097	0.408734	0	4.36903	0	6.22624	6.06495	0	0	4.83019	0	6.92643	5.05989	5.41432	5.15063	6.76502	5.93045	3.03476	2.4826	6.21459	6.02657	4.47585	0	0	4.63267	5.61972	8.27909
ACYP1	7.07216	5.60299	7.51161	7.72478	5.95893	7.93912	6.76998	7.81525	0.98814	0	0	6.84313	4.90089	2.47055	0	5.20303	6.69804	7.16684	5.4959	7.49631	7.42339	7.01021	6.94139	7.10993	6.64577	7.60687	6.74672	7.14119	6.82788	4.01234	7.5399	6.26893	6.51203	7.15457
ACYP2	0.170574	7.20794	5.01871	4.21667	3.74145	4.32502	4.90653	5.57037	0.625804	2.83293	3.98339	0	6.28441	2.38581	2.33207	5.39795	7.40647	6.0971	4.6511	6.08707	5.69966	5.74621	5.66858	5.85585	6.08267	7.31218	6.41072	6.42542	6.75514	6.76729	7.13077	6.56797	4.72297	7.11237
AD000091.3	0	0	0	0	0	1.45434	1.95868	0	0	0	0	0	0.782135	8.453	0	0	0	0	0.692009	0.736554	2.77643	3.06227	2.65434	1.40121	0	0	0.866114	0	0	0	0.712819	0	0	4.60658
AD000671.6	0	0	3.28345	0	5.19788	0	0	3.57308	0	0	0	0	0	6.1871	0	8.21451	0	0	0	3.7215	3.76266	4.8616	0	4.81644	3.78148	4.01592	0	3.18982	0	0	3.31253	0	0	0
ADA	1.42863	7.72766	7.40417	9.83714	9.66245	6.79041	7.01988	4.11393	7.65805	6.56237	10.5707	9.98769	10.4365	6.86754	11.5655	9.70914	6.32888	7.10706	7.85733	9.30031	8.67035	8.94304	9.03565	9.34674	9.17783	9.00267	8.84704	9.33155	7.64166	7.38401	7.60856	9.24398	6.92398	7.40464
ADAD1	1.45006	0	6.94977	6.94374	8.95782	7.42502	7.23244	5.82225	8.51102	7.71481	8.00358	0	8.55768	7.76809	9.28297	7.48489	6.61431	10.2286	3.01186	0	2.61837	0.414374	1.12521	2.59325	0	0	0.751255	0	0	0.333484	2.28427	0	4.0321	5.42949
ADAD2	0	0.707581	5.70041	6.04032	7.00573	6.08229	2.99366	2.8191	4.8251	6.38354	5.97416	8.70626	6.15065	8.00057	8.19349	5.63911	4.76797	0	5.0448	1.76194	1.06354	3.27536	1.57267	2.43663	1.77355	4.03258	4.12923	0.884426	0.913278	6.44379	3.55979	2.07174	0	5.25359
ADAL	8.81969	6.33894	8.50521	7.82425	6.93506	7.54625	6.85041	8.34966	6.53558	4.38602	2.09253	6.8454	9.21242	6.02562	9.97377	3.12202	6.65992	8.23032	6.17956	6.5112	6.49936	6.33283	6.94319	6.64178	6.8618	7.84939	4.91475	6.44729	7.09071	4.81964	7.38656	7.03128	6.95315	8.23934
ADAM10	10.8507	11.1096	11.7893	8.70785	11.5569	11.3272	11.2546	12.0764	11.5704	11.9169	10.4684	13.0638	9.90432	9.57465	10.0791	10.6997	11.2102	10.3036	11.6285	12.0315	11.555	11.3016	11.7412	11.5373	12.0328	11.5724	11.5649	11.6697	11.0451	12.3571	11.2793	11.8523	10.8703	11.6484
ADAM11	0	0	4.93437	6.84835	6.06469	5.39423	6.74584	1.05478	3.30259	5.07074	7.49163	9.65138	6.66211	6.44588	3.75172	8.94518	6.46606	1.29158	6.42497	2.95621	3.27574	2.7348	4.53769	3.36158	1.58622	3.57261	5.48988	3.92972	2.82113	7.02551	1.23393	0	5.37312	4.64048
ADAM12	8.21649	11.8021	8.27842	9.05789	10.994	11.2537	10.961	10.6045	11.1221	7.81206	8.55782	9.62037	11.0673	11.2754	9.37611	11.6152	6.4664	8.30199	10.0733	10.6022	10.6096	10.5099	10.7331	10.3494	9.85554	11.1142	10.1057	8.98429	9.61692	10.6773	10.2241	9.66728	10.9695	8.54047
ADAM15	12.1803	8.3804	6.67012	6.88565	8.18979	8.18899	7.30825	7.54473	9.02364	8.02663	8.73732	8.84671	5.62815	8.97374	10.2015	9.16619	7.90248	9.24327	6.53361	10.9665	10.8585	10.8804	11.0931	11.1	9.84998	9.85581	9.25273	9.61014	9.38353	7.09562	10.2822	10.6561	7.20341	6.84023
ADAM17	12.2503	10.7485	10.889	8.154	9.76438	9.85493	9.08238	10.1263	11.595	10.7455	9.59862	7.75522	11.2233	9.25277	9.98913	7.5517	10.9041	8.51318	11.1793	10.6669	10.3082	10.4119	10.1037	10.0876	10.8394	10.0485	10.7835	10.4554	10.7569	10.6683	10.6478	10.3181	9.20904	9.1806
ADAM18	6.64748	2.05073	8.31987	8.88827	9.66411	6.84254	6.952	7.75043	9.6246	7.00687	7.52912	5.54951	7.95288	9.04016	9.5439	7.99828	9.06009	7.26779	2.00912	3.06051	3.46394	2.81188	2.16963	2.6975	3.61218	3.68929	5.09062	3.34281	2.00525	5.09188	3.97823	1.29863	4.25939	7.93314
ADAM19	9.34254	8.52231	9.85074	9.15343	8.20133	7.21929	9.39481	9.34448	7.66092	10.5062	9.83872	6.16213	7.76533	7.11748	8.01918	10.2418	8.08579	8.86163	8.79582	7.96875	8.58507	8.47565	8.43064	9.37454	8.96867	9.77641	9.33195	11.0038	9.33672	9.15422	7.61121	8.42202	7.4457	8.6334
ADAM1A	8.09957	8.14742	7.40454	7.57108	4.23657	7.34916	7.5077	5.86448	7.04888	9.52945	0	4.99366	7.12874	10.4488	0	10.4804	7.99739	6.66325	10.6284	7.71232	6.85449	7.38246	7.02682	7.53191	8.73952	8.63738	8.64356	9.25421	7.77996	8.8988	7.76652	8.07548	7.72736	7.13495
ADAM1B	0.659737	0	1.68213	0	0	1.37267	2.5556	0	0	1.85028	5.26967	0	0	0	0	0	0	0	1.08152	0	0	0	0	0	0	0	0	0	0	0	0.810427	0	0	0
ADAM2	0	0.985942	6.46183	7.0755	8.9395	6.85397	8.2937	3.04262	10.6823	6.95591	9.26447	8.16184	8.06412	7.82111	4.49597	10.787	5.7348	5.20353	6.2831	5.78558	4.5795	4.66554	5.81513	4.42222	2.65386	2.01161	5.80373	0.959059	0.560863	4.4617	11.3245	11.1854	6.19318	8.25078
ADAM20	8.91115	7.80334	6.2396	8.8472	6.78883	6.73504	6.64131	7.85497	6.35303	0	8.59516	9.32977	9.58782	6.96491	10.0596	6.51181	10.593	8.77204	8.70301	8.5949	7.90549	7.98588	8.00275	7.91756	8.04358	8.06273	8.11284	8.63248	7.04545	5.1593	8.55198	9.24027	7.61724	6.76302
ADAM20P1	2.19139	0	4.6958	7.58342	7.29111	0	5.93247	4.46998	0	0.451525	0	0	5.85736	3.23135	6.38864	0	7.75332	8.53751	6.83626	5.40026	4.25263	5.19758	4.97898	5.47684	5.02974	5.7095	5.40211	6.24668	4.45164	7.13115	4.29347	6.15082	3.21619	7.06988
ADAM21	7.31688	7.34018	5.48594	10.7041	6.1245	5.8494	6.99426	7.12965	5.84983	0	6.11604	0	9.67991	8.41995	2.49005	5.59289	5.70879	7.85556	5.68177	8.08071	7.61861	7.52286	7.11741	7.33613	8.09947	8.31841	8.66784	7.99034	6.47083	0	8.14806	8.86552	5.73147	6.42352
ADAM21P1	0	1.51788	7.20776	5.51775	7.86291	7.18535	8.97264	7.42424	8.93047	4.43309	9.1298	2.63013	10.9748	8.22069	8.71469	9.61407	5.27562	9.46009	4.35919	6.0894	4.11758	5.48113	5.95488	4.80963	4.11421	4.98737	4.88934	4.65062	4.92285	0.496554	0	0	7.29294	8.1523
ADAM22	9.75278	4.98472	8.33003	9.52414	10.879	9.78768	10.1514	8.13748	10.1618	7.68793	10.9932	9.4204	10.9845	9.64002	9.53703	8.55423	13.2808	9.77056	10.0321	7.9323	8.03279	8.22474	7.27825	8.10333	7.74016	8.01232	9.07585	8.12307	7.3979	10.4975	8.13987	6.71115	8.62858	9.79272
ADAM23	0	0	9.05337	7.86677	7.93313	8.97733	9.30735	9.69504	8.17527	5.41297	10.4901	9.61686	10.1282	9.30258	9.16421	9.10448	8.74923	9.64494	6.86291	6.27868	7.3264	6.94742	6.81832	7.16943	7.47327	7.60302	6.33696	6.98136	5.6837	7.57153	7.1465	5.38523	7.86531	9.3026
ADAM24P	0	0	0	3.36676	1.825	0	0	0	0	0	0	0	0	0	0	0.518477	0	0	0	0	0	0	0	0	0	0	0	0	0	0	0	0	0	0
ADAM28	10.646	10.2916	9.17697	9.0271	7.41414	7.80592	10.9977	9.94909	10.7256	9.11078	9.44235	7.81234	8.10619	9.2764	10.3736	6.28426	5.03519	8.55193	8.09106	9.01192	8.5936	8.83497	8.54377	10.0684	9.99162	9.34326	10.2093	12.1525	9.25496	10.4932	9.74006	10.1827	8.18431	8.99277
ADAM29	1.76853	0	6.95983	8.1833	5.666	8.75944	9.93766	7.34561	7.37395	7.75186	6.52396	6.03782	9.28183	11.2173	9.06522	9.84601	5.95321	5.80994	4.39139	2.71024	1.18122	0.700769	2.70472	1.65177	4.52585	1.71482	4.84522	2.08996	2.07695	7.50038	5.14288	7.62943	4.8081	7.60901
ADAM30	4.10279	2.71845	8.45994	9.17744	6.18148	5.89438	8.90615	7.09278	9.29374	4.09484	9.43935	7.60946	7.66378	7.89852	11.2498	6.74472	7.30102	6.97884	7.3161	4.64225	2.39243	2.52257	2.98304	2.05596	5.78121	3.31961	0	2.6987	0	3.59435	4.14143	1.88435	5.58513	9.98104
ADAM32	10.0993	8.0981	9.15658	9.0365	7.53242	7.81752	8.44415	8.82998	8.08982	10.4239	9.16598	8.81353	10.0569	8.55037	10.8589	12.1076	8.71167	12.6688	7.52787	6.29177	6.54523	6.29551	6.32064	5.97195	6.79237	7.02668	6.98897	7.93895	4.24981	6.7411	9.06401	6.60834	9.94833	8.22508
ADAM33	0	5.45013	6.18686	7.3365	5.48133	7.9117	5.61234	6.62084	5.20661	4.47957	6.86636	4.37751	4.96639	6.12843	4.87252	7.14657	8.47198	5.53212	4.12521	6.20028	6.06138	7.02418	6.76564	6.6186	7.59907	8.26722	8.14137	5.41446	4.0641	4.19733	4.81521	3.9751	6.32935	7.59154
ADAM3A	0.422633	0	9.41883	7.73483	6.41658	6.23575	6.79052	6.82171	3.02054	3.55981	3.81984	4.38154	3.55273	1.25887	2.21959	1.18003	4.43577	7.98157	6.28993	3.60968	1.88093	1.14962	1.91764	1.03419	1.22199	0.742587	2.04126	1.18319	3.09387	4.8868	2.6358	2.20786	1.37038	6.20844
ADAM3B	0.36302	0	0	5.73506	5.00274	1.368	0	6.00861	3.59499	0	3.7364	0	0	3.00771	5.96714	4.48209	4.15909	3.31907	6.10039	4.89642	3.6587	2.47004	3.61644	3.51628	3.85028	4.32275	5.21568	2.52169	1.19942	0	0	4.7839	2.32203	5.52052
ADAM5P	1.8279	0	0	3.00698	3.78524	0	3.05359	1.24016	0	1.38039	0	0	1.54274	3.51598	1.33519	2.72354	1.19264	0	1.06838	0.793943	0	0	0	0	0	0	0	0	0	0	0	0.888621	0	0
ADAM6	0	0	8.61314	8.79597	6.46615	5.80631	6.64884	6.38291	5.8722	0.576152	8.40325	0	7.45997	2.35283	10.2688	9.87399	4.66989	6.89515	0	2.04242	2.09509	1.06296	1.6467	2.0399	0	4.74888	3.46005	0	2.69402	6.8951	0	0	5.14894	8.36324
ADAM7	2.91013	0	10.0413	3.92073	9.68742	4.88753	6.59623	7.72618	8.36921	6.20794	6.99656	10.8322	10.1093	8.90136	8.34583	9.38909	6.92542	8.16225	0.702662	3.49568	0.795711	3.9237	1.38376	0.348578	3.22448	1.76777	0	1.58346	1.24187	7.10731	0	0	5.8455	9.58677
ADAM8	6.43377	5.36673	4.6817	5.84211	4.39947	5.12413	4.79888	7.14547	1.97809	6.50784	7.64625	7.08033	5.13644	5.80941	6.73727	7.86378	5.51147	3.34306	0.497441	4.07979	4.90584	4.12102	5.70283	6.10565	5.73378	5.88121	5.4619	5.57223	6.89661	5.28679	5.40812	1.95883	3.24919	6.3621
ADAM9	12.8693	13.0235	12.6168	13.0741	13.2523	12.8482	12.4509	13.0187	11.1566	14.6467	15.5223	13.0377	14.1874	12.59	13.3164	13.124	11.9729	10.7639	10.2835	12.8196	13.685	13.1459	13.1735	12.7252	13.7737	13.3404	12.7469	13.5026	12.5552	13.6941	14.623	14.9804	12.8045	10.869
ADAMDEC1	4.83045	1.51998	8.69282	7.53638	9.51653	7.74469	9.37219	8.94435	9.22711	7.83346	9.0274	9.71733	2.08517	7.24735	3.13465	7.22368	5.6274	7.81998	3.67196	6.20862	6.30862	7.33227	6.00572	7.10772	6.37634	7.63907	5.29564	7.95558	9.19864	7.24889	6.76683	6.70672	5.42227	6.04703
ADAMPS1	7.72183	8.1045	8.57556	8.40106	4.60958	7.63937	7.86993	10.1303	6.69674	9.20293	9.54302	11.6254	7.86742	9.73661	9.0962	8.90872	8.46286	11.1494	8.22248	10.8856	10.6755	10.4765	10.5549	10.1186	10.0425	10.694	10.7465	7.81083	10.6051	9.53055	7.91774	8.76897	10.0222	9.31585
ADAMPS10	6.40607	8.33539	7.00647	8.13484	8.47517	9.3962	9.90096	6.67348	5.86583	10.2803	9.20119	12.9221	8.97083	7.38219	10.9004	9.96562	10.2278	8.37213	4.76582	7.9078	7.53429	7.20016	7.69862	8.87548	7.98486	8.39775	8.52217	8.14314	7.26925	7.56474	7.09931	7.44993	7.59489	9.46494
ADAMPS12	6.73979	9.55582	9.85782	8.85079	10.4584	8.52931	11.6698	10.4109	6.38073	8.90899	9.53928	10.2176	11.573	7.76832	6.9505	8.56628	9.57589	9.03568	7.32531	10.4181	10.3373	10.5553	10.2812	9.56994	10.347	10.3284	10.2208	8.0286	9.67142	9.752	9.24091	9.45018	8.55921	9.92985
ADAMPS13	6.47276	9.48465	4.2225	8.64074	9.29786	7.6642	9.27257	8.00387	7.12357	7.05903	7.1822	6.27916	8.44943	11.6173	10.8726	8.83006	2.3872	9.12062	9.72521	8.31342	7.67692	8.34565	7.73564	7.92747	7.72529	7.13014	9.41853	7.76668	6.01196	6.20117	6.81555	4.71737	7.0034	9.07901
ADAMPS14	0.9005	8.11164	7.73714	8.25759	1.8257	5.27761	6.53013	5.3902	4.53863	8.59701	0	7.51135	7.41014	7.78647	8.07562	2.63465	6.3993	5.0954	2.11423	7.41266	7.37535	7.7542	7.47096	7.27301	5.4552	7.34772	6.04531	5.40491	6.45776	2.35283	3.80148	3.71995	4.09632	7.22235
ADAMPS15	4.50238	3.36597	4.59115	4.29408	3.48207	1.36546	5.34599	2.69071	1.35963	0	7.45867	0	6.02284	6.63328	8.2898	5.66988	1.57813	0	5.70162	5.52645	3.0568	5.54149	5.70565	5.36792	6.3068	7.48414	6.50202	3.29685	2.21424	3.38522	2.97366	3.03888	5.21836	0
ADAMPS16	0	8.48841	7.87683	8.8678	9.72141	9.58299	8.02682	8.76807	6.10159	11.0985	4.85633	6.60222	10.097	9.47737	7.91518	10.0188	8.13568	9.60781	9.67494	5.77011	6.55868	7.17996	7.14582	5.12778	4.94522	2.04407	3.42958	2.57577	2.83452	8.79162	6.94661	3.11404	5.27483	7.26672
ADAMPS17	7.23115	7.2735	7.44894	9.01713	9.27696	9.92344	10.2521	9.68607	9.37087	7.08044	9.73897	10.623	9.39299	9.51594	9.58844	9.3902	8.95216	10.0712	10.5121	9.26921	9.11154	9.52374	9.49124	9.68713	9.15027	9.41054	7.84142	9.37035	5.07837	8.79125	8.46001	9.01662	6.10751	10.0138
ADAMPS18	0.541936	4.77878	8.88591	9.77806	10.5674	8.30846	9.39729	10.8252	8.69281	12.869	8.84784	11.4648	12.224	10.0604	13.1607	9.81834	12.0481	9.78495	9.445	7.49822	5.63682	7.39391	4.48955	5.57208	9.00112	8.40053	7.30118	4.15111	8.06759	9.71374	8.38902	3.35786	9.22558	9.9075
ADAMPS19	1.99308	6.26911	5.31966	8.95578	9.83356	5.30519	10.2795	10.2375	11.9345	2.88718	5.61586	4.78374	8.30611	7.16334	8.26195	7.73686	9.85016	8.60697	7.89458	4.30474	4.43675	3.60903	2.33778	3.05784	7.70326	5.79333	2.00575	1.47796	4.3457	6.42365	4.30036	0	5.64056	10.0023
ADAMPS2	7.38921	9.67061	7.9557	8.26998	9.51436	8.79128	10.8304	9.38416	9.79151	10.0812	11.2024	7.76832	11.2586	10.208	7.17775	9.47033	8.40191	8.64156	8.96027	10.7764	11.2248	11.2744	10.8742	10.9234	9.21206	10.6359	9.81325	8.53845	10.0629	9.34788	9.77814	8.94581	8.10632	6.86722
ADAMPS20	0.368597	2.7285	7.33375	10.4019	9.5967	9.19234	9.38572	9.62432	7.20387	11.1806	9.35668	11.3323	11.257	10.1212	9.12743	12.4501	9.30578	9.9876	8.219	5.32623	3.86427	2.44536	1.3843	2.35122	4.46044	5.11927	4.17851	2.5845	7.22153	9.40368	2.66998	0	9.10226	9.33311
ADAMPS3	3.83342	0	7.78845	10.2397	8.48277	7.41915	10.2213	10.4343	8.80346	9.50027	6.84488	6.23835	8.14728	9.43295	7.64411	9.77073	9.28975	11.3946	3.91344	7.54426	6.36317	6.6861	4.84452	7.0661	8.68714	8.72831	6.28409	6.96907	8.78535	8.15407	6.33724	8.26917	10.5557	8.9185
ADAMPS4	2.43161	6.62649	6.38971	6.28794	5.44224	5.87283	5.26338	4.13592	9.39439	6.10303	8.10756	10.6049	6.3267	10.0292	8.93048	6.92316	10.318	7.00158	5.33647	8.96076	8.46927	9.36539	9.14762	8.8787	6.48663	8.52214	7.54327	4.88856	7.75472	6.28465	4.3555	2.30955	10.7691	5.60607
ADAMPS5	7.7661	6.50063	6.72334	7.71654	8.17148	7.15969	7.4824	6.98337	0	5.98223	6.46927	2.63078	5.22873	4.52097	10.9923	6.1119	5.48478	6.22759	6.40708	7.82356	7.62595	7.2433	7.94542	7.24143	6.43655	7.56045	8.07215	5.74403	8.16461	7.10079	5.29448	3.95351	6.50807	8.83823
ADAMPS6	0	8.01573	7.2992	10.8787	10.2508	7.11332	10.1068	7.97907	8.98356	11.387	10.3141	5.45151	7.00839	11.0091	9.82161	9.38452	4.07073	9.75639	7.32485	7.59298	7.75767	7.96272	7.39107	7.16834	8.41491	7.32196	7.11867	7.06729	7.59047	5.93285	7.45508	0	8.30277	10.3954
ADAMPS7	0	4.55753	8.83653	6.34892	7.74539	6.62518	7.01411	4.96102	5.78142	6.84047	9.1283	7.01496	4.2513	6.18126	6.17629	9.27036	6.33706	3.50362	5.88624	6.17871	5.84562	6.81522	6.60021	6.50975	5.53604	6.22598	6.64665	5.44253	5.66539	6.08225	5.1321	5.49414	6.45149	8.01623
ADAMPS7P1	0	0	4.49436	5.38383	8.35288	7.77149	1.89475	5.16767	5.29285	0.776849	6.33905	9.01169	5.06074	4.73902	6.85395	4.19615	6.85308	6.69273	6.22009	1.11737	1.90829	0	3.23912	2.34709	2.20556	0.978489	2.56866	3.0825	0	4.46127	0	0	5.37224	6.89049
ADAMPS7P3	0	0	1.06894	0	0	1.36467	6.84934	6.3478	0	2.18354	3.75093	6.70602	1.18913	3.71648	6.57072	0	0	2.70322	1.41248	1.34853	2.21479	1.03875	2.65731	3.03787	1.3979	1.54841	2.27119	2.27592	1.49072	3.59194	4.20264	1.88441	2.66845	5.83301
ADAMPS7P4	0	0	0	4.35073	8.42954	4.76773	3.8994	7.80556	0	8.00223	1.95729	0	6.6607	6.35133	4.1108	8.59258	5.15846	0	3.49555	1.3611	0	0.314857	0.596533	2.05302	1.53489	0	2.66217	0	1.72316	3.15699	0	1.39739	0	4.6735
ADAMPS8	8.71711	0	7.80972	7.70771	8.51074	6.70998	6.20315	5.60206	7.77177	3.06517	11.9546	8.60123	7.65191	5.79749	5.38147	9.72818	7.85634	2.85972	8.99295	6.17277	3.85238	5.84767	6.23169	5.17347	5.35909	5.03133	5.1266	2.09541	2.98909	7.77444	7.49441	7.19616	7.34289	8.06378
ADAMPS9	10.9728	9.22592	10.9331	11.4803	7.7275	9.44807	10.2274	8.69557	8.71226	9.05587	11.3265	9.56729	12.9906	9.5112	11.4053	10.0837	11.451	10.6744	10.9673	11.0528	10.7435	10.7424	10.5119	10.6152	10.0147	11.3755	10.523	9.3256	11.483	11.3459	9.29019	8.04987	9.82213	10.2904
ADAMPSL1	7.7142	5.43437	6.80732	9.1589	10.1193	7.67727	8.14079	8.991	7.53286	6.55043	9.33587	9.1091	9.38987	8.32504	7.90192	9.56113	8.9331	8.50657	5.64177	6.80147	7.39335	7.10973	6.75234	7.64456	7.1267	7.01247	7.11682	6.92984	6.43676	7.02662	7.09212	7.7274	6.27764	9.35066
ADAMPSL2	0	6.39717	8.30666	8.22296	6.57613	5.83804	7.71841	5.78609	7.06008	5.12435	10.5752	11.0764	8.85218	8.49868	3.21037	3.71166	6.41438	7.6134	7.6177	6.75774	7.39308	7.88194	7.73572	8.61673	6.57229	6.57285	6.07586	7.60894	4.721	8.85437	6.68486	8.15045	6.76645	8.24528
ADAMPSL3	4.5065	8.69399	9.89889	9.82258	9.17432	10.2304	10.8446	8.03358	7.93199	11.469	9.43474	7.63295	8.73538	8.79621	11.5621	10.4115	12.1975	8.08968	10.0781	6.3339	7.80339	7.85073	7.1818	7.12174	8.37397	7.89756	8.91958	6.38395	5.95933	7.98843	6.80289	8.39418	11.1152	9.49844
ADAMPSL4	8.42698	10.287	8.28381	11.1697	11.7379	11.0204	10.8906	11.1829	9.03009	7.63187	11.3573	10.5488	11.2085	9.97523	12.3115	10.059	8.33995	9.12119	7.90921	11.4809	11.1344	11.7665	11.015	11.2805	11.7133	11.7002	11.923	11.0444	9.9031	9.39708	10.1163	9.15819	9.22201	9.26591
ADAMPSL5	1.93328	5.31037	1.32096	7.18572	6.20978	4.94389	6.37135	2.47459	3.93204	1.74569	0	6.60788	3.87252	9.02285	5.54561	8.34523	1.6389	0	3.59723	5.48719	5.47376	5.4022	5.46607	5.21483	4.13079	1.88839	2.57508	3.97841	0.966592	0.523423	4.4584	5.57521	4.99527	4.60607
ADAP1	3.94587	3.87986	7.2568	7.68823	8.88917	7.82406	7.91229	7.20784	7.15126	8.72121	8.65922	11.2025	10.0151	8.80659	9.18992	9.69368	7.61706	7.31944	7.34427	6.20131	2.30421	4.46623	3.35965	3.9139	8.41003	6.6159	7.30241	6.75328	6.37287	6.61772	6.84863	3.18732	7.40067	7.05886
ADAP2	7.49275	9.84752	4.85886	7.81943	6.15389	7.16556	7.57827	7.61105	7.68253	5.17987	8.41234	9.62759	6.06426	8.47187	6.43271	3.56594	4.57817	10.4682	3.89904	8.95004	9.1216	8.62925	8.30766	8.84913	8.20363	8.68423	8.12565	8.17288	7.93541	2.93456	7.88351	8.22406	5.77176	5.76799
ADAR	12.9688	11.7087	11.1559	10.9487	11.653	12.2162	12.0055	11.8616	13.1133	13.0054	9.59648	11.8934	11.4669	12.1277	10.8471	14.2092	10.5269	10.8433	10.4968	13.0732	12.7224	12.6407	12.923	13.0317	13.171	13.1601	12.8331	13.4559	13.6851	12.7375	12.4961	12.348	12.376	10.3477
ADARB1	6.35501	4.67779	7.67919	3.07257	6.41763	10.1389	10.0195	6.297	6.20397	0.477591	8.8138	8.6879	8.01504	12.9975	5.94592	7.44089	7.48658	7.97346	9.12533	7.91962	9.5523	8.54756	8.82617	8.54515	8.65119	9.34922	8.13304	9.16125	8.11653	8.08854	6.70232	7.72248	6.3292	10.7839
ADARB2	0.609547	0	3.98342	6.08336	7.64629	8.2395	6.86634	5.00727	0	5.20234	0	6.60782	4.81183	6.913	4.3372	5.72591	6.11203	4.80093	2.24057	3.85322	0	1.57301	3.46729	0	1.42619	6.00783	4.12583	2.82725	3.62489	0.534929	4.0861	0	1.97461	7.86503
ADAP1	7.02238	7.50989	6.51705	8.30869	9.52208	7.90177	6.32944	7.19214	7.71581	7.32029	10.9238	4.72792	6.67472	7.54506	7.44828	6.10657	8.89478	9.88384	7.86549	8.40042	8.10819	8.36524	7.93963	8.12932	8.38831	7.80844	8.54151	8.12535	8.81855	8.38881	8.65996	8.59688	7.98002	8.70762
ADAP2	3.16925	7.28777	6.46983	7.06228	2.37097	6.95635	6.56098	8.76156	8.73382	8.38927	7.08002	0	7.25263	5.5169	2.36752	1.04449	1.47718	7.95465	6.41073	7.59908	7.74977	7.33077	7.34901	8.24004	7.36265	7.31542	7.19134	8.42197	8.57784	8.16887	7.05509	7.48288	9.4473	6.89886
ADAP3	0	3.27754	0	3.30083	1.77238	0	1.1002	0	0	2.60404	0	0	0	3.64728	0	0	0	0	0.605626	5.59436	4.44955	4.96963	4.86599	5.07615	3.95237	5.8312	3.66048	3.48513	3.29413	0.46811	4.20945	3.45651	1.68575	6.00535
ADCK1	0.743941	5.41049	8.83901	8.47539	4.97009	6.80774	7.44075	7.06421	5.81746	8.73043	9.60711	2.18835	8.62685	9.44698	6.67095	5.07873	0.701445	7.46209	4.82367	7.35915	7.50945	6.80333	7.77338	8.0454	6.80425	6.27991	7.07336	6.82757	5.87948	5.96913	7.12918	7.17978	3.18528	5.69789
ADCK2	5.63443	8.42023	7.49008	7.73817	8.71207	6.09528	6.69454	6.19149	5.00885	4.95241	2.98832	6.15887	4.77971	7.67812	8.02011	0.668809	4.7774	6.87751	4.21411	8.17655	7.63037	8.62912	8.0873	8.01599	7.53949	6.86058	7.98947	8.19158	7.78112	0	8.19943	9.35959	6.72818	6.4751
ADCK5	6.73494	3.23915	8.46196	7.16141	7.08502	6.51255	4.01771	7.39895	4.14469	5.82822	9.83866	9.30308	8.50211	8.26584	7.24696	3.51361	0	3.09942	3.34528	6.28312	6.87885	6.87836	7.50277	7.66635	6.94948	8.10526	7.45916	7.8054	5.88103	2.23202	4.92125	6.52353	5.89363	7.625
ADCY1	2.12461	0.68001	7.38147	8.70866	6.65842	7.34043	9.25059	7.69525	6.40765	7.87196	11.713	8.31028	6.60738	7.63299	5.9674	9.68384	10.1977	8.17349	6.78192	7.69083	7.71765	8.88861	7.68301	8.26914	8.2772	7.49227	6.05716	6.38469	4.15016	9.44733	3.68552	3.41362	9.14435	6.59367
ADCY10	4.98648	7.93188	11.0993	11.1616	11.4967	11.1052	11.9868	10.473	11.2113	12.2712	11.5076	11.4987	11.6788	10.8629	12.4317	12.6384	9.76219	12.1089	9.28741	8.52531	7.72835	8.149	7.51207	7.67502	8.21479	7.54262	7.55757	6.39972	7.757	10.709	10.8298	11.8827	11.013	11.9916
ADCY10P1	5.29614	7.27243	7.19063	7.74031	8.11961	6.18751	6.28489	6.84635	4.50604	1.72001	7.82353	2.55088	5.55413	7.58042	7.877	4.50408	5.64776	3.46675	2.14953	5.29961	4.11453	4.07142	3.29947	3.82166	4.01672	4.88431	4.58927	4.97949	5.69366	1.03264	5.52492	5.53834	5.74486	1.83656
ADCY2	11.4556	8.66726	10.4109	9.08927	10.1981	10.7085	8.0764	6.26712	6.32818	7.52902	9.88176	13.6818	8.69265	8.41703	10.7275	9.95398	4.44465	6.77551	5.00648	10.6563	10.8516	11.4761	10.9674	11.3383	9.5065	7.40062	8.70369	7.81002	7.01133	5.70893	7.71219	7.58369	8.99058	8.69814
ADCY3	9.82766	8.77328	7.0882	7.58192	8.20766	6.38157	10.1856	7.10534	7.84788	8.2536	8.21678	8.30387	10.4102	7.49496	9.93062	9.88969	9.61196	6.39287	7.65378	8.75437	8.73818	9.09675	9.18249	9.42236	8.84444	9.25595	9.07334	9.14939	10.233	7.00676	7.3012	8.68601	8.4696	6.33734
ADCY4	5.65542	0.833464	8.84215	8.87753	10.3408	6.12465	9.96127	6.63355	6.89763	5.23611	6.80131	11.0459	10.5669	9.66548	7.95244	9.13035	10.1564	5.23924	5.4818	6.4734	6.76739	7.91761	7.03225	7.93958	7.82829	8.03173	7.77288	7.39959	5.40317	7.45271	9.0404	8.96409	8.08775	6.17158
ADCY5	5.38428	4.51882	7.10075	9.47822	8.91583	9.8235	7.57544	8.75211	5.90199	5.86831	11.0193	6.15666	6.29418	10.3515	10.3355	6.77682	2.4598	11.2543	6.40172	5.56252	6.29859	6.56416	6.96138	6.39231	7.1922	7.0493	6.77187	7.0504	4.77788	5.67119	4.80777	2.95564	8.18311	7.44329
ADCY6	8.5583	10.5548	8.87946	10.2146	9.63673	8.81265	9.42928	8.65545	4.10326	7.10471	11.5641	11.3463	9.98205	11.1286	10.8021	9.87867	11.163	9.94906	7.58925	10.2066	10.5473	10.2965	10.0789	10.1808	9.87819	9.80006	9.7451	8.74605	8.62309	5.68606	9.85902	10.5169	6.71477	7.72484
ADCY7	6.82704	10.9797	5.8339	7.35387	9.90267	8.59476	8.3185	7.72034	9.33974	9.32636	10.3129	9.68857	5.47364	7.0649	11.4466	8.89253	7.83635	9.49727	8.90925	6.88088	7.43964	7.22351	7.8941	8.60339	8.97882	8.88357	9.24512	10.0699	8.68213	8.28591	7.23512	7.42649	8.52935	7.71856
ADCY8	0.347791	0	7.62546	9.43277	10.9035	8.18793	8.77935	8.46453	5.97115	8.44511	9.10082	8.06232	9.97321	10.0232	8.24278	4.98408	11.6442	8.36336	9.33253	0	3.34832	0	0	0	4.03717	3.84174	2.54327	2.62945	2.40449	3.93812	2.19403	0.509847	7.67686	7.96537
ADCY9	7.78538	10.3783	8.39043	7.17492	7.69825	9.52214	8.62233	7.27861	8.53899	9.92267	10.5551	5.32302	8.59565	7.60823	10.9996	5.63468	10.9786	7.24834	10.962	9.44552	9.76456	9.87837	9.65888	9.65605	9.4855	9.084	9.70715	8.56688	6.91865	10.8923	7.63776	8.33189	8.96103	8.80855
ADCYAP1	0.681688	0	3.34746	6.5403	3.4336	0	6.18549	0	0	0	0	0	4.20433	0	3.42666	0.520408	8.69694	2.35755	1.55375	0	1.87944	0.195122	0	0	6.07413	2.73383	3.34676	0	5.03794	0	1.30181	0	2.44484	2.1206
ADCYAP1R1	0.0657646	0	7.08293	8.89723	9.15309	7.41716	8.71321	6.96824	4.01957	7.77923	0	6.73615	10.4365	10.0053	8.47203	6.90328	9.21582	8.85064	5.45928	5.45207	4.50976	3.86417	4.89257	4.82562	6.22096	7.01833	6.55389	4.05757	2.85558	8.74301	6.74804	0.437225	7.18703	5.7828
ADD1	9.90173	10.7473	10.4522	9.98438	7.32453	10.0114	9.50944	10.5965	9.74846	10.7412	9.30861	6.68721	6.60276	9.08719	9.5306	6.39996	11.8895	10.035	9.93099	10.7996	11.2899	10.9582	11.1446	11.1544	11.7356	11.1158	11.9332	11.1469	10.668	9.13697	9.83656	10.1059	9.60619	10.5455
ADD2	2.01868	0.910716	6.72103	9.0227	6.98557	6.50084	7.31368	6.99802	2.02128	7.80307	9.20882	9.19678	7.51599	9.75204	9.27097	6.63407	9.32277	10.303	6.54579	4.5625	4.166	5.43646	4.17567	4.88967	6.3422	6.52082	6.49312	4.97598	1.45419	3.61004	6.46691	5.64016	3.03255	7.81723
ADD3	9.58623	10.8426	10.3317	10.3351	10.1537	9.76616	10.2063	10.052	8.9063	9.82135	8.78948	8.23046	12.4103	10.7508	8.97286	6.72608	11.1502	8.68308	10.3626	11.444	10.9056	10.5177	10.7496	10.9537	10.7135	10.0779	11.2296	10.2614	9.9495	9.80317	12.2271	11.7425	9.63163	9.11983
ADGB	0.670476	3.51691	9.5118	10.3618	11.6672	8.49338	9.24002	10.2416	9.48005	7.15559	8.17099	9.23485	9.95521	12.6582	11.5755	10.6174	9.33821	8.99341	9.68775	4.87582	3.96441	2.09267	4.16605	3.12884	4.94699	5.4243	3.13068	3.25722	2.55395	6.28037	7.44389	0.506319	9.54852	10.5185
ADGRA1	0	2.14742	7.03815	7.05757	5.07852	6.73198	4.86301	5.5177	0	5.6344	7.61937	8.44951	6.23432	8.2724	10.2232	9.3726	0.68685	5.26192	8.57627	1.8231	2.84467	2.29462	3.06501	1.98565	1.96278	0.672982	2.06068	0	0.87858	8.7243	3.97631	3.83819	4.93836	5.27097
ADGRA2	7.58767	5.57012	8.75426	10.7636	8.59263	7.97671	4.85439	10.3682	4.82076	9.3581	7.28845	8.24828	8.44245	5.82287	8.38743	10.1393	5.27884	4.50581	10.9158	7.56328	8.66598	9.12121	8.90369	9.41282	9.12903	8.45525	9.31504	8.81417	7.90014	4.29884	8.60599	6.72522	8.76595	8.18649
ADGRA3	10.0522	8.0496	9.89971	11.1961	9.34658	10.7743	10.094	10.1783	11.0076	9.17333	11.2598	5.02867	13.1687	9.51091	10.2377	10.5418	9.81265	11.3616	11.1142	9.63464	9.56857	9.32897	9.45216	8.813	9.40956	9.27981	9.85967	7.32374	8.99943	9.71659	8.99842	8.90386	10.8947	9.27512
ADGRB1	0	5.60168	9.66412	10.3713	9.07159	6.98203	8.80661	8.68462	4.16056	10.1521	8.94307	9.58295	10.1331	8.22707	8.57099	8.80523	9.48533	5.6869	6.7772	6.07277	5.16249	4.7455	5.32641	6.405	5.71227	6.07163	7.43999	6.85646	4.23426	6.30648	6.54241	7.3296	8.05973	7.44216
ADGRB2	1.41609	8.48228	7.03263	8.59088	8.20407	7.09499	8.36373	6.92594	1.38299	1.46223	7.84276	7.28257	3.07064	7.33865	8.71202	8.65607	9.44411	7.14515	6.67916	7.06941	4.87669	5.49443	6.33761	4.94232	6.72623	6.63588	6.97781	6.43085	4.87189	2.50283	3.69886	7.52147	7.1343	6.45252
ADGRB3	0.509686	4.98493	9.64656	11.1423	9.55499	8.1165	10.012	8.26854	5.54557	8.48013	10.774	7.62037	11.5546	10.1648	11.2755	10.9701	5.6739	9.03519	8.61985	5.78377	5.49143	5.97971	5.69458	5.12261	5.86947	7.49988	7.34949	3.8818	2.50223	6.87005	5.10688	4.10346	8.86043	12.2352
ADGRD1	0.396066	5.33258	11.5373	8.99302	8.85423	6.06124	7.14903	8.64225	10.378	10.6437	9.1846	6.18765	11.7376	8.69188	5.419	11.6128	8.25458	7.34115	7.23351	5.55046	6.96565	7.14186	6.93376	6.79608	7.04768	6.70332	7.35664	6.09036	2.92824	9.07352	5.55471	4.86259	6.1931	5.55092
ADGRD2	7.08304	0	4.32308	7.25975	7.80446	4.14246	5.32659	6.0146	2.26443	5.91786	6.51395	4.59184	5.54617	8.89061	8.35272	7.57571	3.35323	5.06754	6.09958	5.51026	3.38294	5.5819	5.41245	0.382915	7.98965	7.49121	8.34175	2.25919	2.64788	5.19995	3.64815	7.26793	5.52448	6.14796
ADGRE1	0	0	7.65222	9.95238	9.15671	8.0163	9.29554	6.96702	10.6329	6.6568	9.50821	0	8.63304	9.86664	9.36516	8.33344	8.41918	6.46601	7.34158	3.748	5.42091	4.44966	4.29505	3.8489	4.9813	3.06811	5.13274	4.93092	4.50792	5.87047	4.04806	1.27434	7.82466	8.74479
ADGRE2	5.28175	4.91745	9.91065	10.7664	9.11735	5.44166	9.87442	9.16049	8.16591	9.01867	12.2376	9.25214	8.82739	9.93755	8.96484	7.37758	5.44467	13.1267	6.96764	8.51671	7.56105	7.28913	8.17058	7.84542	6.17485	8.67691	8.76489	8.91985	7.96068	11.5879	8.4771	7.71491	7.44994	6.36239
ADGRE3	5.67272	0	8.10264	8.87424	9.66439	6.39742	6.87418	7.85251	7.36287	4.52204	6.04918	8.56178	11.7442	5.86128	9.86279	4.98659	8.78912	9.24205	6.28023	3.05293	1.3177	5.37602	2.51059	2.8846	5.63694	5.37842	3.18795	5.37399	0.51312	5.09047	0	4.19833	5.32405	6.58314
ADGRE4P	6.86734	0	8.94331	7.56594	8.04217	8.09161	8.03796	7.99624	6.75897	10.4445	5.93278	11.8806	8.29068	9.36879	9.39817	7.51708	7.40294	9.45568	3.96189	6.05604	3.28802	3.85143	4.3247	6.1535	4.80199	6.69505	5.80673	7.556	4.85943	5.32342	4.76146	4.0119	6.92697	8.32402
ADGRE5	10.9802	7.50664	6.42178	8.24722	8.76309	10.8102	6.98119	7.02467	9.33601	11.2806	11.8325	6.57561	9.05133	8.39411	11.0479	11.036	6.63483	8.44674	6.07705	8.04946	8.26828	8.82003	8.37216	9.53999	8.89449	9.89916	9.31872	9.66622	9.54623	6.36148	8.22205	9.3065	7.43824	9.26904
ADGRF1	9.65248	5.24534	9.24604	9.64146	5.96232	7.02659	8.51626	9.55681	7.79883	3.55266	9.54326	8.25596	9.13038	9.54461	9.59626	9.02675	4.69902	9.03611	6.50858	8.94243	9.55224	9.68954	9.51926	9.61617	6.26833	5.01204	5.28617	1.43082	7.72215	6.70229	3.51198	3.22186	6.81513	9.7665
ADGRF2	2.09237	4.15893	5.66523	8.56859	6.69441	4.89041	7.58554	6.44751	8.05419	7.12981	10.0987	7.27204	6.38359	9.08142	6.11557	9.3246	6.46408	5.85664	6.31886	2.95419	2.47995	2.69078	1.63454	0	4.6418	3.19323	0	0.90386	2.05018	4.4864	1.94443	0	5.88468	8.6913
ADGRF3	3.80248	4.31007	8.51197	8.27005	5.76961	6.80762	7.16325	6.28564	3.54078	6.70093	9.18876	5.83788	8.061	8.33216	5.01348	9.29596	7.07046	8.53014	6.76358	5.48679	6.03023	5.70863	4.67919	3.95913	6.38436	5.95825	6.36022	6.73453	6.49157	6.42403	5.56045	4.27698	8.59724	6.73635
ADGRF4	0	0	7.72505	10.0397	3.77944	8.14449	9.09772	6.83535	1.16857	7.42203	8.64168	5.31215	7.6264	6.49402	6.39611	8.9852	6.03547	6.56306	8.32137	3.46251	3.41771	2.22681	3.46772	4.34632	4.46163	4.98695	6.62778	5.88371	0	6.70133	6.22804	0	8.41934	8.95096
ADGRF5	6.62775	10.1096	8.62835	10.8623	11.542	10.8737	8.86005	9.84554	9.15319	5.40652	8.6275	6.33618	8.83809	8.86763	12.2139	7.0274	8.83256	9.38264	8.61718	10.5721	10.1808	10.6882	10.4608	11.1919	10.4115	11.0796	10.4778	9.20245	8.87199	8.0826	9.81382	10.2246	10.2601	9.05642
ADGRF5P1	0.386884	5.53321	4.4065	7.76228	1.91346	3.92653	4.97071	3.68913	3.93694	3.2893	5.15549	0	5.39828	4.6607	5.88233	6.10845	5.21107	6.03619	4.66218	3.65192	4.28963	3.51009	4.27164	4.05355	5.50706	4.02577	4.43392	2.97258	2.6211	2.14789	3.8388	4.10828	4.92488	5.13489
ADGRF5P2	0	0	0	8.28438	0	2.04138	5.57702	2.33743	4.38816	2.55158	5.96068	0	1.53833	6.8939	5.4957	0	0	0	0	0	0	0	0	1.67826	1.52736	0	0	0	0	0	3.97133	0	5.56087	4.00523
ADGRG1	6.5366	9.56242	9.20078	9.81184	9.98157	8.58832	7.59892	8.59582	11.1759	7.47123	11.3096	9.4565	11.2538	10.1909	11.2118	12.5923	8.93381	7.73539	7.64553	10.2515	10.8371	10.6579	11.0075	11.1921	9.78003	10.877	8.78068	10.7829	12.028	9.434	10.6199	10.8559	8.3074	9.81325
ADGRG2	8.66095	9.20856	7.40706	9.23591	10.0141	10.0558	8.09352	9.44627	9.7827	9.17338	6.60978	10.2392	9.89826	6.23485	10.5737	7.89709	9.67022	10.6595	7.40288	8.33506	7.72293	8.03291	7.88227	8.52359	9.17845	9.45521	8.33685	8.90688	7.87175	9.54965	9.06081	10.2824	8.09138	9.03578
ADGRG3	0	3.35938	9.08165	6.1066	9.18035	6.62265	5.97532	7.01191	7.8519	0	7.36512	7.7984	6.08573	7.2079	6.9811	7.79923	8.34499	5.89748	0	3.71402	5.59202	4.81752	5.25694	3.74732	5.56108	6.17497	4.45238	4.29743	5.1698	2.26755	3.19706	0.522354	6.8567	0
ADGRG4	3.80417	5.23235	9.14778	9.84206	13.0748	12.5148	11.6607	11.9186	10.0928	10.8991	9.33989	11.8384	10.5466	10.557	11.0725	11.4838	9.91793	9.59448	6.54954	5.26863	3.69034	4.60958	3.32095	4.57176	4.26072	6.53097	5.56156	2.96375	2.91586	8.24406	4.81541	5.49337	9.15251	10.4756
ADGRG5	0	0.883687	3.44312	9.40638	8.70078	4.83474	5.14755	4.1766	6.91355	7.36104	9.07186	5.00541	7.87278	8.32765	7.12181	8.54126	6.34274	4.40195	3.98216	2.38542	1.40233	2.03255	4.1925	5.39198	6.23733	5.81399	7.47243	7.3101	5.29737	8.30315	5.2892	6.88744	5.83534	2.1704
ADGRG6	9.21355	7.79107	8.80691	10.3615	10.4363	10.0055	10.4934	8.66194	9.59872	9.77485	10.5946	7.6623	11.8104	11.972	11.9855	11.4027	10.0714	10.2263	8.69495	9.52428	9.13739	9.59183	9.06136	8.89339	9.73844	9.06999	8.7369	8.60957	9.71919	11.2093	8.9445	8.76743	10.7854	11.0443
ADGRG7	0	0	7.48039	5.1485	6.84303	8.32017	8.80452	6.48521	4.43348	5.72972	8.92896	0	8.60733	9.01738	5.44704	8.53272	7.42429	8.3476	5.00435	4.68684	1.83131	2.11543	0.913051	4.51379	3.36905	5.67039	0	0	3.10915	2.16971	0	0	2.45542	6.20284
ADGRL1	6.93254	7.65958	7.81902	7.93291	8.46486	7.88371	8.81426	8.86766	7.17428	7.88674	4.62432	7.87334	7.96447	8.06429	8.3387	8.88251	6.84103	7.8171	6.80323	9.34697	9.42094	9.58537	9.60682	9.85042	8.67561	8.58063	8.55323	9.18478	7.73822	10.3872	8.86562	8.14053	7.93604	8.04337
ADGRL2	10.2938	10.3173	10.6946	11.2372	10.3419	8.59547	11.0864	10.2441	10.4482	12.1996	10.8988	10.2623	11.1224	11.6777	12.4083	11.1788	11.4706	12.0904	13.5119	10.6482	10.6994	10.7144	10.6731	10.8466	10.9753	11.1033	11.0803	10.7418	12.4761	11.7591	10.2382	9.62979	11.7391	10.5633
ADGRL3	0	1.3559	9.53189	11.5981	10.5114	8.23936	9.60558	8.18772	5.61375	1.93732	7.93001	7.54624	8.76199	6.46477	10.3851	11.314	6.65938	7.8073	7.03906	9.21079	7.73193	7.77557	8.065	8.60046	8.70592	7.35719	8.83311	6.86496	9.7271	8.5178	4.83832	6.65099	10.1924	10.2182
ADGRL4	10.2572	10.2011	10.9514	10.5623	9.81067	4.6881	10.1398	10.1322	7.83773	6.47173	7.65248	10.9817	8.80739	6.76343	8.21458	8.03572	8.35653	8.4807	5.9637	9.10585	8.73721	8.76555	8.2597	8.58215	9.5323	8.79467	8.49083	7.49825	7.58519	8.92597	8.21724	7.17329	10.1505	9.74497
ADGRV1	9.9867	11.4115	11.3843	11.7714	12.4829	11.5342	11.3341	12.5873	10.6723	11.6209	13.0159	12.1264	11.9065	11.4303	13.215	12.8064	12.4854	12.5162	13.7537	9.0226	8.01671	8.78204	8.71646	7.35636	11.2828	11.0229	11.4541	9.91329	8.64879	9.26456	9.9127	12.4208	11.5525	12.6269
ADH1A	0	7.29152	5.74203	8.97464	8.30036	6.62222	8.22639	9.67407	3.51329	5.2354	5.33603	7.93463	8.74733	7.60373	9.77799	11.9312	11.2034	0	7.26579	7.03996	6.20834	7.47274	7.21141	6.49858	7.64403	8.91994	8.48775	7.77042	7.58086	7.12449	8.07944	7.56428	8.58215	6.44235
ADH1B	6.31041	8.0218	3.49122	7.15251	9.43309	8.11446	5.39688	6.51429	4.13646	10.1847	11.0435	1.04944	9.17499	6.25182	11.0825	4.68077	9.11522	9.54969	6.74421	10.5834	11.7062	11.1746	11.2704	11.4256	10.9369	10.9252	11.6054	8.97845	3.26621	5.4038	8.0463	3.17537	8.13042	4.84914
ADH1C	1.16022	10.5314	5.60775	0	8.22011	7.23006	8.12113	4.98022	0	6.42446	7.79849	6.71318	9.4985	8.978	0	8.43506	7.04228	3.75893	7.27757	7.80155	6.95494	6.14454	6.80758	6.15996	7.76486	6.08505	8.16483	0	0	10.8345	10.4332	10.0137	0	3.34573
ADH4	6.43229	10.9657	6.72747	8.12108	9.58312	5.29892	6.15133	5.92361	7.1135	9.12911	8.85053	6.94461	8.90174	9.32559	10.4515	7.1873	7.85266	8.51677	8.90556	5.39288	5.52669	5.11363	5.89714	4.74671	6.95708	7.21228	7.8218	5.89073	6.22108	2.41893	6.543	8.1741	8.16248	6.25873
ADH5	7.64153	8.26995	8.3906	9.45417	5.34609	7.62997	7.40646	7.06833	8.83772	9.2091	0	9.32833	7.79337	6.83861	9.18442	7.08643	6.33228	7.47429	9.70314	8.44444	8.98179	8.72989	8.60275	8.43297	9.35273	8.33224	9.23062	8.96019	9.46114	6.93959	9.4627	9.36807	8.84297	9.36985
ADH5P2	0	0	8.81104	4.97093	0	1.35567	2.54299	5.23166	0	2.48414	2.82725	0	2.88142	4.486	6.6175	2.40794	5.98569	0	3.97619	1.3106	0	0	1.01697	0.902852	0	0	2.63807	0	0.900065	0	0	0	0	4.56831
ADH5P3	0	0	6.29732	6.63166	6.72095	4.05362	8.24294	6.66284	3.25481	4.45503	0	3.76969	4.762	8.53304	3.10444	6.03701	7.22599	8.234	2.91778	0	0	1.00913	0	1.85315	0	1.15769	1.20067	0	0	0	0	0	2.3084	7.73638
ADH5P4	0	3.57266	6.81038	8.27701	7.7346	3.75557	4.06496	4.59042	4.36148	7.53134	7.70603	10.8718	2.75441	4.66516	1.33484	0	0	9.1124	0	1.68934	0	0	1.34413	0	1.09019	0.692257	0	0	0	3.3502	0	0	5.47737	7.15278
ADH6	0	4.36266	3.86694	5.69715	8.3237	5.58562	7.73664	5.1774	6.51415	0.834462	8.32961	8.80501	8.81548	7.39378	1.86727	8.54382	10.0451	8.79891	4.96005	5.43668	5.29909	6.08055	5.28413	5.2705	6.95285	7.23263	6.48737	6.54669	7.73935	8.23091	6.40199	8.014	5.08388	7.07519
ADH7	0	4.81887	2.30084	8.72915	8.4096	3.79466	7.21128	6.75847	1.05764	0	8.57012	4.62957	6.29454	6.24487	0	8.49463	0	5.14865	2.04462	3.18139	0	0	0	0	0.791034	0.796615	0	3.96697	2.14436	7.36745	0	0	8.76625	7.17016
ADHFE1	9.72471	4.27	10.3377	8.59185	9.57141	8.68462	9.3768	8.97675	8.64327	0	3.32422	8.03487	9.24926	10.4434	9.3489	10.6112	7.47541	6.45867	8.15366	5.1941	5.99055	5.88547	5.9456	6.45061	7.29977	6.99651	7.96114	5.78778	6.97086	6.54311	7.93064	8.26819	7.69828	9.24662
ADI1	7.60178	7.92503	5.92361	5.22107	7.12744	6.48483	6.38933	5.77909	8.49699	4.63049	8.32231	9.73788	9.59277	6.35726	9.98157	5.91838	7.41605	4.14248	6.45936	6.55757	5.7434	5.35404	6.06816	6.19965	4.88849	5.7709	5.66116	5.09543	7.60587	4.86923	8.55503	7.23388	7.46375	6.71422
ADI1P2	0	0	0	0	0	0	0	0	0	0	0	0	1.83211	0	0	0	0	0	0	0	0	0	0	0	0	0	0	0	0	0	0	0	0	0
ADIG	0	3.79171	2.82039	5.75517	0	2.05876	7.07161	0	0	0	0	5.53443	0	8.85153	1.66489	2.44918	6.91564	0	0	0	0	1.29358	1.57426	2.61006	2.56445	0	2.6915	0	1.43112	7.5587	0	0	0	4.57655
ADIPOQ	1.72891	3.08037	4.70799	6.68438	8.9856	5.01523	6.09866	6.46789	5.39545	5.56971	6.64776	7.07529	5.84508	6.7427	5.78546	7.9216	7.47546	6.78015	4.95508	5.89044	7.97984	7.58374	7.53611	8.34604	6.28933	6.20843	7.04266	6.5333	3.04996	4.88529	3.44636	4.73981	5.41523	7.90209
ADIPOR1	10.9685	10.7573	6.6572	9.01649	6.54522	8.07409	5.6788	8.33599	9.6394	7.38143	7.20814	8.89249	6.16494	7.64286	5.34746	9.06647	7.2308	5.15889	5.86782	10.3123	10.4011	10.1839	10.4106	10.2265	9.47378	9.68198	9.38982	9.70948	10.3791	8.23859	10.5194	10.5848	6.02729	11.0276
ADIPOR1P1	0	0	0	0	3.07169	0	4.53848	0	0	0	0	0	2.2337	0	3.29627	2.11733	0	0	0	0.778494	0	0	0.992603	0	0	0	2.63458	0	0	0	0	0	0	0
ADIPOR1P2	0	0	3.26469	5.18059	0	0	0	0	0	0	0	0	0	0	1.33458	0	0	0	0	0	0	0	0	0	0	0	0	0	0	0	0	0	0	1.34065
ADIPOR2	5.53016	6.68258	1.97393	8.84476	2.74127	7.36546	5.89794	6.86949	6.52591	3.89335	8.32382	11.7828	3.84432	5.06926	7.68192	2.37729	9.39881	8.86807	6.65717	7.38312	7.94245	7.53303	8.02925	7.92733	7.66798	7.5417	7.23983	8.12586	7.59019	6.76695	7.47873	7.72212	7.01666	6.28342
ADIRF	6.93377	4.21913	3.53483	0	0	0	2.32464	2.11926	0	0	0	0	0	0	0	0	5.65535	6.87569	7.11581	6.83335	6.66973	6.78569	6.6095	7.29437	6.87265	7.22005	6.79446	5.3213	4.66614	3.98257	7.10765	6.13063	6.14616	0
ADK	10.4764	8.86555	11.0544	5.34399	8.87691	9.22026	10.4578	12.1497	10.0176	7.62976	12.295	1.81698	2.60555	10.3016	5.44208	6.81221	11.2422	7.22628	11.7359	10.2122	10.5264	10.4352	10.4078	10.3763	10.1245	10.2184	10.3534	11.0512	10.4953	9.84095	10.6111	10.6283	11.465	11.675
ADM	5.2365	4.55517	0	0	0	3.83385	1.20812	4.35436	2.8231	5.33985	2.64037	8.12055	1.06667	0	0	3.91037	0	0	0	6.44204	5.70324	6.0765	4.60433	5.24138	3.82565	5.86823	3.40654	3.26295	6.40733	3.45079	5.44805	5.0414	2.10413	7.05889
ADM2	3.91334	3.72978	0	0	8.13002	0	2.06186	0	6.25052	7.71933	8.2264	2.14259	1.18101	3.80077	0	7.53002	2.01873	0	0.79212	4.38843	4.84124	3.9016	4.82643	4.61717	4.12944	5.54922	0.698649	3.55864	3.67915	3.65946	3.86013	0.918524	0.914207	1.58372
ADM5	0	1.51305	2.1035	0	0	2.05908	1.14885	2.69885	2.14765	3.44492	0	0	6.21998	0	0	0	0	0	0	1.33913	3.4087	2.21854	2.97289	2.33022	2.73962	3.10759	0	4.43777	3.5538	0	3.08269	2.03762	0	0
ADNP	12.5104	11.3091	12.04	10.0187	10.2115	12.3652	11.8546	11.877	12.4987	11.0871	11.2693	10.412	9.25173	10.663	9.76069	8.55866	11.2394	12.3587	12.0059	11.8325	11.8185	11.1862	11.6607	11.3221	11.9382	11.4533	11.9617	12.0103	11.9692	13.6609	11.3736	11.7143	12.0434	12.316
ADNP2	6.62937	6.96647	8.00895	8.14494	7.59606	7.6935	7.3631	4.92904	7.62186	8.09862	7.80266	5.80941	6.51938	8.74929	7.00524	8.45405	7.55116	11.4077	7.67552	9.66365	9.86108	9.52893	9.72644	9.64801	9.0714	8.97541	9.53186	8.71157	10.2619	10.998	9.49065	10.4085	8.85245	8.29689
ADO	1.28706	0	0	1.73471	0	3.92305	0	0	0	0	0	4.74597	0	0	0	3.97649	1.2135	5.08964	0	3.9708	4.11901	4.24111	4.12462	4.49961	2.34952	5.20561	3.85034	3.02347	3.772	2.22759	3.94218	3.80737	1.87857	0
ADORA1	0.475134	0	3.07397	4.33275	6.97499	5.48908	5.2405	3.15591	5.12331	0	4.48061	7.13679	5.35598	6.6017	5.79715	8.35037	1.8667	4.41213	4.65976	3.97359	3.04879	2.79481	2.61602	2.91925	5.75191	5.98049	5.35698	3.15838	7.71749	3.99588	5.14471	4.33107	0	5.18884
ADORA2A	0	0	6.60004	7.01423	9.10239	2.37246	0	7.2364	0	0.56012	6.79186	9.01074	4.47236	6.45642	9.36479	5.59201	0	8.64433	0	0	0	0	0	0	0	0	4.32728	3.22259	0	4.35196	0	0	1.41711	6.77536
ADORA2B	0	0	6.50377	1.6685	0	4.21682	8.11401	4.34886	5.72469	0	8.29931	0	7.99118	3.38183	10.6419	0	5.27934	8.00689	3.56161	2.03041	4.26197	3.75253	3.78153	3.1164	5.92904	6.79587	5.1941	5.4702	7.57755	6.67712	0	0.921944	6.34945	7.07827
ADORA2BP1	0.648428	0	0	2.51375	0	0	0	0	0	0	0	0	3.21959	2.34304	0	0	0	0	0	0	0	0	0	0	0	0	0	0	0	0	0	0	0	0
ADORA3	6.03842	7.4441	8.30055	6.07235	5.37277	6.42151	8.69036	0	2.73427	0	0	0	0	0.660482	10.058	6.04666	9.89626	8.57179	10.1936	6.39561	7.5249	7.44633	7.61289	7.28108	5.77201	5.27151	4.45214	4.11296	6.58752	1.41698	7.03463	7.19034	6.7124	5.57906
ADPGK	8.93497	8.20552	8.51617	6.66136	3.54087	7.63277	7.55787	7.0797	9.34965	6.5244	5.16537	7.03383	6.73548	8.61449	8.44776	7.21448	2.75483	5.78343	7.94683	9.49219	9.40006	9.50926	9.81796	9.67469	9.63128	9.71372	9.41161	9.88032	12.023	10.4266	8.96521	9.36118	8.55288	7.0664
ADPRH	4.5022	0	5.72887	5.34353	8.20874	2.91039	7.66981	6.30027	5.97974	1.82882	7.74645	5.86411	4.19504	5.86821	0	8.14176	0	0	4.12351	2.8749	4.44529	4.03672	4.37574	4.32558	4.10203	4.06946	4.97436	4.60009	4.4126	7.72227	5.27057	7.02107	3.87623	7.33025
ADPRHL1	7.25739	5.48399	6.65627	7.68856	7.58006	4.57439	6.50291	7.96195	4.16642	2.54443	9.64423	4.73519	7.11239	3.17146	6.61216	7.60517	4.99465	5.51691	1.90904	6.26458	6.32392	5.57251	6.75214	5.88856	5.10506	6.08007	6.62422	5.29797	4.06717	0.974201	8.11635	8.05347	7.91486	1.95621
ADPRHL2	5.61416	1.50358	1.66746	5.26101	3.48427	4.52081	0	6.54667	0.945854	0	0	0	4.83164	2.33702	0	0.899293	6.09037	0	4.34058	5.88947	6.36638	6.62386	6.67491	6.69115	4.78043	6.56387	6.20983	5.2328	6.44166	5.09457	6.28306	3.99318	6.96086	8.48646
ADPRM	10.1821	7.16589	8.60559	6.0918	4.81438	8.91402	5.46216	3.47222	10.0462	0	4.655	6.30146	10.717	5.5515	10.227	8.2268	4.85951	4.95833	6.79323	6.18967	6.93052	6.95329	7.31959	7.56351	7.56296	8.0734	7.96109	9.29672	7.71676	6.36701	7.10553	8.43798	6.62149	0
ADRA1A	6.99597	1.32291	8.41099	7.55205	6.77211	7.35526	9.80614	8.85459	7.32086	5.83382	10.075	7.21641	9.20457	8.4244	9.73286	8.14308	3.95611	3.07224	6.13285	3.20724	3.52998	4.73571	5.05299	5.53747	5.721	4.44394	1.52558	6.10428	0	6.78103	2.94564	4.36461	6.85912	7.55831
ADRA1B	0	1.50073	4.35931	1.73316	0	3.37516	5.5059	1.89141	0	1.39331	0	0	0	0	0	7.14899	2.47225	0	1.40339	4.25726	1.47532	2.20386	1.62326	2.18102	2.49926	2.58837	2.42098	4.45564	3.53671	2.44256	0	0	3.36041	0
ADRA1D	0	0	5.31231	7.43662	0	0	1.4359	7.3627	3.13609	0.151987	0	0	0	3.11243	0	6.56702	7.45015	5.75328	0.334657	0	3.80976	1.39044	2.58153	1.31184	0	5.4577	2.99653	0.826453	2.36194	0	0	0	0	1.65298
ADRA2A	0	0	0	1.73453	0	1.36418	3.40873	4.42231	0	6.32337	7.96654	0	9.60172	1.45103	0	0	1.21366	8.13013	2.70859	5.16113	6.45556	5.81591	6.09565	7.66755	6.64084	5.67316	6.4586	6.60039	4.71878	0	7.14727	8.31725	6.36908	0
ADRA2B	0	0	6.83247	8.13157	3.77834	6.22849	5.78496	5.43451	1.16859	1.40652	2.85288	5.85307	7.698	4.9839	9.66141	3.76266	0	5.49301	4.81361	5.71982	4.5863	2.6466	2.6552	5.56537	3.82968	2.88822	2.95746	2.4286	2.34051	4.30852	6.38089	0	6.41446	8.4157
ADRA2C	0	0	1.83811	7.93601	2.81439	6.43545	4.39214	5.12156	0	7.66629	2.66753	0	0	4.35805	10.2488	0	4.3417	2.40197	0	4.07358	4.50927	3.50847	2.41049	2.98932	2.96485	1.31339	4.80579	5.03962	0.825656	5.9148	5.23919	4.00419	3.89008	0
ADRB1	0.364838	0	3.11645	4.4582	3.77958	3.92295	1.14039	0	3.64742	4.14759	3.74827	6.03308	4.24202	5.89366	6.92034	1.66377	3.04287	4.12838	1.68409	1.34446	1.49219	0.608703	2.06113	3.66418	3.24013	3.00465	1.574	3.8745	3.90342	5.88291	3.3273	0	3.17385	1.3304
ADRB2	0	6.33676	4.65264	2.50109	3.11086	4.19621	10.9489	7.87186	6.5069	0	10.4606	3.50315	0.713987	3.27503	6.54724	11.3953	7.15172	2.22455	2.93515	7.30941	8.42761	6.33181	7.6397	8.52783	8.15766	9.94981	8.76607	9.20241	6.59117	3.19992	9.02615	10.4605	2.66847	2.01043
ADRB3	2.28688	4.84924	5.29605	6.39541	5.12341	3.02416	3.01312	2.84566	2.51025	7.89394	4.37384	6.53658	7.09714	6.40322	6.08836	7.95112	2.21896	3.3387	2.02578	3.78931	3.2679	3.88211	2.59344	1.80506	2.75859	1.59805	2.04304	2.29397	2.74829	0.72086	3.88229	3.98937	5.43659	6.82843
ADRM1	8.28396	8.45502	8.0516	5.17167	9.24116	7.11136	7.44872	4.33472	9.2045	7.62405	7.7393	7.61669	7.58589	9.72163	8.99472	6.08174	0	4.63373	8.3701	8.87235	9.52555	8.82817	9.46775	9.30169	8.7605	8.95363	7.71298	8.94252	9.4039	6.48797	8.91494	8.7054	6.21933	7.53621
ADSL	10.2292	10.3853	10.5679	10.1724	9.06001	9.42063	8.68147	9.72417	9.12416	8.90213	8.6028	11.0199	8.88853	11.2869	11.285	6.49891	11.585	8.44278	12.0289	10.4959	11.0952	11.1621	11.1903	10.8648	9.75435	10.5251	9.55144	11.1026	10.7009	11.138	10.6833	10.91	10.8441	10.5126
ADSS	13.2466	10.8702	10.7179	9.87947	10.2432	10.5616	10.1035	9.75196	12.6235	9.73842	9.41022	8.74189	9.48012	9.77566	10.9367	8.22007	10.3946	10.4808	9.36996	10.7291	10.2707	10.2631	10.3535	10.4221	10.5994	10.1703	10.2492	10.7269	10.23	9.41904	9.74177	10.4531	11.1092	11.1811
ADSSL1	7.21615	4.94811	5.51928	4.09154	8.78199	7.75959	7.58345	4.92169	2.76628	0.367129	4.51042	8.70661	4.82422	6.14536	5.13683	4.64706	2.91453	3.12717	4.25309	6.68196	6.84775	7.75002	6.01582	6.92819	6.29982	7.33575	6.72044	4.76801	4.06882	5.9209	6.48719	5.06946	6.95608	7.52206
ADPRP	0.245409	0	5.44417	7.64426	5.54353	5.59922	8.72034	7.13472	4.69707	8.01894	8.00715	7.51395	4.16273	8.63631	6.35627	6.486	7.5333	10.6217	2.47428	5.55926	3.46647	2.81545	2.81804	4.18653	5.45647	4.2658	4.00296	4.37795	1.61404	3.10726	4.42068	3.16485	3.13755	5.65423
AE000658.25	0	0	0	3.01443	3.12355	0	1.78484	0	0	0	7.53841	0	0	4.34267	0	3.76513	3.99437	0	0	0	0	0	0	0	0	0	0	0	0	0.487835	0	0	1.22116	2.4882
AE000658.30	0	0	0	2.79279	2.05609	1.50873	0	0	0	0	0	0	0	0	0	7.98631	0	0	0	1.80416	1.81538	0	0	1.37497	0	0	2.01842	0	0	0.513431	0	4.55429	0	0
AE000660.21	0	0	0	0	0	3.65671	0	0	0	0	0	0	0	0	8.04724	2.07083	0	0	0	0	0.623138	0	0	0	0	0	0	0	0	4.3799	0	0	0	0
AE000660.4	0	0	2.10428	0	1.8294	1.36698	1.7721	1.90112	0.954883	2.32756	0	5.64931	2.45793	2.33992	0	0	0	0	0	0	0	0	0	0	0	0	0	0	0	0	0	0	0	0
AEBP1	10.092	13.4105	8.45412	9.32026	8.08253	12.1125	12.393	12.2474	11.067	11.3937	14.1414	8.03758	9.20995	11.0522	11.2995	6.73542	8.33738	8.5452	10.7773	14.0377	14.685	14.9125	14.8274	14.2315	12.9592	14.0799	13.9079	12.2044	12.4384	10.5551	13.4069	12.8163	10.8586	12.6916
AEBP2	10.0858	10.5481	10.1997	9.61639	10.905	9.97299	8.98662	9.22274	9.24752	10.6111	5.50939	9.00424	9.3755	10.7589	5.3812	4.93472	8.93245	11.4009	9.60233	9.20895	9.36309	9.407	9.1331	9.43902	8.83993	9.09566	9.25357	9.21558	9.4259	10.0347	9.0988	8.89553	9.58627	10.0319
AEN	10.1185	5.69847	7.78532	5.25609	4.60355	6.19149	5.75258	6.88681	0	4.17428	10.1339	4.62271	2.50805	7.02528	2.7318	3.63778	3.89491	0	8.45214	7.11536	7.02397	7.37601	7.1164	6.8165	7.32228	6.67726	6.45522	6.90838	6.8014	3.31985	7.58778	6.17522	7.32442	4.86932
AES	8.86958	7.68493	8.15112	3.81257	4.62738	7.57698	7.58116	6.71096	8.30654	7.42078	5.87064	7.1885	6.25897	6.51842	0	7.19693	4.06987	6.43059	10.2161	11.1576	11.2838	11.2437	11.2718	11.1235	9.18012	9.65678	9.3469	10.4806	9.81636	5.91491	9.95881	9.81049	5.21445	5.13937
AF011889.5	8.84997	11.0474	5.15653	6.77434	12.7944	9.90519	10.1697	6.67006	10.139	7.79823	0	12.5893	8.77031	7.7677	4.66441	5.79355	5.68399	11.6143	7.94975	10.2842	10.0831	10.2086	10.4291	10.4901	10.2109	10.3078	10.7709	10.8594	9.73114	7.50864	9.85759	9.34524	6.24207	7.75493
AF013593.1	0	0	5.57159	7.18341	3.77649	4.61052	3.83126	3.86309	8.04662	0	0	7.98107	9.43307	5.22387	1.3358	5.63519	0	0	3.9809	0	0	0	1.61877	0	0	1.80444	1.10139	0.617466	0	0	0	0	6.27966	0
AF038458.4	0.350445	0	4.99074	2.56912	8.01364	1.35396	0	0	0	0	2.76462	0	0.719157	1.77979	0	1.44249	0	0	0	0	0	0	0	0	0	0	0	0	0	0	0	0	0	3.95202
AF121897.4	0	0	1.07061	1.73679	0	0	0	0	0	0.774217	0	1.84443	1.54784	1.11015	0	1.85108	0	0	0.637051	0	0	0	0	0	0	0	0	0	0	0	0	0	0	0
AF131215.1	0.364978	5.15776	0	0	0	0	0	1.26973	0	0	0	0	0	1.49135	0	0	0	0	0	0	0	0	0.584139	0	0	0	0	0	0	0.845385	0	0	0	7.49917
AF146191.6	0	0	0	0	0	0	1.18321	2.6941	0	0	0	0	3.10727	0	1.30188	3.97122	0	0	0	0	0	0	0	0	0	0	0	0	0	0	0	0	0	0
AF165138.7	0	0	8.29492	7.90929	8.23138	3.5702	8.44505	6.10426	7.46947	4.36225	2.62463	2.39964	8.51711	6.65831	4.819	9.60705	1.39474	3.78071	3.76045	3.63652	1.77893	0.648107	1.65175	1.50994	0	0	0.963291	2.18013	2.08848	2.86029	1.76752	0	6.06562	8.31424
AF186192.5	0	0	0	1.77301	3.58313	7.99864	2.84715	5.59196	0	1.74676	9.92052	0	3.13879	0	2.6779	4.55347	0	0	0	2.40681	3.77862	3.36976	0	0	5.36985	5.41916	3.95234	5.06211	4.92727	0	0	0	2.74674	6.09965
AF196972.10	0	0	0	0	0	5.58998	0	0	0	1.64553	0	0	0.738843	0	0	0	0	0	0	0	0	0	0	0	0	0	0	0	0	0	0	0	0	0
AF196972.3	0	5.38822	7.07739	8.55585	8.65418	8.27641	6.45697	8.02787	4.70599	8.45351	7.57975	1.85251	5.20141	4.31912	5.2059	9.11711	2.90543	4.23147	4.59937	2.81912	3.338	3.1503	1.77078	1.95499	3.27705	4.8656	3.88051	0	2.42179	4.05407	3.80246	2.29465	5.76591	6.65315
AF196972.4	0	0	4.91557	4.96815	3.77761	7.5689	3.94988	5.00737	1.90922	4.46066	7.62117	7.84068	7.93228	3.89404	5.10803	4.43847	0	0	0.629552	0	1.12104	1.60411	0	0	4.12035	0	0	0	1.20867	0	0	0	0	6.69849
AF213884.1	7.69804	0	4.93201	5.37318	5.9224	5.16606	4.87704	6.5046	0	0	0	0	5.93447	0	6.77001	0	3.81176	6.36284	0	3.4169	0.66583	2.34257	0	1.21147	2.54535	1.79672	0	0	0	5.14292	5.16276	0	5.05037	0
AF224669.3	0	0	2.10091	0	0	1.39025	0	0	0	0	0	0	0	1.50396	0	0	0	0	0	0	0	0	0	0.507462	0	0	0	0	0	0	0	0	0	0
AF238378.7	0	0	5.07534	4.53166	0	4.20059	0	0	0	0	0	0	0	0	0	7.61952	0	0	0	0	0	0	0	0	0	0	0	0	0	2.00779	0	0	0	0
AF238380.8	0	0	0	2.49706	0	0	0	0	0	0	0	0	0	0	0	0	0	0	0	0	0	0	0	0	0	0	0	0	0	0	0	0	0	0
AF241726.2	0	0	2.39614	5.51012	5.55476	4.40583	4.17678	5.28566	0	6.15075	0	5.43953	5.69376	4.28806	6.98098	1.83528	0	5.99993	4.1151	2.89183	0	0	1.31612	0	2.50373	0	2.11093	0	0	0	0	0	4.61708	0
AF277315.13	0	0	0	0	0	0	0	0	0	0	0	0	0	2.49005	0	0	0	0	0	0	0	0	0	0	0	0	0	0	0	0	0	0	0	0
AF277315.19	0	0	6.70097	5.71352	0	4.34287	4.28822	0	0	0	0	0	0	0	0	0	0	5.024	0	0	1.21173	0	0.681513	0	1.13869	1.97863	0	0	0	0	0	0	0	0
AFAP1	8.12186	8.3262	9.08226	10.0368	10.7016	9.37541	8.30506	7.50624	7.87808	7.12436	9.4485	10.6496	8.60705	8.18649	8.95192	10.0907	11.1962	8.46978	8.43544	8.47269	8.52453	7.95254	8.87577	8.4569	8.75674	8.28928	8.46658	7.73467	8.54449	4.62631	7.83128	6.03107	8.06245	8.28183
AFAP1L1	8.32385	8.54013	6.48143	9.58607	9.41866	6.04872	8.01659	7.73825	5.67275	4.82264	3.46832	7.0875	11.3567	7.02318	4.388	9.7229	7.06584	8.59901	6.41712	7.95946	7.72653	8.32092	7.9527	7.93835	7.17332	7.71017	7.23072	6.99927	6.6335	4.55948	7.07554	9.03243	7.58415	7.93562
AFAP1L2	6.98083	6.89714	7.93948	9.17835	9.09851	8.02401	9.31223	8.50543	3.35445	7.17071	6.2507	7.6606	6.97625	10.3342	9.78242	8.76674	10.2723	3.93613	7.28837	7.92566	8.26378	8.1321	8.46758	8.53386	9.56271	8.72962	8.26817	7.31396	7.12033	8.43296	7.76136	9.11419	6.61402	7.50542
AFDN	12.268	12.6651	12.4932	12.1306	11.7789	13.0104	11.5438	12.4642	11.1732	11.1961	13.2821	12.7156	10.3261	9.7495	10.331	9.08278	13.4871	12.2837	13.5747	12.1273	11.8027	11.6081	11.7663	11.477	11.6914	11.5908	12.3725	11.021	12.8973	13.2986	10.6234	10.8371	13.4235	12.0011
AFF1	11.4302	12.2936	10.9593	7.43483	10.543	9.44984	10.1801	10.3934	12.129	10.7623	9.11633	7.43114	10.6039	10.1674	9.28743	9.38185	9.64775	6.94048	12.0548	12.4999	12.5817	12.6059	12.6224	12.7622	11.8034	11.9891	12.308	11.9831	12.2123	11.1148	12.4033	12.489	11.0083	11.5749
AFF2	3.96918	8.94868	9.16035	9.5571	10.2476	7.93309	9.08814	9.8908	8.60324	10.5815	9.81796	11.833	7.65726	8.21647	10.6862	7.62402	1.55434	6.94432	8.15184	8.4733	7.16693	6.96987	8.28272	6.84097	8.0825	6.59182	6.20016	9.15725	9.36295	5.2882	9.47085	7.94911	7.58258	8.30623
AFF3	2.13384	2.06155	9.74555	10.3464	8.88854	7.48018	9.61531	8.30243	9.86084	9.26661	10.3991	11.6034	9.37729	10.1481	11.0641	11.1309	9.61014	11.0701	7.04104	9.54745	7.8782	8.69073	10.1988	8.98689	11.4821	11.2775	11.9406	11.7008	8.77003	7.86707	11.4024	11.3956	9.56366	9.63486
AFF4	12.076	12.3808	12.4194	10.5583	9.31901	10.7997	10.8731	11.1628	11.6749	11.4984	5.65299	12.7937	12.5907	11.4052	8.00338	10.1695	11.9496	10.0409	13.027	11.6801	11.4843	11.6611	11.4764	11.347	11.9885	11.3843	12.0316	11.3969	10.84	11.6771	11.9809	12.1994	12.4049	10.3692
AFG3L1P	7.40411	3.02362	6.78219	8.65707	5.21426	6.62582	9.12145	6.32629	5.03085	2.56485	0	6.95953	2.77135	2.32528	8.18388	5.83713	1.03615	3.41408	2.91195	5.21881	6.10389	5.70067	5.81847	6.37839	6.73489	5.5408	7.13663	6.44279	6.51217	6.56438	5.67144	3.96663	2.22879	6.3598
AFG3L2	12.3428	9.66214	11.3106	10.0219	12.2578	10.0134	10.5935	8.50856	10.2283	10.464	11.8085	7.29214	12.5123	12.8176	6.21718	11.2164	10.7423	10.1987	12.124	11.2069	11.3771	11.2622	11.3152	11.0918	11.1244	11.1081	10.8427	10.6802	11.0879	10.6423	10.4763	10.6827	10.6484	10.6803
AFG3L2P1	0.36261	0	9.6829	9.07012	8.44006	7.5027	10.6902	7.48494	0	6.08158	6.72686	4.42401	9.47959	6.98371	5.81101	10.8617	0	8.59041	7.20913	4.47444	0	3.29214	1.35994	2.75847	5.06873	0.704272	2.91262	0.62213	2.85033	3.05084	4.11225	0.525819	5.6104	2.01053
AFM	0.321393	0	8.38482	9.35539	6.70149	8.65031	9.18986	6.5646	4.42767	0.267762	10.7122	10.195	5.65976	9.70144	0	5.97367	8.24946	1.37052	2.53698	3.83628	2.51003	4.03614	0	1.73516	5.96823	6.21555	4.22226	0	0	2.39117	0.721779	0	8.10866	9.26927
AFMID	9.52999	10.6477	7.05785	7.75096	5.53419	7.72074	7.19846	7.11557	6.49302	6.35244	7.27357	5.47463	6.7133	8.24765	8.61593	5.39584	4.71378	7.2295	7.96657	11.0744	11.1595	11.94	10.9274	11.1323	8.46102	9.30193	8.9864	8.11565	8.22972	8.53309	10.6619	10.5109	4.8319	8.11484
AFP	2.62686	6.3737	8.3554	10.6935	10.7925	8.14808	8.51772	10.5584	9.58789	6.46526	9.12793	9.93419	11.9359	13.5079	10.7855	8.93117	4.82706	8.16504	8.30145	4.77373	1.01091	2.58379	2.09127	1.32821	4.72067	4.20818	7.10652	0	1.46681	8.17429	0	0	7.59872	7.87474
AFPPH	12.4817	10.6475	10.3261	10.2251	10.2392	11.5549	10.6571	10.9713	9.75112	10.1674	12.4224	9.18312	9.58226	9.29368	10.0413	10.0974	9.95335	10.2813	9.59737	10.7894	10.621	10.8119	10.7308	10.8551	10.6943	10.8664	10.576	11.4293	11.8175	11.268	10.3098	10.744	10.8306	9.77888
AGA	2.47171	8.0285	7.48919	10.391	10.3168	9.93279	8.62149	8.03389	8.60499	9.2715	9.04983	6.73429	11.0607	10.4891	9.61112	8.88135	8.43722	10.9924	10.0899	8.33367	8.58855	8.36515	8.07341	8.57739	8.90867	8.43056	9.16359	9.5254	9.0871	9.0632	9.09017	9.60837	8.82359	10.3503
AGAP1	9.63513	7.76703	7.56619	10.3642	9.28886	10.2566	9.50341	9.46138	6.57374	5.49788	3.03302	11.2761	10.1248	9.34189	8.92011	12.715	9.65699	6.53164	11.03	9.24402	9.42921	9.66397	9.47966	9.32976	10.2505	9.52879	9.77778	8.61638	10.2057	9.11386	9.66322	9.42035	10.1299	8.02591
AGAP10P	8.76885	0	10.4907	11.7613	10.3872	10.0331	11.7319	9.53421	10.4239	9.36134	13.117	7.76404	6.02313	11.9025	12.7171	3.97713	13.498	8.64252	0	6.5753	8.19294	8.84187	10.0842	8.30757	8.15438	9.76597	9.62265	9.6518	8.22451	10.7494	9.80265	10.1664	10.0868	10.6901
AGAP12P	5.55737	3.35974	6.67198	4.6107	13.7281	10.5515	10.547	10.3937	7.61124	7.28709	10.5457	13.8463	11.4646	13.5654	13.3423	12.8427	8.04258	11.8582	12.2816	10.5649	9.69662	10.2465	10.1683	10.4301	10.6573	8.04085	10.5736	8.52776	7.50384	1.15418	9.58419	5.00695	10.4186	7.31548
AGAP13P	0	0	3.1397	0	2.73266	2.94156	9.91532	5.19089	0	0	12.4723	3.50634	2.69905	0	0	1.50682	1.84507	4.23181	0	2.14935	1.06481	5.37926	4.42824	5.21738	3.28265	0	0	0.995715	3.04866	0	0	0	0	10.0975
AGAP14	0	1.50903	7.60406	3.00158	11.4692	11.7331	11.0246	10.3704	4.96006	1.11962	8.90234	7.15386	12.4851	2.33855	13.6968	6.66098	11.2565	11.5005	9.53305	8.72092	8.65301	7.47741	8.54182	8.62182	7.48767	6.4779	8.75228	4.39857	6.16266	12.56	4.94816	1.47122	9.46306	11.0881
AGAP2	3.45579	7.88278	7.45047	8.81153	9.19535	5.35156	7.72333	9.03162	8.88479	5.71279	7.19087	9.66668	9.21716	6.49486	9.7563	5.1437	4.4927	3.29648	7.25138	8.75033	7.03682	8.22914	8.22163	8.94871	7.43294	8.08849	8.25476	9.22477	7.61609	4.11233	7.84008	6.87132	6.74107	6.96717
AGAP3	8.1878	6.62015	7.97034	8.8931	9.16254	8.43336	8.49794	7.75014	4.96038	9.78423	9.25892	5.61565	6.29942	7.9926	10.4622	8.46992	8.20759	9.6169	6.59732	8.10753	8.3963	8.1376	8.47486	8.54978	8.11733	8.97723	8.41921	7.95897	8.23626	5.47981	8.52099	8.12289	7.71	8.32454
AGAP4	8.51396	11.2295	11.5889	13.0121	13.0631	14.1286	13.7658	13.8761	13.7482	12.9575	16.2205	14.3533	13.8477	13.5944	12.3353	15.4316	15.7702	11.7678	13.9826	10.8147	10.5719	10.6211	11.1013	10.6969	11.0828	11.6896	11.3355	10.718	10.9188	11.2878	9.7996	11.9555	12.9983	12.5337
AGAP5	13.1189	10.4963	14.5162	12.6057	13.2692	12.3005	12.8993	12.7117	7.9686	9.53228	12.4874	15.8655	13.6339	12.9556	10.0767	4.01978	12.5777	14.3065	10.1566	12.102	11.4759	11.6253	11.5493	11.5556	11.734	12.1635	10.4263	11.6844	11.284	10.3019	11.3897	11.0042	7.9994	13.0988
AGAP6	9.71638	12.8998	13.5482	11.3803	13.7891	10.9597	12.056	12.6591	12.1901	12.4195	8.61304	2.65245	10.6415	11.1474	10.4088	12.5932	13.0777	13.6911	12.725	13.1977	13.0017	13.1271	13.1329	12.8071	13.1437	13.8588	13.1411	13.3994	12.6261	11.2648	12.5104	12.0247	12.1888	11.9973
AGAP7P	1.84142	0	12.8374	9.97401	13.6483	12.0542	9.8657	8.77734	4.27254	0.304061	8.16135	10.4431	13.4536	12.9344	13.3231	10.6934	12.9478	13.8654	9.74688	8.77247	8.19944	9.64689	7.24204	9.01847	8.048	9.76873	8.40004	9.59484	11.5514	10.1208	6.68055	8.68134	11.7442	11.9783
AGAP9	14.3001	11.8274	11.5961	12.7624	7.91085	10.8166	10.5842	9.85225	10.5412	11.6465	7.28815	0	8.67131	12.0389	4.28331	13.538	12.7375	13.5989	12.8545	12.0084	12.0958	12.0647	12.2306	12.0761	13.2909	13.8843	13.1541	12.7581	11.9546	10.6456	12.8424	13.3721	12.6778	10.6744
AGBL1	1.20517	0	6.47114	9.9554	8.74194	8.34235	8.00011	6.32929	5.49034	3.76851	8.77303	9.77302	6.60677	9.8962	8.18018	9.49072	8.8089	9.03784	6.9561	3.00837	2.83909	2.27713	2.28736	4.0691	3.73827	3.91352	4.38362	2.16672	3.30234	8.05997	4.57393	0.337799	8.18328	7.25972
AGBL2	1.23207	1.42059	8.53638	8.3743	8.24807	8.34769	8.19869	7.29649	8.66701	10.6925	9.27606	10.7607	10.8774	9.6666	10.5035	9.62371	8.83257	8.48798	7.56091	6.09451	4.78923	5.95071	6.4111	5.0207	6.96969	4.78613	6.63112	7.66705	6.24334	8.57718	6.76262	6.5589	6.70622	9.41487
AGBL3	8.79477	9.20938	8.22475	10.0127	7.06401	9.41187	8.01706	6.33736	5.01684	7.28649	0	4.31551	11.7181	9.15565	7.72957	10.1681	9.41784	8.80261	10.3279	5.78818	6.41884	6.85936	6.43999	6.47311	8.00478	8.46047	7.23794	8.11616	5.7868	10.2103	7.31016	7.96719	8.95179	6.05852
AGBL4	0.24418	4.59558	8.37753	10.3844	7.10145	8.3007	7.75447	8.10275	5.11771	3.8047	3.48985	9.42168	8.10068	3.10685	8.38231	7.95519	2.40528	10.1138	7.26245	5.63134	5.56797	5.17842	4.65774	4.55125	5.38655	6.13125	5.81138	5.0443	2.44924	8.08419	3.17824	4.73761	6.51278	8.81921
AGBL5	7.91194	8.68581	7.79187	8.46297	7.59276	7.69604	10.7382	6.72464	7.38164	8.94648	8.4425	11.5968	7.23227	5.87393	8.22369	8.31123	7.19058	9.85953	10.4664	9.67521	9.45475	9.87141	8.77307	9.66306	9.18155	10.2098	9.22093	10.086	10.4393	5.24598	10.8627	9.98708	8.05501	10.3665
AGER	4.92606	0	6.8341	6.9662	6.58385	8.50434	9.22847	7.41871	5.99006	12.3256	0	12.0164	9.76048	6.35963	6.35859	6.26115	8.40856	4.72052	4.75199	6.4968	6.56414	6.6995	6.86727	6.94951	7.34019	8.37025	7.76764	8.01891	6.1918	6.82283	6.04942	5.7763	8.8844	6.62535
AGFG1	11.276	12.0922	10.0857	9.94002	8.8105	9.59528	8.31003	9.51779	10.6823	9.57805	9.8766	9.34201	7.81206	10.0883	9.09166	10.8045	6.48987	9.44428	10.4092	10.5358	10.8297	10.7366	10.5609	10.6769	10.2598	9.90954	10.3421	10.8101	11.6533	10.839	11.2824	10.9857	10.4798	10.2805
AGFG2	1.87081	2.44578	8.27036	6.69675	7.84164	3.47337	6.74092	7.04952	5.44739	2.67168	4.44396	7.14367	7.96389	9.92649	7.46166	8.64506	7.29431	6.70692	5.60796	7.96873	8.62923	8.74256	8.6431	8.82877	6.97079	8.15716	8.48321	8.748	8.20748	7.77219	6.21804	7.80908	6.24749	6.06773
AGGF1	11.932	11.9147	9.98195	10.3431	9.77355	11.5386	10.6692	11.7814	11.2172	10.2541	12.1961	9.15107	10.4931	9.1208	8.95871	10.1051	11.4658	10.7986	11.9355	10.136	10.1163	10.7326	10.0668	9.66239	10.4353	10.6624	10.2006	10.6676	10.0925	10.5232	10.8233	11.0464	11.6198	9.60514
AGGF1P1	3.27858	0	2.7064	5.72651	0	3.60081	3.85001	1.90941	0	1.41137	0	3.13695	0	0.665321	2.50153	8.54553	8.00503	6.84937	3.14063	1.34747	0.684168	1.36775	0	0	0	1.19028	0	1.67615	0	0	3.53222	0	1.88692	6.56305
AGGF1P10	0.366314	2.71783	3.82932	1.74432	6.50515	3.39274	4.9708	1.24636	0.39269	0	2.85709	0	6.55172	0.662906	1.34949	0.905439	0	0	0	2.02886	1.4932	0	0	1.23267	0	2.7555	0	0	0	0	0	0	1.8829	4.66829
AGGF1P2	0	5.37139	0	2.49698	7.84077	0	4.64382	5.38107	2.13678	0	0	0	7.9434	3.43261	8.17227	0	6.38954	0	6.83525	2.01444	0	0	0.606888	1.22189	3.16774	3.38709	3.04744	0.623113	0	4.83415	3.07553	4.38125	3.8353	0
AGGF1P3	0.351648	0	1.03707	0	1.79967	0	0	0	0.376167	1.08609	0	0	2.24056	1.42837	0	0.879801	0	0	0	0	0	0	0	0	1.03144	0	0	0	0	0	0	0	0	0
AGGF1P4	0	0	0	0	1.83325	0	0	0	0	0	0	0	0	0	2.01561	2.62544	0	0	0	0	0	0	0	0	0	0	0	0	0	0	0	0	0	1.34138
AGGF1P5	0	0	0	0	2.61833	1.36328	1.78476	2.97206	0	0	0	4.02282	5.12859	2.89037	0	3.51127	0	0	0	0	0	0	0	0	0	0	0	0	0	1.58644	0	0	1.87	3.35282
AGGF1P6	0	0	1.06043	6.94857	1.83489	2.05156	4.44336	1.24415	5.04284	5.1742	4.98868	5.09154	4.46963	5.62726	7.26944	0	0	3.31902	2.10786	2.44747	1.11712	0	0	0	0	0	1.08821	0	0	0	2.20684	0	2.65861	5.05389
AGGF1P7	0	0	0	0	3.12115	0	0	0	0	0	0	0	0	0.662002	0	0	0	2.67081	0	0	0	0	0	0	0	0	0	0	0	0	0	0	0	0
AGGF1P8	1.26989	0	2.40733	3.91278	4.58433	2.50619	5.07482	2.68407	5.8011	1.99231	7.31546	4.40336	2.88373	3.09498	3.33765	4.41092	3.72109	4.36196	4.24876	4.92772	2.88234	2.70733	3.34655	1.66221	5.47949	3.50945	3.01428	3.97156	2.40742	4.87081	4.34624	2.14149	2.64668	2.82342
AGGF1P9	0	0	0	0	4.55485	0	0	0	0	0	7.34265	0	4.1059	0	4.63448	3.23775	1.52972	0	0	0	0	0	0	0	0	0	1.06935	0	0	0	0	0	0	1.31878
AGK	7.54209	9.49103	9.13671	8.47122	8.00895	9.75004	9.80064	8.81037	9.90163	6.80342	9.15668	12.6763	9.50018	9.48583	8.64715	0	9.55867	8.42102	8.09795	8.41187	8.57091	8.94106	8.47342	9.05885	8.06125	8.8098	8.36874	8.76029	8.37186	5.71614	7.92718	8.05365	10.034	9.82905
AGL	11.8608	11.6623	12.0628	12.5219	13.536	12.5291	11.8997	12.7264	11.8063	11.0299	9.69897	10.6666	11.3519	12.2526	12.8227	11.5199	10.5633	11.8153	11.5243	10.5767	10.9639	10.5718	10.5171	10.6463	11.5275	11.0702	12.0888	11.6372	11.2237	11.8446	10.7624	12.3773	11.2695	12.9338
AGMAP	0.897382	0	3.57951	8.48424	7.81591	6.37281	5.11954	3.19902	2.58049	4.18374	7.23019	7.30559	4.69919	6.83978	7.38616	8.13583	2.64628	8.18932	2.11081	3.81261	4.25467	4.0166	3.53061	5.63983	5.60169	5.83455	5.30191	5.83743	5.77911	7.286	4.3054	5.71869	2.32498	6.74335
AGMO	0.978455	0.920027	9.73542	7.20231	8.77968	6.625	6.72065	8.21893	2.29343	9.30796	6.59784	6.479	8.01607	7.48281	5.64346	2.42737	3.59628	9.24873	3.54443	4.57133	4.37522	3.89618	4.25629	4.82152	6.73294	4.78895	2.96884	4.89852	4.29243	9.74346	3.20434	0	5.7679	9.1234
AGO1	10.523	8.67045	7.93943	7.07175	6.18965	9.10362	8.12502	8.39336	7.92171	8.14666	8.05836	8.05756	5.53583	6.85253	6.92275	3.09792	7.19207	8.86108	8.71513	10.4723	10.5007	10.4629	10.2739	10.1008	9.87409	10.5552	10.068	10.2018	10.6053	10.8327	9.9671	8.90158	8.0166	8.56292
AGO2	9.5174	9.92015	11.2859	7.00586	10.7072	8.91374	9.47105	8.58122	8.51739	7.15042	6.77827	11.7437	9.90595	10.2419	8.30002	10.2727	5.97712	4.99382	5.69911	9.5917	9.52777	9.40058	9.45904	9.87404	10.3356	10.2083	9.32904	10.3582	9.53383	7.0385	9.08443	8.97543	9.14429	8.14807
AGO3	10.3475	11.3731	10.8294	9.03984	11.2881	9.77744	9.74289	9.63153	8.41662	5.92543	8.53513	4.34193	8.37822	9.48151	9.09836	9.09395	9.05526	8.37716	12.6027	10.2368	10.2296	10.3958	10.2657	10.3774	10.4181	10.4479	10.9142	10.6315	10.435	9.7057	9.97632	9.66362	10.2385	9.74441
AGO4	10.3716	8.37581	10.3787	11.2167	10.6519	11.331	10.6752	12.0853	8.12272	7.57136	9.1905	12.7114	13.6764	8.69942	6.50175	11.6876	8.72163	14.2483	8.60426	8.68994	8.18931	9.22391	8.99812	8.63146	9.34504	9.24616	8.66128	7.96669	8.82208	13.1797	8.69039	9.13087	9.32564	9.23681
AGPAP1	7.16013	6.92653	1.89627	5.27141	3.77673	9.2989	5.98593	5.89659	5.03972	0.369579	0	0	8.645	4.22384	1.44091	0	6.17028	2.16223	4.66782	7.64427	8.5825	7.85282	8.27789	8.49905	6.61194	7.80512	8.5152	7.86949	8.94754	8.85288	7.60562	8.75392	4.25878	10.5177
AGPAP2	1.71195	5.30471	3.57278	4.2732	6.14748	4.77066	5.59761	5.04612	0	8.48494	0	4.56131	0	2.9673	2.7876	0	0	4.82806	2.39413	7.1075	7.40154	7.30704	7.48315	7.8004	6.68961	7.74927	6.84837	6.84847	6.62419	5.6793	7.33938	7.39318	4.17605	3.55454
AGPAP3	10.2247	8.97499	7.35842	8.14558	7.84967	9.04058	7.29563	8.06297	7.48617	9.52321	10.1458	3.99665	7.08255	6.08379	7.54838	7.49378	7.89984	0.552059	5.83987	8.76722	9.36506	9.67723	9.1477	9.47269	9.20158	7.94733	9.41857	8.84989	8.21829	5.62837	10.0937	9.98729	6.92652	5.91299
AGPAP4	8.83532	6.30889	4.90297	7.37727	8.47218	6.64012	8.11548	6.23267	5.96232	0.122356	9.3708	2.13391	7.86921	7.75084	9.73343	7.68171	8.67787	6.40919	7.13767	6.19901	7.46777	7.10388	6.71646	7.36056	7.38719	7.78338	6.26092	6.38958	8.36897	9.29573	6.64459	3.63259	7.29501	9.32327
AGPAP5	9.64644	4.54931	9.7082	7.04563	7.19318	7.48236	8.14321	8.01243	6.08061	0	5.6846	3.60062	8.03153	9.00383	2.17657	4.20969	9.03308	3.13277	6.47118	8.40426	8.85753	8.59823	9.00716	8.43598	8.03367	7.74297	7.87963	7.45657	7.20359	6.33875	8.38172	7.07665	8.03988	6.65243
AGPS	11.8719	10.5359	12.3868	10.1563	11.6629	11.2892	11.4185	10.6953	11.4594	11.2387	12.2316	10.1022	12.3619	9.94162	9.71447	5.9993	12.9147	11.4734	10.8549	9.77841	9.98398	10.0621	9.97215	9.99528	10.306	10.5804	10.415	11.1804	11.385	12.6866	10.0445	8.93568	11.6727	11.5039
AGR2	5.34246	8.56365	4.17732	8.6679	9.39134	3.82967	7.84581	5.50851	0	3.29374	4.11631	7.73604	7.67254	8.04693	5.4152	5.63428	0.891349	8.15642	0.800536	6.01679	6.00249	6.12199	7.00188	6.9671	6.89139	6.82787	8.02259	6.98663	6.63725	5.92105	7.03011	7.28053	7.13028	8.08489
AGR3	5.72052	3.92655	5.81015	6.3511	7.56788	7.44098	8.14845	7.23702	0	6.61809	0	12.2046	2.58241	7.77414	0	9.5367	9.34894	7.69991	7.69518	3.48141	2.33075	3.5681	4.64583	1.02528	4.83226	5.33039	5.7411	0.531217	0	6.14413	5.67462	0	8.54185	7.27438
AGRN	5.01007	9.62491	7.15307	9.99738	7.35657	10.9872	10.3932	11.7405	8.39986	13.1334	13.1813	10.1613	10.773	9.27267	6.96369	8.43381	9.81	9.82556	10.9848	9.13171	9.85991	10.0232	10.3184	10.1571	10.9261	10.7759	10.6912	9.16031	11.0189	8.17253	8.93505	8.59039	7.71717	7.74054
AGRP	0	4.83255	0	0	0	0	7.82784	0	0	0	6.64128	0	6.33464	5.69533	0	8.67068	0	9.17044	0	2.22592	0.659824	2.46653	1.60618	3.97885	3.40974	2.02049	4.98814	5.86541	3.60914	0	2.40541	5.95524	0	4.05354
AGP	0	0	7.78001	6.82017	7.19227	7.24798	3.70657	5.68441	6.21636	5.08216	2.84897	8.33365	6.37368	7.08051	2.48891	10.5328	0	1.49879	3.59115	4.94778	5.32536	6.5217	5.88091	5.99135	8.26589	9.39787	7.84374	7.34516	4.93428	2.22226	6.96913	6.07002	4.7207	8.35259
AGPPBP1	10.4114	10.8125	11.7695	10.3907	9.09581	9.88511	10.4242	11.6967	9.72977	11.8749	10.3803	6.98341	12.1436	10.5023	11.4307	11.6489	11.2705	10.2993	10.006	8.7389	8.9225	8.76013	8.69528	8.79551	9.30108	9.33609	8.80048	9.53785	9.74687	10.8776	8.72345	8.90578	11.4491	10.8978
AGPR1	0	5.69467	6.55002	9.40549	0	5.57862	8.98092	5.91728	6.59448	9.42733	6.72874	8.30262	4.63451	8.53695	7.45545	6.07442	4.97826	0	4.0726	4.74093	4.81721	3.88023	5.43118	4.50032	5.43881	5.26267	5.94123	0.652798	2.25261	7.28107	4.40094	0	7.15485	8.25954
AGPR2	0	0	4.93094	5.42057	6.84848	0	7.69701	6.5456	3.02616	0.304322	12.7134	0	6.49719	9.58878	9.232	9.01343	6.02946	6.09986	0	2.27417	0	0	0	0	3.47148	1.82677	3.88538	0.627685	6.27341	0	2.64538	5.57744	4.39234	9.17067
AGPRAP	1.98196	0	3.49884	3.22129	4.77613	4.3887	4.77307	5.78257	8.386	0	6.63605	0	3.60801	5.07626	2.16386	0	0	1.28641	5.41907	6.52081	7.1248	6.99617	6.94458	6.97163	5.86094	6.15654	3.90624	6.08465	7.40585	6.65343	7.34532	6.65509	1.73329	7.3493
AGXP	0.520248	0	4.62166	5.32785	6.55239	3.08789	7.02357	5.34349	2.51144	1.12723	3.28708	7.06089	8.52757	6.43333	9.81176	6.24085	1.40882	7.37326	6.0572	4.07584	0.68478	0.61121	0.615089	0.746115	4.41077	0	0	1.4647	0	1.70478	4.88472	0	3.89929	7.39
AGXP2	0	1.35853	9.40536	10.837	8.73472	6.27687	10.2652	9.3989	10.431	6.09147	7.04858	4.74442	11.724	8.19505	12.3545	11.1113	5.5828	7.86642	3.73179	2.27291	4.76776	4.70403	1.63872	3.8565	5.14322	5.59643	5.48509	1.06394	2.73281	11.1441	4.39039	5.01998	10.3698	10.7498
AHCPF1	12.923	12.2818	12.8851	11.9384	13.4029	12.3169	12.2469	11.8767	12.2713	11.6409	10.6944	10.2865	12.8936	11.0132	10.7393	10.8508	10.9309	12.1574	11.9125	12.9509	12.6393	12.7855	12.7347	12.567	12.9252	13.1316	12.2694	11.9777	12.3502	11.4097	10.7185	12.1406	12.7981	11.3234
AHCY	7.4822	10.3235	9.60313	11.2775	7.12656	10.3059	9.87403	9.2439	9.78864	11.7606	10.5122	9.27541	5.5089	7.10774	10.5475	9.05896	8.66203	8.27215	9.28809	11.2037	11.432	10.8311	11.6254	10.7935	8.2687	8.88517	8.11148	8.32004	10.6101	7.17378	10.9249	11.0067	7.08043	8.31181
AHCYL1	10.7341	10.5742	8.6537	8.67988	10.7068	10.4133	9.72232	10.4095	8.66066	8.98523	4.94765	8.38003	8.36567	8.66038	9.61615	10.1487	10.7468	10.7202	10.2195	10.0363	10.4424	10.4011	10.7232	10.3547	11.1043	10.8459	10.7169	10.6078	11.1282	9.82485	11.6199	11.0392	10.0345	12.5627
AHCYL2	5.48184	8.43871	8.62711	10.0965	9.15924	9.31474	7.95431	8.49366	8.62837	9.94519	10.5228	10.7811	11.0436	8.74693	9.9849	10.2489	8.41495	9.66556	9.55953	8.29563	8.59127	9.16266	8.84396	8.89316	8.45869	8.51189	8.07074	8.67341	8.20006	11.5383	9.62619	9.64855	10.0308	10.3058
AHCYP2	0	1.48056	0	0	0	0	5.09599	0	0	0	0	0	0	0	0	0	5.46661	0	0	0.794425	0	0	0	2.28595	2.02014	1.78183	0	0	0	0	0	0	0	7.51304
AHCYP3	0	0	0	0	2.61501	0	0	1.89937	0	0	0	0	0	0	0	0	0.722841	0	0	0	0	0	0	0	0	0	0	0	0	0	0	0	0	0
AHCYP4	0	0	3.89883	0	0	5.97388	0	2.67112	0.683994	0	0	6.39032	0	0	5.57716	2.71132	6.30514	0	8.10153	0	0	0	0	0	0	0	3.22502	0	0	5.24532	0	0	0	0
AHCYP5	0	1.51766	1.07509	0	1.85166	0	7.28096	0	2.15315	5.15004	0	0	0	0	0	0	3.89603	1.50371	0	0	1.48607	0	0.610896	2.04801	0	0	0	4.70031	0	0	0	0	0	4.93025
AHCYP7	0	1.50002	0	0	0	1.36087	3.41747	0	0	0	0	10.3862	0	1.45526	4.02617	0	0	0	1.40541	1.32197	0	0	0	0.525985	0	0.69835	3.24648	2.24407	1.21198	0	1.30042	0	2.3158	6.90181
AHCYP8	0	0	1.11957	0	0	0	0	0	0	0	0	0	0	0	0	0	0	0	0	0	0	0	0	1.35303	0	0	0	0	1.66637	0	0	0	0	4.93868
AHDC1	4.19101	8.15391	7.08527	6.83954	6.16803	5.43939	6.99851	6.34239	6.84821	4.86258	8.59552	9.91701	5.31254	9.21382	7.17914	8.82907	7.14438	9.38753	6.79399	7.97331	8.215	8.39409	8.6033	8.7287	8.10801	9.05381	8.4669	8.17566	8.83701	5.48522	8.48643	7.95357	6.19326	4.95992
AHI1	10.073	11.7902	11.022	10.5878	10.9554	10.676	10.7862	10.1194	10.5486	11.2499	8.33074	10.8277	13.4725	10.803	10.8175	11.8215	9.25357	11.4664	10.5455	14.3271	13.7051	13.7783	13.6634	13.2465	11.0462	11.0389	10.6677	9.59141	10.4109	10.0346	10.2817	9.70571	11.2088	9.88632
AHNAK	16.2062	16.4015	14.4881	14.0545	14.1685	15.7082	15.6094	15.6344	15.9627	15.3817	13.1286	14.3351	14.0439	14.5835	12.8558	12.8718	14.3422	14.6155	15.9971	17.3987	17.2971	17.1387	17.4487	17.0722	15.9406	16.5518	16.2151	15.7764	15.0189	15.0926	16.6527	16.7606	15.6997	14.7678
AHNAK2	9.91505	11.8208	12.0163	12.3919	14.1705	14.7067	13.6916	13.0808	10.3529	14.4659	13.0362	10.5281	13.9816	13.4068	13.3673	12.0479	14.3613	11.3885	10.6663	11.7449	11.781	11.4824	12.1181	11.4213	11.7261	12.6599	12.4592	11.7599	10.3941	11.1845	11.1022	9.19025	11.7295	11.6242
AHR	7.96825	5.45352	7.15698	10.9919	10.7246	11.3323	10.1622	10.6358	4.99073	10.5056	1.42522	9.59389	5.63616	8.326	10.2193	11.8625	7.40899	1.58042	4.73885	8.32401	9.72351	9.53112	9.46334	10.0339	10.5209	10.3499	10.6491	10.4937	11.4984	9.95823	8.7212	10.63	9.52327	8.57325
AHRR	0.513308	4.81953	8.88153	8.96529	7.54122	8.77119	8.91749	4.92804	4.52962	7.20549	10.3409	2.0916	8.38575	9.66052	8.10177	6.70464	0	7.31356	5.50589	5.56092	4.77662	4.2903	4.60934	5.49436	5.77685	4.25444	1.25277	0	5.89644	8.35455	2.79339	4.58305	6.92481	6.68719
AHSA1	9.03309	11.5148	11.932	7.36639	8.93522	11.1393	8.07575	7.69779	13.0254	10.9821	7.27637	11.2278	9.18503	10.3077	9.4455	9.49793	10.5328	8.81531	11.0087	11.9488	12.2829	12.1542	12.2092	11.5711	10.2314	9.96936	9.81694	10.3669	10.2592	8.83196	11.088	10.808	9.87965	11.25
AHSA2	10.6892	7.97368	9.7549	8.12	8.20283	10.0641	8.99953	8.88144	8.44592	8.62849	5.73499	4.95124	8.32137	9.21985	7.54876	5.07112	7.49785	9.82545	8.84416	8.92194	8.56749	8.71864	8.78965	9.77282	9.53763	9.16635	10.0516	9.8427	9.31044	8.32888	8.72996	9.35257	9.66314	8.89621
AHSG	0	1.6605	9.90606	7.95544	6.07073	5.14952	2.75062	4.90637	3.16974	0.259738	10.023	7.88711	7.09862	8.21736	7.7919	6.32556	8.57807	4.47875	6.78096	1.9428	2.29671	0	1.30496	0.603828	3.45355	0	0	0.705469	0	2.26458	1.5249	0	6.75838	3.78836
AHSP	0.245229	3.1946	4.09973	9.27023	9.88155	10.9845	3.28775	1.5111	6.55604	8.38233	2.30883	12.2169	0	11.3401	0	5.54047	0	9.79871	1.0681	3.90796	0	3.80483	3.71745	0	5.00896	0	4.06706	0	0	0	0	5.5342	5.86198	9.08703
AICDA	1.06481	0	6.47971	8.72432	7.99957	4.68019	10.2548	9.16977	7.40258	5.46838	5.99295	8.92256	9.83314	10.2773	6.26182	2.81207	8.12837	8.87847	5.81545	1.90532	2.0798	3.5121	0.586564	2.24049	3.53598	1.27121	0.9558	5.56834	0.997808	3.10799	2.86093	0	7.75657	9.73111
AIDA	9.83829	10.9307	8.89901	7.93499	8.67296	10.0988	9.83733	10.6075	11.9103	9.14153	6.97374	10.7744	7.35925	7.6364	0	8.38607	6.9188	0	7.07921	10.9003	10.2928	10.3006	10.3484	9.92071	10.4376	10.0695	9.7932	9.23104	10.8019	8.37374	9.92969	10.75	8.64903	7.92401
AIF1	2.87801	6.83414	5.33907	6.65483	7.78074	6.36316	6.188	7.85193	6.95516	6.72872	9.64715	8.24499	5.38305	8.27343	7.63805	9.75534	5.40157	0	6.94639	6.22466	7.00612	6.57761	6.40653	7.37686	5.10761	5.39054	5.5565	7.61376	8.0868	5.571	6.97	6.60808	5.69037	7.347
AIF1L	3.97494	6.59173	3.12993	8.80829	8.00948	7.03098	5.19335	7.53718	0.24515	1.94373	0	2.75611	4.99184	7.43702	8.51766	9.87965	6.90266	2.88353	7.3913	6.30934	6.39959	5.3847	6.48716	6.19049	5.97899	7.0971	6.61219	5.52808	9.68133	6.19213	7.29425	6.92915	4.53561	10.8145
AIFM1	9.38406	11.1591	11.4863	9.86243	8.55463	9.82931	11.2656	9.52929	10.453	12.335	13.2306	8.08364	12.213	10.9804	8.61534	10.6057	7.33228	13.1905	9.16998	11.2296	11.3763	10.9402	11.1771	10.9328	10.5572	10.3304	10.2988	9.91028	10.7358	10.278	11.0404	11.0808	10.0316	10.5332
AIFM1P1	0	0	2.09031	1.73335	1.82303	2.85916	4.2494	0	2.23262	0.301947	0	2.61	0	2.15728	0	3.6604	4.57188	2.20775	0	0	0	0	0	0	0.938614	0.703428	0	0	0	0.489496	0	0	0	3.86674
AIFM2	1.45261	4.23199	2.90011	4.78142	5.42065	8.10563	7.67648	8.16585	5.26846	3.72216	3.56816	6.73942	3.26268	6.81078	9.05101	7.7866	4.72165	4.27151	4.02017	5.2983	5.61427	5.32852	4.95379	6.44639	6.90479	7.61858	6.8477	7.02203	6.34225	4.84913	7.05453	5.79811	6.46941	1.74738
AIFM3	0	5.1582	8.20785	8.65205	8.37128	7.31638	7.8889	8.13934	2.73557	0.76701	9.52934	9.09656	8.74587	9.01112	7.71214	2.7668	7.94277	5.03768	0.391329	5.35787	5.48562	5.67258	5.81472	4.99612	5.15076	2.1968	5.24263	4.29171	4.84418	2.42242	4.98908	5.83377	5.29556	8.54657
AIG1	7.70667	8.0126	4.5196	4.62287	7.96765	5.27034	7.60509	5.63108	7.07997	10.2084	0	5.75938	6.6574	7.57333	6.32148	7.59303	5.00357	7.74211	6.94573	7.71887	7.62749	6.90953	7.62929	7.59859	7.24487	8.79646	8.32912	7.12656	8.58293	6.11156	7.20047	6.42895	8.29651	7.74868
AIG1P1	0	0	0	0	0	0	0	0	0	1.45652	0	0	0	0	0	0	0	0	0	0.743008	0.630174	0	0	0	0	0.659443	0	0	0	0.996378	0	0	0	0
AIM1	13.508	12.8153	12.0173	10.8777	8.09355	9.57626	9.77091	10.581	10.4877	11.3426	12.0369	11.1099	10.7101	10.673	11.7531	9.79754	10.4053	11.2769	10.2576	11.75	11.2159	10.9972	11.423	11.3409	12.4954	11.423	11.662	12.3713	11.1485	12.0722	11.1391	10.6038	10.0393	10.2389
AIM1L	0	0	3.50975	6.31296	5.56732	2.14501	6.44029	4.87695	2.98779	7.76665	8.14345	6.64704	8.59894	9.14781	7.90738	8.78177	8.69734	6.3514	7.58743	1.724	1.48942	3.22607	3.05406	3.63773	4.64282	3.33846	4.65362	5.5193	2.40859	10.1578	2.97769	2.26501	3.92005	7.25343
AIM2	0	0	6.77741	8.27333	5.04456	7.88421	7.70582	4.8157	7.93726	5.33718	0	0	5.69131	7.82077	1.46554	8.41113	8.3313	0	0	4.62565	3.42263	4.7348	2.65404	6.46627	8.06168	7.18892	7.93901	8.4236	6.11395	5.81222	4.60917	7.29943	8.73257	6.89098
AIMP1	9.75658	8.56004	10.7647	6.3687	8.83632	9.23733	9.68457	9.9798	9.9232	10.3296	3.6968	5.28644	9.09108	9.77218	5.10268	8.79688	6.36379	8.74198	10.2113	9.3365	9.16769	9.17924	9.19626	9.08813	9.13495	9.30359	8.78037	8.88666	9.23303	8.72215	9.84893	10.2881	9.18096	9.49751
AIMP1P1	0	3.0685	3.28989	4.4894	3.13726	0	4.46084	4.61757	2.7207	0	3.74784	6.8359	7.44454	6.32308	1.35041	1.46176	2.30124	0	0.639822	2.45743	2.18194	2.02518	3.04657	2.43496	4.21236	2.57907	0	3.67262	1.46111	5.95982	2.42699	0	1.22873	6.11583
AIMP1P2	0	0	0	0	0	0	0	0	0	1.53889	0	0	0	0	0	0	0	0	0	0	0	0	0	0	0	0	0	0	0	0	0	0	0	0
AIMP2	8.08637	5.36285	6.88503	7.44526	5.81917	7.93588	8.10857	6.03147	7.09703	5.65522	0	2.88676	8.10005	0	5.77348	0	10.6925	0	6.20137	7.07558	7.51754	7.57155	7.9027	7.48096	6.37449	7.43906	7.76657	7.84302	7.51598	3.98798	8.14748	7.53062	7.22744	5.11222
AIP	7.36759	5.25301	6.51634	8.31168	7.4419	9.23908	7.49009	7.82302	5.41764	8.14217	7.31788	7.22253	9.70434	8.61604	7.13411	7.35177	7.7911	8.57953	8.02765	7.06263	7.83322	7.85258	7.23468	7.9093	8.13544	7.9359	7.48685	8.52446	7.73005	7.20079	7.41794	8.15151	9.25363	10.8584
AIPL1	0	1.9976	4.2906	5.41919	3.749	7.53494	6.47151	3.82305	1.16982	4.54493	4.40244	7.4071	6.2667	4.4281	10.514	7.07349	9.75007	3.54237	0.901594	4.80043	1.54713	1.32379	1.82147	2.19821	4.17676	3.39393	0	0	1.0383	3.31506	0	1.03177	2.64224	7.75028
AIRE	0.8492	0	8.56942	4.33929	9.49626	5.46228	7.99444	6.79059	8.8107	3.61117	8.64052	9.03465	9.61671	9.95925	6.75214	9.52708	6.09142	7.34854	4.57938	2.74629	3.16007	3.76382	1.50441	4.30587	5.28463	1.80064	5.30616	6.15486	2.62591	4.19094	0	0	2.63575	5.69087
AJ239321.3	0	0	0	0	0	0	0	0	0.700348	1.11343	0	0	0	0	0	0.533658	0	0	0	0	0	0	0	0	0	0	0	0	0	0	0	0	0	0
AJAP1	0.13327	5.1794	7.9842	6.20326	6.24731	1.63703	7.49601	0.542258	1.30456	0.638046	3.22858	9.85132	1.91961	8.29846	8.91729	8.25748	2.7234	4.96848	1.41783	5.03901	2.04605	3.04399	3.20111	5.76781	4.13632	3.83652	4.22049	5.67261	2.03886	1.61642	1.20097	0	1.23157	2.6227
AJUBA	4.95877	5.6093	6.81137	6.85726	5.25444	6.20817	3.51349	2.25362	8.69901	5.9706	1.51329	7.88299	5.99087	8.90501	5.67589	1.23991	2.59637	6.23839	7.67178	4.73321	5.82145	5.61906	6.52842	6.39768	7.69861	7.62922	5.46697	6.51599	5.75207	9.4672	5.21859	7.71678	6.66461	7.12874
AK1	6.77833	2.8646	5.74528	10.2171	6.02236	2.42469	7.68575	3.90172	0.299565	8.73381	5.90166	5.60252	7.37947	5.94419	10.5756	9.2978	6.71984	7.00803	6.21198	7.23013	7.83247	7.82668	8.11144	8.12202	6.51676	7.91196	7.85718	7.7625	7.90964	7.01489	7.18769	7.3561	7.44375	7.02281
AK2	14.1366	12.7478	12.227	12.8215	13.8848	12.1156	13.4014	11.0135	12.4336	10.4874	10.1653	12.0667	12.403	13.6568	11.439	9.61815	10.297	11.7711	12.2279	13.3666	13.3347	13.4364	13.4118	13.3358	12.3593	12.7366	12.8239	13.0346	13.2911	12.5448	13.7066	13.841	13.1307	10.924
AK2P2	1.99019	4.76587	3.8601	4.2563	6.15897	4.88258	0	6.90019	0	0	4.32516	0	0	5.83315	0	0	6.14402	1.49007	4.97473	3.85434	1.42539	0.571934	1.80997	3.64594	1.8334	6.05837	0	3.19811	2.93754	0	2.35412	0	6.70496	6.92557
AK3	8.00277	7.4873	8.25374	4.11345	6.39806	9.0859	4.27522	6.44361	8.25506	10.719	3.47301	2.85623	6.86878	6.84203	10.9244	2.28484	5.50848	9.81568	8.57143	7.71781	7.72573	7.96945	8.23258	8.20594	8.7133	8.83496	9.0094	9.04696	9.2895	6.88068	8.05806	7.76468	7.09005	7.68452
AK3P2	0	0	4.66113	5.75316	2.69809	6.70368	0	7.2684	0	0	0	0	0.740769	7.15488	5.09685	6.51618	0	0	5.91983	2.56306	3.59875	1.28914	0	0.50703	0	0.664524	0	0	1.79561	0	0	0	0	5.16022
AK3P3	0	0	0	0	1.85962	0	0	1.9225	0	0	0	0	0	0	0	0	0	3.31683	0	3.05181	1.44682	0	2.34056	1.44752	2.26091	2.2139	1.09614	0.605893	3.18919	0	0.773607	0	0	0
AK3P5	4.47839	6.8544	4.04444	5.9794	0	0	6.04502	6.53163	5.96249	4.55322	2.85893	0	6.14712	7.40836	9.03119	0	0	2.20247	6.54353	6.9413	6.94963	7.53389	5.99319	6.86088	7.59953	8.01891	6.227	7.97225	6.94627	0.853746	7.61238	8.65142	4.51321	0
AK4	5.19521	5.5814	6.04106	7.702	5.34024	4.4951	6.06666	7.34885	1.23533	6.57426	2.75138	1.18326	0	7.043	0	0.887994	9.3874	1.63697	8.06096	8.75228	8.49193	8.8141	9.2664	8.67432	7.49188	8.13938	5.9837	7.68277	8.92445	4.42844	8.6568	8.69236	8.82003	1.37592
AK4P1	4.65726	6.89184	8.08182	0	0	0	2.59433	5.32862	0	5.46988	0	4.59103	0	0	0	9.10426	4.79039	0	5.90413	6.76375	6.99479	7.02558	6.6655	6.45485	6.10121	7.2486	6.47374	4.97263	7.0943	6.36459	8.32962	7.73839	0	4.07065
AK4P2	0	0	2.05084	3.89395	0	4.02521	0	1.22437	3.25934	0	0	0	2.42472	2.97171	0	6.1476	0	0	0	0	0	0	0	0	1.49484	0	1.06388	0	0	1.10724	0	0.857305	0	1.32727
AK4P3	4.49931	0	0	5.82314	6.41454	2.88669	7.60649	3.2312	6.14178	0	5.82767	0	8.98622	0	6.40801	0	0	0	0	0	0	1.32277	0	0	0	0	0	3.22889	1.19291	0	0	0	0	0
AK4P4	0	0	0	0	0	0	0	1.92891	0	0	0	0	1.56901	1.76477	4.05185	0	0	1.48591	0	0	0	0	0	0	0	1.4984	0	0	0	0	0	0	0	0
AK4P5	0	0	0	0	0	0	0	0	0	0	0	0	2.65836	0	0	0	3.25828	0	0	0	0	0	0	0	0	0	0	2.52714	0	0	0	0	0	0
AK4P6	0	0	3.6765	2.5362	5.23165	0	4.9017	4.76905	0	3.07115	0	3.08881	6.97511	2.18546	0	1.66386	3.83478	0	0	0	0	0.96944	0	0	0	0	1.02756	0	0	0	0	0.491507	0	2.05151
AK5	1.52068	4.23496	5.14659	7.98705	8.63313	4.12763	7.41925	7.63281	4.56507	5.5299	9.96339	8.36249	9.00437	7.21307	9.50982	6.78979	2.46782	8.00765	4.31744	7.4713	6.54423	7.31231	7.4083	4.71945	8.20419	8.53365	8.87561	7.47247	5.39668	8.60801	3.20195	3.9122	8.43658	7.96096
AK6	9.70325	7.4144	7.47543	9.21277	5.60844	7.55652	8.57787	7.41268	6.73264	7.21307	7.90366	0	8.92069	5.95787	4.12459	6.07821	8.71741	8.29607	8.31637	6.81897	6.964	6.24534	6.26563	7.05533	6.39644	6.75877	7.53529	7.46722	7.25593	7.27333	7.43594	7.30378	8.08254	8.14621
AK6P1	0	0	1.66921	0	0	0	0	0	0	0	0	0	0	1.49617	0	0	0	0	0	0	0	0	0	0	0	0.66556	0	0	0	0	0	0	0	0
AK6P2	0	0	0	4.13788	4.25402	3.5658	0	5.75903	0	0	0	0	0	0	5.20739	0	4.23799	0	0	0	0	0	0	0	0.884623	0	0	0	0	0	0	0	1.19835	0
AK7	2.02211	0.865229	7.45362	10.5892	11.2213	8.62046	8.83367	8.72204	6.86434	1.41618	12.8573	8.70066	10.6897	8.9617	10.7719	11.6275	11.6513	10.342	6.42741	7.53367	7.09267	6.06462	7.01312	4.71187	5.64101	4.788	5.01869	3.23064	5.07305	9.29683	5.94396	6.27373	6.42407	7.36087
AK8	0	1.36436	6.66821	8.0013	6.79652	4.52454	6.80067	7.61965	0	2.43278	5.88711	10.9166	8.51772	8.13969	6.44597	7.9606	5.57945	7.61044	3.01273	4.15547	5.20431	4.07954	4.40327	4.11974	4.43607	4.93363	4.48287	4.2596	4.74871	3.86846	6.78373	0	4.92529	6.97493
AK9	10.7046	11.4707	10.4638	9.98254	10.545	10.213	10.6129	9.30038	7.2918	7.86179	10.1882	10.6615	12.5596	10.4065	10.4	12.6325	10.8662	8.54918	10.7332	8.28036	7.46799	7.79887	7.19316	7.75665	8.20668	7.98642	9.59804	8.37861	7.81969	10.4086	5.87369	8.17882	10.6772	10.349
AKAIN1	1.88175	4.95604	3.86711	0	3.21601	3.99956	5.20537	2.7759	0	1.7239	2.88743	2.65336	4.24142	4.16662	5.80386	0	0.737968	2.2286	1.96842	0	1.35347	0	0	0	0	0	0	0	0	7.73659	0	0	5.14356	1.41363
AKAP1	10.3429	9.21361	11.832	9.29831	9.18424	8.86387	9.24811	10.8987	7.6832	9.22948	8.36009	12.2452	5.11996	10.3317	9.88099	7.80128	7.27521	9.69077	10.0863	11.2019	11.2732	11.2703	11.3772	10.8782	10.2951	10.9261	10.2983	10.2055	11.0999	11.3221	11.0054	10.999	11.5993	9.8245
AKAP10	6.29658	8.7192	8.58433	7.15075	8.01224	10.1697	9.76137	9.68534	9.59789	8.02431	10.3535	9.32274	9.64915	10.9119	8.56653	7.77359	8.85358	8.47709	9.42979	8.55513	8.0238	7.59191	7.52137	8.39169	8.65759	8.1175	8.59651	8.48916	8.51575	10.907	8.97915	8.63356	7.99796	8.06795
AKAP11	12.0177	10.7448	9.11425	7.65119	9.3708	10.0365	10.0294	10.4509	10.9208	10.2415	7.3552	9.97106	10.1039	8.96987	8.83165	10.527	10.346	9.81323	10.59	11.3336	11.3687	11.5336	11.2889	11.3899	11.2109	11.7659	11.2572	11.8847	11.0215	10.4549	11.4274	11.6485	10.9119	8.51347
AKAP12	5.13606	9.14678	6.38192	9.3065	9.59019	9.1664	9.9358	9.29725	8.29952	10.9437	9.75612	8.24937	8.01525	8.43453	9.95954	10.1558	7.32998	9.74372	9.6668	9.46089	10.0336	9.93793	9.87676	9.8299	9.82271	10.0802	10.3521	8.55726	7.17134	8.45986	8.87058	8.54628	9.706	8.29723
AKAP13	13.3507	12.9578	11.8578	11.5181	11.9205	12.4877	11.7197	11.3559	11.9192	12.1604	11.1982	12.3682	11.0736	13.1585	11.7169	10.9767	12.4382	13.4704	11.2642	12.4126	12.3643	12.7377	12.2755	12.4497	12.6767	12.7332	12.4931	12.9065	12.4275	13.0695	12.4377	12.2623	12.596	10.9865
AKAP14	4.38623	0	5.98037	8.2335	8.13325	3.61453	5.80554	4.81656	6.14248	0	5.79358	7.67077	4.15588	0	8.00189	7.86316	0	7.87048	3.84398	3.3813	0.56669	0	2.11711	2.11127	0	0	0	4.27516	0	0	4.46385	4.65957	4.76531	0
AKAP17A	3.06357	8.1033	4.26353	9.30995	8.06969	10.5901	8.69063	6.92403	6.5953	10.9456	7.27428	8.84791	8.36798	10.6986	1.56997	10.0254	11.0383	7.54696	8.13532	9.80155	9.88885	9.87513	9.74712	9.84155	9.03305	10.229	8.56533	9.63727	9.14193	9.48955	9.83846	8.91152	7.4533	4.0764
AKAP17BP	0	0	0	3.00374	3.78467	0	2.54505	0	0.700675	1.84757	4.69804	0	0	1.11228	0	0	1.57583	0	0.637128	0	0	0	0	0	0	0	0	0	0	0.863622	0	0	0	0
AKAP2	7.35769	7.6983	8.31325	8.4441	8.67573	8.24817	6.81692	8.56827	8.23848	7.80764	3.28121	8.26297	7.57994	8.43393	9.68002	10.0605	8.04395	8.68267	9.06223	8.91693	8.59915	8.55688	8.57277	8.75734	9.27006	9.19675	9.15245	9.64152	9.08961	7.68681	8.48527	7.79264	8.38584	7.90387
AKAP3	0	0	5.32637	4.70108	0	4.06158	7.12107	5.99382	5.14808	8.61219	5.86525	6.58589	6.17324	6.73569	2.18435	7.98737	0	3.2394	3.94822	3.54264	3.4273	1.14448	3.3135	5.64037	5.68228	1.56776	3.60241	2.86867	3.16459	3.91818	5.62442	2.14856	5.76482	5.76563
AKAP4	0	0	0	8.85989	10.1592	9.26858	9.92682	8.68681	3.68914	2.97186	8.35327	5.88867	6.70853	8.37028	0	8.92056	4.20939	5.3908	5.45555	3.37612	0.756012	3.63887	0	0	6.06158	0	5.3712	2.79054	0	4.47153	3.04444	0	3.23005	9.50943
AKAP5	10.1463	8.79628	8.46237	6.73017	10.0729	6.56718	6.73764	8.09111	7.67556	7.86542	4.39194	7.79151	3.49065	4.96001	5.8376	5.45361	4.18386	7.19257	7.39466	5.91133	5.43402	5.27706	5.93186	5.8086	6.53172	6.67741	5.91847	8.00739	7.15866	7.98322	6.48	6.69457	3.39442	5.32291
AKAP6	6.66934	3.52028	10.5288	10.1695	10.4807	9.38255	9.0581	3.71112	8.03054	6.45124	6.29674	10.6358	10.578	10.1451	10.5104	7.88069	7.76171	8.58522	9.65622	9.29681	8.65082	8.40762	9.51567	8.84532	5.08534	8.08532	9.21967	6.68604	5.45903	7.44696	9.11401	9.97863	8.36494	8.90483
AKAP7	7.77319	4.25998	8.67958	7.96435	7.19734	8.3942	8.47625	9.53067	9.69118	4.10397	7.19381	3.92736	8.37728	7.00443	9.69571	10.1065	9.71819	7.3651	8.97012	5.48664	6.06895	6.41325	5.45348	6.83841	7.37332	6.9187	7.18271	7.97044	7.31423	7.34674	6.907	6.90228	9.18178	9.04294
AKAP8	4.85265	8.0772	9.09744	9.07652	7.69717	7.60453	8.55786	8.42182	9.05576	9.87695	8.38255	7.34562	8.89834	7.56664	9.40278	10.2184	5.40775	9.24318	8.45187	9.73882	9.2789	8.86911	9.41691	9.2489	9.32991	9.03826	8.27248	8.93436	8.72139	10.2266	8.76107	8.87141	8.25184	8.25497
AKAP8L	7.12677	9.43601	8.70946	9.32494	8.18799	9.86478	10.4867	9.77257	8.8774	9.2797	10.855	8.72334	5.66713	7.98179	7.33031	9.23383	8.79311	5.30156	8.21075	10.0814	10.0511	9.94251	10.0125	10.0387	10.0412	9.4998	9.94883	9.92267	9.70914	7.54235	10.1005	10.531	8.41978	9.77511
AKAP8P1	0.651404	1.50173	0	7.07289	6.13051	3.38162	5.12605	5.13245	1.65862	0	3.73544	0	4.95924	5.49728	6.7371	0	0	4.90172	0	0	0	1.0192	1.35449	0	2.34966	2.04308	0	0	3.15704	1.77445	3.67092	0	3.36434	1.33428
AKAP9	14.9326	13.4502	14.5902	13.6771	12.8374	13.5604	14.2449	14.2997	14.128	14.6779	15.1476	13.9712	14.6363	13.3672	12.781	14.3669	14.2572	14.8997	14.9968	13.6264	13.2746	13.2627	13.22	13.1871	14.4209	14.1275	14.4882	13.6825	15.8707	16.3693	13.8165	13.629	14.3681	13.0798
AKIP1	0.86348	7.3778	3.81118	6.44293	2.10621	5.39349	7.63286	6.9053	9.90389	5.24733	0	8.39558	2.76368	4.52177	0.861938	2.86386	5.06657	6.13869	0	6.40085	5.57926	5.19129	6.53807	5.83145	4.64375	7.26847	7.09109	5.64655	7.36521	1.32237	6.61696	5.26636	0	6.51362
AKIRIN1	9.55321	8.61772	8.47018	6.44312	2.88437	8.57072	7.04928	7.81271	7.4222	9.10521	8.59061	8.42749	6.70382	5.11278	7.30076	7.8163	6.34414	6.10619	8.31374	8.88399	8.94931	9.09567	8.73048	9.02997	8.72164	8.50003	8.47932	9.48887	8.99115	9.32482	8.98556	8.88716	6.96158	5.15385
AKIRIN1P2	0	0	3.12303	6.01838	4.64796	0	1.83366	0	0	2.16028	0	0	2.79497	0	0	3.09732	1.20325	0	4.66121	0.786435	3.07761	2.79798	1.82128	2.00573	4.37333	3.14471	1.07212	2.04189	2.13784	0	3.61708	4.88775	3.19142	6.13087
AKIRIN2	7.35	8.5727	6.92766	7.70496	7.16606	7.62167	3.41204	7.8331	7.21752	6.10905	4.28504	5.8383	6.91973	4.36987	2.02189	7.99327	4.96696	5.28627	4.77619	7.46349	7.45785	7.60428	7.51502	7.94679	8.08072	7.94544	6.65303	8.57704	8.64323	8.08461	7.44793	7.93616	7.06406	3.53655
AKIRIN2P1	0	0	0	0	0	0	2.60008	0	0	0	0	0	0	4.51511	0	0	0	1.39845	0	0	0	0	0	0	0	0	0	0	0	0	0	0	0	0
AKNA	9.5398	6.70101	8.73664	6.37326	6.9361	6.22724	8.34684	8.08122	9.88543	6.93978	8.02551	7.02066	8.59225	7.67549	7.79686	9.87788	9.57495	7.04889	5.80288	9.38639	10.6246	10.3269	10.072	11.3018	10.4336	11.4448	10.9016	12.0488	10.2769	7.17715	8.95885	8.49049	6.85936	9.82053
AKNAD1	0	0	4.3976	7.94171	7.47392	6.99304	9.20204	7.22215	7.65658	6.59927	5.08715	8.09646	9.84619	8.29805	7.47339	9.20294	7.54172	6.29274	6.55848	3.04561	1.10284	4.07676	3.30645	2.10915	4.54592	6.70499	6.78332	1.73769	4.68192	3.6847	10.0259	9.42583	9.34122	9.42577
AKR1A1	10.857	10.5239	9.33659	7.07043	4.4818	7.19034	8.6495	7.78884	10.2961	7.11912	7.20781	7.64586	2.1978	6.99394	6.56374	5.33379	0.737419	1.64369	8.21597	11.6114	12.0646	12.232	12.018	11.7855	8.5868	8.77979	8.62971	9.544	9.39261	7.59264	10.8178	11.3635	7.86741	7.9158
AKR1B1	0.948991	8.09892	10.0176	11.2262	7.63539	10.3316	6.726	6.45045	5.85025	8.73735	10.3867	10.9709	11.3121	10.1687	11.8606	10.3218	5.62869	5.13193	7.8109	8.6658	8.7354	8.69068	8.91959	8.56162	7.46115	7.89219	8.8011	8.71577	8.36063	4.08544	10.591	9.68902	7.46956	8.67806
AKR1B10	0	9.27334	8.18639	8.38364	6.95019	6.92701	8.32183	6.74011	0	1.06531	11.3415	2.47329	9.36105	8.81703	9.77226	6.25973	3.63452	8.00465	7.58115	10.4546	9.47095	9.43418	9.25862	9.81272	7.69447	7.53806	7.45361	8.67183	0	5.54284	6.52444	5.01077	0	7.6727
AKR1B10P1	0	0	3.57759	0	8.47511	8.12144	6.07745	5.84778	2.71655	0	8.19084	7.85697	6.91382	5.97108	9.42687	5.96876	0	6.33235	5.07959	1.31779	1.74462	1.33937	0	3.78043	0	5.34619	2.46817	2.53413	0	0	0	0.519019	9.76041	5.90243
AKR1B10P2	1.5992	0	0	0	7.58337	3.60838	1.16565	0	2.14866	1.9313	4.30337	0	5.73244	1.12844	3.3711	2.31246	0	1.49741	0	0	0.671087	0	0	0	0	0	0	0	0	0.860046	0.793134	1.85509	0	0
AKR1B15	5.87678	10.6622	8.19671	9.25226	8.55125	9.58212	7.42024	7.44443	10.207	8.34749	9.10137	10.8498	9.6643	8.48409	7.58715	11.3512	10.1666	11.114	6.70405	10.1237	10.1627	9.61909	10.4152	9.66749	7.80923	7.47873	8.95774	7.93425	5.9587	6.23842	13.6459	11.825	7.20725	8.81434
AKR1B1P1	1.27745	0	0	5.95809	4.42737	5.67954	5.48898	4.5991	0	5.38516	6.22226	7.95117	0	7.58552	3.11251	4.44497	0	12.2359	0	0	1.73588	1.0083	2.19788	2.73594	5.15162	3.59263	3.96417	1.03966	2.29229	4.91831	0	0	2.93197	0
AKR1B1P2	0	0	0	5.63164	8.57658	0	5.38493	4.4918	4.57898	2.27736	0	0	7.16193	1.44207	7.60682	0	0	0	0	4.08526	1.94824	0	0	0	1.53148	0	1.68244	0	0.511024	4.16311	0	0	0	0
AKR1B1P3	0	0	0	0	0	0	0	0	0	0	0	0	0	0	0	0	0	0	0	0.801108	0	0	0	2.54858	0	0	0	0	4.53649	0	0	0	3.21787	0
AKR1B1P4	0	0	0	0	0	0	2.84071	0	0	0	2.84665	0	0	0	0	0	0	0	0	0	0	0	0.600719	0	0	0	0	0	0	0	0	0	0	3.5656
AKR1B1P6	0	0	7.99552	0	7.57997	2.05042	6.28881	5.02201	0	0	0	2.6017	0	0	2.02093	7.5075	0	0	0	0	0	0	0	0	1.94812	0	0	1.03361	0	0	2.89309	4.1369	5.82401	0
AKR1B1P7	0	0	1.07531	8.88324	8.06773	2.8911	2.24469	0	3.24209	1.27067	0	6.88054	5.58777	2.526	0	0	1.57625	3.96786	0	1.32877	0	0	0	0	0	2.04937	0	0	0	0	2.78512	3.68243	1.23582	0
AKR1B1P8	0	0	0	0	0	0	0	0	0	0	0	0	0.717865	0	2.02891	0	0	0	0.636695	0	0	0	0	0	0	0	0	0	0	0	0	0	0	0
AKR1C1	9.55324	9.5387	7.53379	9.04771	9.24844	10.2996	10.3037	7.61169	9.77957	10.3813	11.3465	9.45797	10.8424	10.2017	5.72313	11.0161	7.78237	9.20213	8.09801	8.52359	8.6995	8.89523	8.27533	9.22918	9.7921	9.54797	9.73559	9.09128	9.07701	7.89483	12.5477	10.9206	9.01914	9.8152
AKR1C2	9.44395	9.10795	7.61368	7.8518	8.20026	8.76779	8.43951	7.52675	9.245	8.62443	7.01556	3.69227	11.8459	10.2012	7.57256	9.72801	7.79453	3.04602	7.41146	8.70596	7.81308	8.3173	8.07974	8.32995	9.55696	10.9955	10.3966	8.80867	10.5833	9.84297	12.1619	11.7444	8.67959	7.95159
AKR1C3	8.10598	0	9.78037	9.11346	10.2329	7.95896	8.69466	2.77333	7.29749	6.52145	10.2061	10.3499	8.51812	10.6021	6.23985	9.57762	10.0714	7.57644	9.38481	6.53265	7.5452	6.56742	7.01486	7.32465	7.43213	8.64718	8.41423	7.38436	10.0424	7.77403	9.9017	8.50177	5.86053	8.65912
AKR1C4	0	2.18502	4.07118	7.24328	3.08088	6.60027	6.66067	6.89259	4.70399	0	5.92284	3.13288	9.56147	9.80116	9.09687	7.55703	5.53359	2.64175	5.30145	3.65678	2.83156	4.47983	4.93501	3.43302	4.7194	5.24995	1.16006	4.53759	3.53804	0	4.72611	4.01324	5.35469	6.70826
AKR1C5P	0	0	4.46792	1.74111	0	6.34591	7.08157	5.37793	6.25482	0	0	0	0.706167	5.71236	0	0	0	0	0	0	0	0	2.14306	0.500717	2.46685	0	4.67896	0	0	2.59273	0	0	3.80586	6.41378
AKR1C6P	0	0	0	1.75542	7.71928	0	0	0	0	0	0	0	0	0	6.2329	0	1.20623	5.64155	3.84362	3.08618	2.78647	0	4.2202	1.46629	0	0.697922	3.75213	3.47902	2.02456	0	0	0	0	3.56456
AKR1C7P	0	0	1.61061	3.6058	7.30515	2.79908	0	0	1.85404	6.97991	0	0	7.6847	5.16208	3.0398	5.40865	3.85507	4.97875	0	0.764609	2.27899	2.94274	0.569997	1.61279	2.47161	0	1.65293	0	2.91583	0	0	0	4.21756	6.25315
AKR1C8P	4.85518	0	8.17041	9.32072	8.81901	7.42346	6.73567	5.90967	2.89664	7.83149	6.76184	2.79375	0	4.01385	6.03393	8.93682	0	6.36781	6.37156	3.80115	4.05636	2.78586	1.76181	2.47967	0	0	5.33855	3.92193	1.81766	3.26419	2.59538	2.17095	5.78727	7.20913
AKR1D1	1.20205	4.23061	6.09102	8.90199	9.84799	7.87226	8.90619	9.31112	7.74595	7.05497	11.3329	9.46953	9.87164	7.54289	11.2075	9.85384	4.93928	6.76407	5.99909	7.59015	6.69328	7.31029	6.32588	6.44307	0	1.49166	7.17204	1.81094	4.15312	0.386797	10.9813	10.4132	4.41307	9.40462
AKR1D1P1	0	0	1.66232	6.33946	6.54401	1.36154	6.95651	0	1.50519	0	0	0	0	1.7347	8.57618	0	3.9269	0	0	0	0	0	0	0.520785	0.971731	0	0	2.64818	0.898889	0	2.20108	0	0	1.34048
AKR1E2	8.70802	10.3265	7.68424	7.24511	8.40643	6.65307	6.72856	8.3988	8.73358	8.70486	0	2.56993	9.23363	9.25681	7.02248	11.2	0	4.20399	7.53174	8.57256	8.62257	8.64774	8.36184	8.43756	8.10059	8.47596	8.28584	8.68299	8.48262	6.01875	6.23176	7.89248	9.14823	4.53725
AKR7A2	7.31253	7.52208	7.08038	6.42027	9.34714	9.39613	9.07502	9.96236	0	0.872384	4.53001	9.78326	6.96229	6.72653	0	8.95802	8.50563	4.35009	5.60546	9.07469	9.59147	9.31136	9.54911	9.66391	8.886	9.5657	8.79307	9.49098	9.38384	8.53175	8.95837	10.4006	6.85072	9.96849
AKR7A2P1	0	0	3.27393	2.51468	5.78049	0	3.97018	4.12344	1.15525	0.299154	5.24198	8.92622	2.61558	4.11472	0	0	0	6.58418	0.633638	0	3.28189	0.589676	0	4.42252	2.75962	5.2642	4.48771	3.71405	4.22727	0.485922	0	3.05049	5.20312	6.91651
AKR7A3	0	8.70715	0	9.57358	8.9146	6.75064	4.25487	0	0	8.82431	5.4661	5.70498	1.18791	5.11194	10.3187	8.40119	9.22207	6.01027	0	6.89736	7.28949	6.23769	7.02752	7.29541	6.70443	5.12777	7.50096	3.68427	4.66607	0	8.7565	8.83381	6.26264	6.31855
AKR7L	0.2426	4.85282	8.75337	6.30816	9.36993	1.00296	3.58373	3.78495	1.19317	10.578	0	0	9.82809	5.14276	5.99512	1.26553	1.52761	0	0	6.68688	5.59263	4.2342	5.60499	5.78535	5.98021	6.52025	6.948	6.3791	5.84729	5.67278	8.20202	6.61254	7.91189	7.83663
AKP1	10.4281	9.19097	7.31494	6.56902	7.55599	7.89288	9.13455	8.82128	9.37732	7.90303	7.69954	9.99919	6.83488	8.27975	7.54141	8.3553	9.80926	3.70606	8.45599	11.2625	11.4099	11.328	11.4959	11.4505	10.8554	10.4913	10.5461	10.5894	9.95397	8.9371	10.9467	10.7091	7.55078	12.4806
AKP1S1	0.165163	0	4.12052	4.61938	6.00407	3.27013	5.79339	5.71903	2.84582	4.04621	7.06796	0	3.50584	6.1474	2.84687	3.43417	3.96288	2.28269	2.62729	6.17125	6.12914	5.68358	5.61442	6.395	5.80068	4.8746	5.08836	5.41331	5.88006	2.63416	6.25825	3.84146	5.18682	6.98039
AKP2	8.71141	9.81695	10.0625	6.60449	9.54322	10.4666	7.78983	9.64577	8.13663	8.57883	9.97895	9.51437	11.137	9.55858	6.58564	8.93743	6.56676	8.0265	7.90518	10.4516	10.8919	10.7571	11.0252	10.4825	11.1148	10.4145	11.0932	10.5875	10.849	9.56289	9.95388	11.3305	9.28855	13.3819
AKP3	13.1984	10.6936	9.28338	9.35138	9.79526	11.5717	10.5949	10.5617	12.0175	10.8778	11.3418	10.5371	9.13195	8.76354	8.65783	9.009	6.20261	7.39665	8.48682	9.40548	9.52016	9.25077	9.30756	9.55478	10.6387	9.8428	10.1921	10.3184	8.0868	10.8089	8.72401	8.5433	10.9528	9.67795
AKPIP	8.36984	8.33003	9.61596	8.6113	10.9559	9.11265	8.636	9.96836	9.65023	8.17231	6.96902	9.35539	8.35873	8.65385	4.73446	11.6513	6.16543	9.28886	10.8473	8.33973	8.70572	8.57802	8.59323	8.92588	10.2737	9.6611	9.49869	10.084	8.91394	8.92762	9.45744	9.27649	9.1745	9.92029
AL021154.1	8.73481	7.00831	8.4498	9.77201	9.43393	8.13771	8.36692	7.81945	8.04056	8.24804	9.32844	9.74841	9.40086	9.7911	9.66493	9.83861	9.69708	9.87578	7.40629	7.80993	7.69316	7.70841	7.34112	7.36209	7.70157	8.05611	7.71138	8.14941	7.55495	9.04322	8.33825	7.89671	7.78229	8.45721
AL021546.6	0	0	0	0	0	0	0	5.99565	0	0	0	8.64363	0	6.65908	0	0	0	0	0	6.67312	6.50157	6.23228	6.33758	7.11883	6.21366	6.68234	7.26863	5.39904	6.56074	0	5.46226	7.38589	0	2.9039
AL022237.3	0	0	0	0	0	0	7.06466	0	0	0	0	0	0	6.83481	0	0	0	0	0	0	0.606712	0	0	0	0	1.06996	0.907975	0	0	0	0	0	0	3.64134
AL031601.4	0	0	0	0	3.10757	0	0	0	0	0	0	0	0	0	0	0	0	0	0	0	0	0	0	0	0	0	0	0	0	0	0	0	0	0
AL031601.5	0	0	7.16342	11.1839	7.99249	8.67365	8.88649	4.56944	0	2.16492	8.22204	0	9.31516	3.4011	8.52656	0	4.19297	0	8.1879	3.44078	0.722324	2.13805	1.47706	2.01469	2.94831	0	0	0	0	9.2961	0	0	6.37884	10.9017
AL049758.2	0	0	0	0	1.97116	0	0	0	0	0	0	0	2.58175	0	0	0	0	0	0	1.29922	0	0	0.601427	0	0	0	0	0	0.515226	1.63211	0.770934	0	0	0
AL050303.12	0	0	0	1.73331	0	0	0	0	0	0	0	0	0	2.15145	0	0	0	0	0	0	0	0	0	0	0	0	0	0	0	0	0	0	0	2.01304
AL109936.1	0.979849	0	3.15742	5.65352	3.28642	3.69278	3.66145	3.38553	2.89828	4.91171	4.77701	4.32432	5.95488	6.97882	2.62874	5.9292	2.47134	3.29146	2.05221	0	0	0	0	0.790752	0	0.567241	0.613773	0	0	5.12051	1.04946	1.21723	0	1.47304
AL109936.2	0.724602	0	2.139	4.52571	1.97207	2.14127	2.77146	2.86936	1.70904	2.14475	0	2.69292	3.21058	5.04474	4.19754	3.65122	1.56385	3.52946	2.43097	1.09301	0	0.840193	0	0	0	0.972626	0	0	0	2.80486	1.64769	0.412266	0	0
AL121578.5	0	0	0	0	0	0	0	0	6.58841	0	0	0	0	0	3.73448	5.80447	0	0	0	0	0	0	0	0	0	0	0	0	0	0	0	0	0	0
AL121578.7	0	0	6.38728	5.34275	5.46184	3.95446	4.3575	4.38334	3.62047	5.22591	2.83591	7.70707	5.9917	4.0743	5.57639	4.12299	4.13744	3.00538	3.91423	1.62579	1.07137	0.56265	0.57524	0	0.901138	0	1.99183	1.00082	0	3.27487	0	0	2.67394	3.62839
AL121657.4	0	1.52286	1.69677	3.09258	3.87378	0	0	4.07924	0	0	3.77249	3.14644	0	0	0	0	0	6.13656	0	2.43083	2.98976	0	0	0	0	0	0	1.03614	4.97707	0	4.05659	0	1.25151	4.58643
AL132640.1	0	0	1.03083	0	0	2.04308	0	0	0.672396	0	4.67302	2.59072	1.62396	2.85731	0	1.69099	1.13802	0	0	0	0	0	0	0	0	0	0	0	0	0.452698	0	0	0	0
AL133244.1	0	0	0	3.67042	0	0	0	0	5.75457	0	3.88488	0	0	0	0	0	0	0	0	0	0	0	0.995531	0	0	0	2.0775	1.58335	1.38326	0	0	0	0	0
AL138479.3	0.652262	0	1.05956	2.55935	3.16906	0	0	0	1.14997	0.929964	2.83276	0	0	2.20726	0	0	0	1.46408	0	0	0	0	0	0.504507	0	0	1.01375	0	0	0	0	0	0	0
AL162151.3	5.87957	0	0	0	0	0	0	0	0	6.7223	0	0	0	0	0	0	0	0	0	0	0	0	0	0	0	0	0	0	0	0	0	0	0	0
AL353662.1	0	0	1.12808	0	0	0	1.33042	2.09226	0.731694	0.305983	0	3.22011	1.33093	3.13636	0	0.998905	0.744742	0	0	1.19475	0.602106	0.532538	0	0	0	0	0.780848	1.53546	0.817583	2.1116	0.690517	0	0	0
AL353898.1	0.37869	3.58667	0	3.1852	3.2799	0	0	2.01781	1.51643	0	3.7723	0	0	2.80305	3.81523	0.953896	0	0	0	2.04075	0	0	0	0	0.664006	0	0.792936	0.542863	0.795624	0	0	0	0	1.46156
AL353997.11	0	0	0	0	0	0	0	5.84976	0	0	0	6.21807	0	0	0	0	0	0	0	0	0	0	0	0	0.695152	0	0	0	0	0	1.24391	0	0	0
AL354822.1	3.39333	3.98561	3.8247	5.26012	4.98092	3.58861	2.81262	4.51296	2.14827	4.44354	5.6673	4.9998	4.24316	4.66238	4.92097	4.88991	5.05762	5.55074	4.81476	3.24539	3.24453	3.15196	1.86749	3.18563	2.37654	4.46723	2.56231	3.28739	3.86202	3.93729	3.33009	2.8608	1.87894	4.14346
AL355480.3	0	0	0	1.65834	0	0	0	0	0	1.33934	0	0	0	1.38595	0	0	0	0	0	0	0	0	0	0	0	0	0	0	0	0	0	0	0	1.45185
AL356585.1	0.361238	0	4.69689	4.45477	2.60325	4.61096	6.14346	3.39024	4.93219	2.08775	6.4434	5.54977	3.21342	6.26932	8.30737	2.4086	5.36668	8.40295	1.4031	0	0	0	3.04853	0.527389	3.38236	4.11036	1.07233	0	2.75185	0.488473	0	3.81952	5.39358	5.57909
AL357556.1	6.66359	5.89176	8.66275	10.2189	10.4321	9.43159	9.57086	9.04729	9.03321	9.36265	10.5192	10.1349	10.1984	10.0089	9.75979	9.97117	9.52698	10.0636	8.46522	6.39041	5.6872	6.07241	5.53615	6.00275	6.01288	6.2482	7.00278	5.94531	6.27537	8.97372	6.71551	6.14366	8.42612	8.84165
AL359736.1	0.377637	0	0	0	1.96363	0	0	0	0	0	7.88169	2.637	0	8.12666	0	8.39972	0	0	0	3.53794	0	2.47822	3.63883	0	0	5.10132	0	0	0	0	0	0	0	3.52771
AL450992.6	0	0	7.74562	5.78809	9.05842	2.55288	7.51325	8.93358	6.22744	0	6.74584	7.26318	10.2485	2.94234	1.36369	9.46612	4.17075	9.47735	6.19212	0.789025	3.1778	0	4.15357	3.61484	0	0	0	0	3.11855	5.50755	6.35121	6.87772	0	5.25286
AL513523.1	0	0	0	0	0	1.37457	0	0	4.02487	0	0	0	0	0	0	0	0	0	0	0	0	0	0	0	0	0	0	0	0	0	0	0	3.71273	0
AL513523.2	0	0	0	0	0	1.37457	0	0	4.02487	0	0	0	0	0	0	0	0	0	0	0	0	0	0	0	0	0	0	0	0	0	0	0	3.71273	0
AL590762.11	6.47165	2.71258	3.13557	6.48847	3.21531	5.74956	0	5.43245	3.96929	0	0	0	7.2827	6.94779	0	0	0	5.20422	5.77114	6.35093	5.92975	6.77741	5.58195	5.91723	5.89621	6.39533	6.28941	7.0211	5.96518	0.488061	7.06467	5.09831	4.52499	6.65771
AL590762.6	0	5.09774	0	7.799	8.2461	1.38375	7.58119	7.89196	0.950564	7.98579	2.8542	0	7.3581	0	0	9.87179	3.14301	0	3.61767	5.31597	3.77827	4.91078	2.48494	2.9905	0	0	5.59541	6.59992	5.24552	0	5.25026	6.52359	5.46968	6.89256
AL590763.16	0	0	7.55545	2.49062	4.56623	3.90266	4.41227	6.8328	4.22416	7.83548	7.37093	3.76834	5.63418	6.77182	2.47005	10.0214	7.06885	1.47959	2.8039	1.31795	0	0	0	0	5.02682	0	5.20328	0	0.522906	0	0	0	1.20986	5.26649
AL590763.5	0	0	0	0	0	1.33389	0	0	0	0	0	0	4.61793	2.72656	0	0	2.98992	0	0	0	0	0	0.589476	0	0	0	1.07053	0	0	0	0	0	0	0
AL591704.9	0	0	0	1.72312	0	0	1.77467	0	0	0	0	0	0	0	0	0	0	0	0	0	0	0	0	0	0	0	0	0	0	0	0	0	0	0
AL592183.1	8.8155	5.17877	8.42378	3.13499	8.51231	7.76008	9.88564	7.77333	2.85869	6.88829	8.21513	0	9.86376	10.5025	8.46666	10.0526	11.7351	3.55088	0	7.46121	7.12499	8.27758	7.55412	7.57196	9.03468	7.79795	8.05422	8.22074	7.9832	10.4301	8.05098	9.69641	9.35564	10.0645
AL593848.1	0	0	0	0	4.08165	6.3169	5.15869	0	0	5.84619	5.59896	0	4.1006	6.08096	0	2.16018	0	0	0	0	0	0	0	0	2.97796	0	4.91436	0	0	3.22124	0	0	0	0
AL593848.2	0.415087	0	0	6.12582	0	0	0	6.06647	0	0	0	4.40502	0	0	0	0	0	0	0	2.97127	3.44345	0	0	0.891166	0	0	0	3.65045	3.04923	0	2.2981	0	0	0
AL662852.1	0	0	4.07009	1.84183	3.61596	1.4205	3.39578	4.78871	0.396265	0.951718	0	0	4.07103	5.00694	0	0	0	1.49261	1.11849	0	0.645872	0.574265	0.58821	0.514355	0	1.75585	0	0	0.504285	0.493022	1.9096	0	0	0
AL672296.1	0.364407	1.51024	5.68254	4.7392	5.29579	2.05289	1.14241	4.82226	5.16309	0.304405	10.795	0	4.19399	6.42079	1.34437	2.16104	3.52448	3.78513	3.52462	1.72089	0	1.35983	0	0	2.44416	1.18305	0	1.66722	0	0	0	0	2.94129	4.5711
AL691477.1	1.42409	0	2.46623	3.56156	4.39077	3.66578	1.28378	1.35862	1.97303	0.300176	0	4.67	4.54545	4.84835	3.28142	4.0547	0.719192	3.00054	2.53564	0	0.533405	1.34388	0.503654	0.776101	0.791735	0	0	0	0	3.10567	0	0	0	1.4598
AL928654.7	0.18132	2.32439	0	0	0	0	0	2.77215	0	0	0	0	0	0	0	1.13082	0	0	0	5.69371	5.90751	6.50528	4.73914	6.74568	5.3322	3.23417	3.86755	3.54381	3.91556	4.40898	2.67493	1.6564	0	0
AL929561.1	0	0	4.07009	1.84183	3.61596	1.4205	3.39578	4.78871	0.396265	0.951718	0	0	4.07103	5.00694	0	0	0	1.49261	1.11849	0	0.645872	0.574265	0.58821	0.514355	0	1.75585	0	0	0.504285	0.493022	1.9096	0	0	0
ALAD	5.99863	4.52802	3.74993	5.99922	8.25162	7.40706	8.39567	7.74752	2.76898	0.553646	5.76202	9.62797	5.75234	7.2424	6.9492	6.88472	8.66182	6.23246	5.07069	8.10035	8.21248	7.88911	8.43429	8.47228	7.25678	7.9765	7.68498	8.23162	7.93346	5.69259	7.25115	5.93131	6.92498	9.55183
ALAS1	9.96773	7.73415	11.1118	8.06958	6.79293	7.25529	7.64333	10.245	7.51702	9.54255	9.9428	7.27769	9.45766	11.0775	9.3821	10.5494	7.76086	10.5604	6.64795	7.89162	8.98883	9.11786	8.70192	8.74702	8.04263	6.9476	7.81838	7.8841	9.17331	9.25366	7.60157	8.35458	8.21909	6.65274
ALAS2	0.552549	4.49615	8.21166	7.67362	7.96114	2.80394	6.3669	9.80717	0	6.38312	5.9979	10.193	9.11622	9.15875	8.35871	11.0568	0	0	5.5905	6.4456	3.23835	4.5373	3.57416	3.44766	5.2017	6.30807	3.98383	6.75656	4.32501	0.776776	5.53685	5.33873	6.84584	7.35823
ALB	0	2.99781	9.19559	10.1261	10.2958	6.89706	10.2679	9.70402	7.46675	7.85789	5.21766	8.84763	8.35691	10.1571	8.81065	11.4987	7.72971	11.1223	11.6257	6.32443	5.47847	4.30805	7.1433	5.11239	5.39382	6.55274	6.89277	5.41227	3.88866	8.84757	3.41012	0	8.0446	11.9986
ALCAM	10.9424	12.9113	8.33602	8.95416	8.60597	10.0099	8.27646	10.6839	5.30711	9.69621	5.22302	10.004	10.2456	9.64131	9.71252	11.1597	6.85806	9.43326	9.26003	13.7475	13.7152	13.9211	13.8427	13.0754	9.91805	10.2238	10.6826	9.84626	10.1436	10.4425	14.2964	14.4895	6.49164	8.28978
ALDH16A1	3.34056	7.77136	4.24555	5.80538	6.63458	7.75237	9.70925	4.77334	1.40769	6.0156	8.7932	4.87798	6.40699	9.83025	4.74518	4.92965	10.2586	5.45909	4.44472	6.35359	6.86114	7.72629	7.68841	7.69863	4.54354	7.89742	6.24034	8.18116	6.59801	6.03483	8.10476	7.00462	7.27284	8.56821
ALDH18A1	9.98497	11.028	10.8739	10.1698	12.0134	11.0697	10.8136	9.58022	9.31188	10.4511	10.285	9.94781	10.1662	11.8057	11.6403	9.6572	10.2034	10.5216	11.5434	10.7364	10.5089	10.4446	10.9273	10.4092	10.6781	10.5624	10.0286	9.42158	10.3574	8.39018	11.1043	10.5706	9.56796	9.2506
ALDH1A1	5.47763	8.40275	5.64036	7.2859	7.23016	6.59797	9.87551	5.85582	5.60835	7.42324	8.06638	5.30856	7.21517	8.2617	7.86253	9.40135	8.45498	6.94812	9.09781	8.77603	8.77105	8.66881	8.86841	9.16128	9.19093	9.82728	10.1246	8.03028	7.67099	8.07408	8.35681	8.31441	7.9694	9.21114
ALDH1A2	10.849	2.5321	8.65517	8.76615	7.67347	8.6165	8.21578	7.32722	7.88358	9.12892	10.1221	9.02181	9.95524	10.4034	9.03798	10.4072	3.26771	8.9385	8.25224	6.70385	5.03773	6.27065	4.21858	4.8421	6.46392	6.07271	7.67446	7.07367	1.23347	7.12406	6.91593	6.81744	9.6462	11.5664
ALDH1A3	8.3939	8.29754	9.4484	10.2751	7.91004	7.12997	9.41514	7.15118	7.91357	7.9208	6.55762	9.86981	3.33422	8.24771	0	2.77151	4.27033	7.95751	7.83697	10.0649	9.67155	10.1275	9.57002	9.38787	9.73182	9.19871	9.16105	9.41125	8.16053	9.79269	11.1246	10.4794	7.46287	7.49511
ALDH1B1	4.08077	5.55874	3.59916	3.55346	6.41759	5.37974	4.31228	6.81814	1.10421	7.21887	6.87713	4.32427	4.22492	4.21722	5.88804	4.6885	2.82219	6.52781	4.55146	5.04304	6.9703	6.64836	6.60198	6.31728	5.44931	7.53247	5.21287	5.5036	6.12969	3.86455	6.36362	5.13794	3.44177	4.45535
ALDH1L1	1.6714	0	7.63299	7.93285	8.82461	7.40943	8.3147	7.78811	7.56035	6.80907	5.45798	7.16679	8.02687	8.41255	5.97358	8.71771	8.68479	12.4105	4.49764	5.04944	5.17983	5.0769	3.4158	4.06156	3.20919	5.092	4.63759	1.03607	6.25914	7.87388	8.16607	8.56994	5.89759	8.17174
ALDH1L2	10.3959	10.5101	7.37607	11.1939	8.9301	8.52148	7.84854	9.37881	10.861	8.48676	5.49415	10.4761	12.2609	8.86051	8.11376	10.5849	9.41577	10.026	7.68845	9.67988	9.01299	9.59048	9.15857	9.36131	8.8948	9.77626	7.53644	9.32478	9.65012	8.7973	9.45421	9.89164	10.4688	8.25316
ALDH2	9.89713	8.84004	5.96576	6.91195	6.32887	7.56597	6.76904	10.2429	8.5638	6.23284	3.65671	2.95358	4.10081	8.12975	9.39535	7.16835	2.81393	5.95024	7.67877	11.5617	11.9159	11.9694	11.7989	11.7046	8.81913	9.36594	8.50642	8.9471	8.77937	9.00142	8.22444	8.50753	6.79256	10.1416
ALDH3A1	0	0	5.20128	4.02214	8.53503	6.35246	8.28924	4.3229	0	1.74612	5.72833	6.74909	8.36842	4.65984	7.44878	8.20478	7.55442	4.31217	3.14035	2.56761	0	3.70723	1.86033	0	0	5.3118	1.92336	3.34802	3.4268	3.62785	5.73526	0	0	0
ALDH3A2	9.80772	10.1422	10.9715	10.2253	10.1406	10.2608	8.70452	11.3627	10.388	10.7862	12.4273	12.6181	6.87719	9.97076	11.4876	10.2238	6.92217	11.9064	8.92919	9.49338	9.70553	9.91526	9.51165	10.0608	10.2079	9.65788	10.3641	9.83461	10.031	7.70247	9.94858	11.3751	8.79278	9.91291
ALDH3B1	6.89465	2.32737	4.54832	7.01403	6.57682	5.61958	5.85021	5.36991	4.79061	1.47837	9.08043	0	7.26545	7.28322	2.18574	3.04061	8.71338	2.38753	4.20117	6.29553	6.34565	6.46081	6.64849	6.17672	6.71003	6.23958	5.01284	6.28851	6.05395	6.77475	7.20847	6.30404	5.32693	5.56036
ALDH3B2	8.44339	10.6495	3.63663	6.17755	3.68128	4.66039	5.69786	7.51856	1.39491	4.0807	6.03578	0	8.74869	7.72075	2.90754	0	4.45556	3.60858	0.511508	12.1689	12.1249	11.7639	12.4481	11.5509	10.3258	10.0831	9.82168	9.32617	5.7824	1.8455	13.6329	14.1305	5.81876	7.12741
ALDH4A1	7.47513	4.53889	5.70745	6.50271	7.05713	7.24608	7.54182	6.3848	1.09994	7.99305	7.27712	4.73091	4.55851	4.68496	7.09538	4.11552	5.60348	7.56989	6.12267	7.17599	6.94955	6.43591	7.3241	6.88179	6.70202	5.46697	6.5422	6.65398	6.54155	1.10812	8.63071	9.03769	0.96196	0
ALDH5A1	2.38411	5.21202	7.72606	7.69425	9.30786	8.48502	10.9936	8.77306	9.4031	7.31094	5.52598	5.49754	11.2768	5.11611	1.49942	5.68704	10.4198	11.5474	6.8378	8.31509	8.40663	7.42432	8.87755	8.79486	9.75908	8.5487	9.32237	8.79034	7.79101	6.85587	7.72685	7.25622	5.61069	9.92664
ALDH6A1	7.01846	8.45921	8.61533	10.7267	10.7101	8.92176	8.02647	8.86055	7.12266	8.95357	9.98826	7.90222	9.56352	8.84069	7.39048	11.7678	9.1524	10.8745	8.36077	9.36905	9.63753	9.19121	9.85379	9.43392	8.77506	9.81085	9.13367	8.42238	9.0761	7.43796	10.2083	10.8908	8.44877	9.51608
ALDH7A1	9.17241	11.1027	11.156	13.1961	10.7156	9.9557	12.1561	12.9377	9.87818	13.3668	10.6402	13.4735	12.2542	11.7864	10.898	12.0189	8.73052	12.1302	11.1945	10.6977	10.338	10.3827	10.7738	10.2876	10.4175	10.3753	11.2602	9.33752	11.2844	12.6138	11.7433	11.6853	11.2859	8.89033
ALDH7A1P1	1.27964	5.85468	10.089	8.44876	9.28459	3.91877	8.66019	9.38976	8.23934	2.43959	8.62798	0	7.74153	8.60763	7.03551	8.69972	4.16473	6.97583	3.58602	2.25581	4.40508	4.53386	3.57707	3.42368	4.13308	7.13098	5.60922	1.05276	2.03328	0	4.43577	6.35018	8.92092	7.46827
ALDH7A1P3	0	0	0	0	0	0	0	0	0	0	0	0	0	0	0	0	0.676228	0	0	0	0	0	0	0	0	0	0	0	0	0	0	0	0	2.52714
ALDH7A1P4	0	0	0	0	0	0	0	0	0	0	0	0	4.44326	0.805323	0	0	0	0	0	0.694803	0	0	0	0	0	0	0	0	0	0	0.661256	0	0	0
ALDH8A1	4.75837	2.70891	5.10502	6.53422	6.36595	7.28047	5.96218	5.08151	9.53314	1.78758	5.58104	7.2587	8.03028	3.05476	2.64078	6.49579	6.63997	5.83576	7.75468	9.3318	9.58474	8.40684	9.3811	9.82433	4.19522	1.85172	6.41304	3.92159	3.47653	4.89851	4.42168	0	4.40714	2.69869
ALDH9A1	11.7779	10.009	9.26016	9.43636	10.3594	8.72595	8.99132	7.13435	8.94323	9.09084	8.89459	5.37765	9.70788	8.6565	9.77768	11.517	7.84431	7.12022	9.21209	9.90192	9.43567	8.89421	9.24627	9.2606	8.5854	8.91387	8.93586	8.06394	10.8456	9.24436	8.75467	9.51955	8.82402	9.5595
ALDOA	11.797	12.122	10.1899	9.56468	9.00924	10.3719	9.16407	9.10086	8.83651	9.66085	6.61944	9.45521	11.0782	7.93545	9.51936	7.04603	8.70062	7.64599	10.0476	13.9921	14.187	14.2755	14.4749	13.8427	13.3369	12.4368	12.6132	12.5946	13.2536	10.4639	13.1561	13.5416	7.79885	13.2658
ALDOAP1	0	1.52073	5.10235	3.70812	0	4.74202	0	5.05225	5.45183	4.3527	0	0	1.2115	0	3.37929	3.92938	0	3.35029	0	0	0.678314	2.63455	0	0.534347	0	1.18043	0	0	2.56269	0	3.30939	0.528144	0	5.38217
ALDOAP2	0	4.34523	0	0	0	0	2.17558	0	0.37357	0	0	0	0	2.45839	0	0	0	0	0	0	2.30709	0	2.69022	2.38211	1.08061	0	1.85061	2.0229	0.505196	0.471738	1.26068	0	0	9.72893
ALDOB	0	0	5.27604	10.5977	12.7727	7.18459	8.22401	6.02032	4.26509	9.7399	0	3.43879	5.47977	7.33555	4.06601	0	6.58358	10.0211	7.11123	4.04282	2.82527	3.95724	2.66481	2.91128	4.82192	5.43414	6.01832	6.30037	0.389038	0	4.75286	4.32744	7.38053	9.9692
ALDOC	0.638965	5.66161	1.64016	0	8.03034	4.38846	3.32519	5.18122	0.735535	7.71266	0	0	7.88165	7.16394	8.41008	4.28566	5.75853	0	5.57549	5.67755	6.82514	5.08082	6.78504	4.87215	5.6306	7.03349	5.20964	4.74205	7.02431	7.14298	1.91004	5.0054	4.41651	9.78577
ALG1	4.09706	10.2017	7.53447	9.95718	9.60607	10.096	7.76561	7.21993	7.97322	5.59318	7.71277	9.32528	7.64823	3.20207	10.458	10.3837	10.1644	3.69368	9.15723	9.59713	9.89386	9.92504	9.77827	10.0015	8.72133	8.99042	7.9279	9.11472	9.91527	7.12651	9.09896	9.80929	10.5722	7.92568
ALG10	9.41737	5.40521	10.9228	6.52353	9.99968	8.85114	8.32595	10.9803	11.6969	10.9156	4.09125	10.5672	6.66567	8.46658	8.62268	9.83881	10.3364	8.98058	10.0844	8.6677	9.34245	9.31058	9.37011	9.74395	8.07772	8.90219	7.62372	10.2386	9.4481	4.09862	8.08782	10.1662	10.9579	9.13529
ALG10B	8.0937	5.67885	10.1628	9.43975	6.78495	9.70802	9.79631	10.831	9.43507	3.20636	7.37142	8.05387	10.4777	11.1665	9.01413	4.25611	9.16063	11.1338	11.3634	9.61044	9.29531	9.51637	8.92059	10.0395	9.9717	9.96588	9.65626	9.78938	10.265	8.5036	10.8007	10.7064	7.51677	6.43415
ALG11	11.5598	10.4433	9.97748	11.24	8.98822	9.72285	9.15538	9.80567	10.5098	11.1384	11.781	8.71383	9.87098	10.7159	12.5442	12.615	9.81802	9.29431	10.3232	10.2725	10.474	10.6958	10.6936	10.3242	10.1672	10.8027	10.2448	10.0813	10.1493	9.67056	10.3982	11.278	11.5165	8.263
ALG12	9.86567	11.4779	10.1475	9.73645	9.63324	10.2738	5.43244	9.09691	5.6922	5.01575	4.08434	9.52655	7.17683	9.83316	4.72501	9.75879	3.82331	8.07868	9.8548	10.5757	10.4258	10.0167	9.87558	10.6656	8.72053	8.65596	10.0954	9.19666	9.53675	9.29446	9.31178	8.70829	9.61102	9.42593
ALG13	11.0798	11.4829	10.0875	8.62995	9.59168	9.88484	9.99137	10.9026	10.9656	11.9481	9.64096	9.93586	11.0675	11.954	10.4101	8.24676	10.7173	12.0126	11.7116	10.6395	11.1616	11.0566	10.8009	10.9411	11.9144	11.5366	11.9453	12.212	10.5273	11.7944	12.1034	11.7802	11.2379	10.5284
ALG14	11.2201	6.78654	7.56475	9.63932	3.93712	12.9717	7.31917	6.54237	4.58391	8.64874	4.6935	3.60689	7.13992	8.81028	4.73376	4.85302	6.46032	3.0615	6.63831	7.29496	8.37648	7.71776	8.91053	7.76886	6.12975	9.25693	4.84682	9.26854	8.17624	4.98761	7.87622	9.32954	9.48713	7.47004
ALG1L	0	4.13782	0	1.71388	0	6.3284	2.1865	3.53307	1.124	2.25073	4.62187	4.36098	2.41432	5.82526	3.06627	2.25071	8.91152	3.50032	1.64403	2.10896	3.52026	0.973909	3.50822	5.67192	1.66411	1.74162	0	4.13767	3.47378	2.48889	0.754356	0	0	4.36076
ALG1L10P	0	0	0	0	4.1354	2.57146	0	1.96634	3.02811	0	0	3.50322	4.58202	3.45816	0	0.540008	0	1.47899	0	3.69612	3.95406	0	3.57638	2.2643	0	4.86663	5.69095	5.52747	2.84784	0.486814	0	0	8.50686	6.97601
ALG1L11P	0	0	0	8.33845	8.60523	0	3.65084	0	0	0	0	9.69908	0	4.20682	0	3.22298	0	4.05723	0	0	0	0	2.66294	3.90919	5.76225	5.55205	4.88371	3.07584	0	0	0	0	0	0
ALG1L12P	0	0	4.45539	4.96058	0	6.39806	0	7.40522	4.84871	2.35539	0	10.126	5.49667	1.16162	9.87132	3.94535	0	0	1.71525	1.63369	2.44447	0	0	0	0	4.21264	0	0	0	0	2.68514	0	0	0
ALG1L13P	1.83458	4.77931	2.82574	10.4493	6.06218	6.18408	7.6259	4.94861	1.86811	7.27107	4.62167	11.1582	8.90491	9.89276	9.08406	5.52574	6.48322	4.98737	6.73329	6.72438	6.92049	6.38892	6.12893	6.59681	6.4006	7.99816	7.51599	6.54333	6.48852	5.47623	6.97939	4.99023	5.2602	8.62815
ALG1L14P	0	0	0	0	0	0	0	0	0	0	2.87502	0	0	0	0	0	0	4.11277	0	1.65253	0	0	0	0	0	0	0	0	0	0	0	0	0	1.42296
ALG1L15P	0	0	8.44131	9.19535	1.84049	0	5.46146	7.97117	3.85501	0.755863	5.64516	7.02643	10.0853	9.84424	5.23909	0	5.8825	10.5021	5.63115	5.55728	1.7252	0	1.01151	1.44712	2.27578	1.14796	3.96897	0	2.7159	6.07995	0	0	0	7.87202
ALG1L2	0	1.59874	5.12123	8.6961	6.41366	5.89518	6.96313	4.48628	2.99138	0	10.398	5.77469	10.5333	9.54799	3.22028	5.89388	7.18025	3.77037	1.36822	3.97938	4.76142	2.97875	4.08214	4.77829	3.27746	5.75615	5.63954	6.10297	6.77416	6.87238	5.33107	5.38857	6.412	7.1312
ALG1L3P	0	0	0	2.5499	9.20657	3.79635	0	6.31749	3.37738	2.92024	0	0	6.6482	1.99929	6.8509	4.29644	0	2.21674	6.38302	0	0.667688	0	4.22006	2.54811	0	0	0	0	2.42572	0	0.78826	0.900332	4.50639	0
ALG1L5P	0	0	0	0	3.1365	2.05892	0	0	0	0	6.44667	10.0272	5.40469	6.79618	6.90222	4.45575	0	0	1.41395	0	1.10908	0	2.34455	1.66283	0	0	3.62435	0	4.25212	5.36083	0	0.511907	1.87519	2.50226
ALG1L6P	0	0	0	4.88534	0	0	0	0	5.29767	0	0	0	1.83906	0	0	0	0	0	3.2174	5.5336	4.51714	5.28502	4.19146	5.37768	3.6412	4.88546	5.26314	4.89393	5.52223	0	0	3.17947	0	2.03706
ALG1L7P	0	0	3.09057	4.12708	8.88482	0	7.81182	4.32815	0	6.9864	0	7.95097	0	0	0	0	3.31354	0	2.42762	0	0	4.37858	2.9143	3.04717	6.20968	0	2.1229	3.04309	0	0	4.04523	0	0	0
ALG1L8P	0	2.67903	5.0054	6.29696	8.30473	5.53226	0	2.96575	5.5479	6.50394	0	0	6.00161	8.27349	2.82233	2.151	1.18657	1.46814	0.629583	0	0	1.98756	3.70646	0	2.25723	0	2.12482	0	3.68424	0	0	0	4.0691	4.75936
ALG1L9P	0.367165	2.70554	0	5.64876	0	0	2.61864	0	0	2.48977	0	6.62549	0	0	0	0	0	5.67951	0	0	5.48841	5.50668	2.33324	5.0899	4.36196	5.34518	6.38268	5.74917	3.10738	0	4.55017	0	0	7.82309
ALG2	12.8239	11.5969	10.4688	8.24287	10.7695	9.60396	10.2988	9.25867	10.4134	11.3758	12.7328	4.32513	9.43687	10.0553	5.82822	9.37626	9.84125	11.903	9.86911	11.9133	11.8477	11.9409	11.7529	11.6841	10.395	11.4376	11.2015	11.5875	11.3595	10.4087	12.1305	12.3342	10.6243	7.26434
ALG3	5.58785	7.33386	4.95541	6.86031	7.75078	5.95034	7.04215	7.4833	5.89412	3.05227	6.17406	11.155	8.15787	9.24169	3.65474	8.481	6.98674	9.75582	4.44117	9.29095	9.84984	9.45797	9.94186	9.907	7.48118	7.72668	7.07716	8.88344	8.67727	7.76219	8.653	10.0538	6.07969	8.45555
ALG3P1	0	0	0	4.33079	6.15733	1.37601	1.16051	2.71038	0	0	7.55572	0	0	0	3.13247	5.19782	3.88889	3.96347	5.8711	0	0.674312	0.601366	2.05012	0	0	0	0	1.65874	0	7.79062	0	0	2.33366	2.03599
ALG5	11.1214	9.49048	8.67194	7.43734	8.5422	8.05482	9.06362	8.56128	6.46938	11.1618	9.67234	3.29615	8.95809	9.44973	7.50406	8.00799	6.56941	5.47025	9.88113	9.01196	9.33482	8.98936	9.04939	9.17718	8.20662	8.93874	8.18963	8.86484	8.71467	8.88248	9.93839	9.89551	10.149	9.68362
ALG6	10.2504	9.23554	9.22563	10.4382	10.8761	10.0632	10.8968	10.4688	10.7362	10.3171	9.01114	12.7147	10.5292	9.04096	9.41911	9.12336	10.0362	12.0999	9.96819	9.41167	9.4589	9.05841	9.33953	9.57004	9.39646	9.76265	9.27247	10.3531	10.1755	8.69042	9.73779	10.4956	10.6238	8.80651
ALG8	11.6827	10.5967	10.6138	11.2315	9.63569	11.0755	10.0397	10.9041	11.5451	10.0114	11.7001	10.5468	8.48549	12.203	12.4598	8.53018	8.44155	11.3005	8.54515	9.66658	9.93738	9.66278	10.3448	10.42	9.16929	8.77506	9.50829	9.99838	10.0758	9.35112	10.2099	11.1985	7.51895	8.80367
ALG9	10.7041	9.63493	9.46689	9.40342	8.32481	9.04197	8.8432	8.27468	8.55596	10.4716	11.4271	5.40268	12.1208	8.25926	9.2848	9.17785	8.1325	10.4467	13.1019	9.40271	9.62086	8.80125	9.44205	9.68374	9.51318	9.31265	8.92421	9.82953	9.35772	8.81103	9.79916	10.3191	8.49837	10.3035
ALK	5.62035	9.52378	10.1592	11.406	10.3007	10.4907	12.5929	9.94399	6.553	10.1829	10.7385	11.6131	11.656	9.3992	10.5134	9.86168	9.82945	9.71538	6.69744	6.42097	7.14655	5.23847	6.06811	7.07483	8.44567	8.65763	8.89588	9.16364	7.65456	10.5996	6.29286	9.49002	7.79087	10.2361
ALKAL1	1.55109	2.5738	6.74434	7.8439	8.53894	7.18211	6.78595	4.06219	5.4291	3.58445	2.369	0	0	4.94672	5.22056	1.97732	0	0	1.61311	3.3457	1.61822	0	1.50298	0	4.16247	0	0	0	0	2.8074	0	0	6.27342	6.235
ALKAL2	8.97698	7.33508	3.1056	1.72656	8.09494	4.9315	5.68442	5.13515	8.93851	2.42414	7.85048	10.3063	7.44329	4.4601	0	0	0.914639	6.82062	6.88055	4.20908	3.9026	4.62204	3.87319	4.59541	1.76879	5.67794	3.5086	6.35184	4.75548	2.4255	5.50712	6.35514	0	5.95796
ALKBH1	0.295424	0	5.60357	9.39502	6.82509	4.39874	8.5099	3.37881	1.88873	8.06118	2.56272	5.26172	10.3231	1.13695	3.66467	9.95869	0	9.9203	7.98632	6.65724	7.1232	6.74752	7.60931	7.80252	5.19396	7.36268	4.91806	6.25695	5.53031	0	7.1169	6.84534	6.45426	8.93209
ALKBH2	7.63851	4.06633	5.14856	1.64607	2.99306	7.3698	7.0094	5.30445	0.351533	2.07055	0	6.92496	7.01063	7.20382	4.47602	5.21004	5.01649	5.70753	3.61108	5.25038	6.49037	6.33315	6.46195	6.19668	5.9186	5.99328	6.80764	5.28291	6.34559	7.49528	5.28895	4.85228	7.16917	5.39875
ALKBH3	8.78278	7.02345	6.15497	4.93418	6.70159	7.20595	1.77501	8.86748	4.90987	7.96032	6.1883	8.56171	7.42947	5.51596	8.11981	8.89476	3.66033	6.70216	7.91544	7.86226	7.89107	7.49284	8.00673	7.93099	7.78026	7.8664	7.67361	7.28827	7.56989	3.38066	7.75879	8.18322	7.66877	8.21438
ALKBH4	0.284582	2.72255	2.68876	5.47216	1.56222	2.2013	1.11445	3.37435	0.925812	0.593512	0	0	8.77292	3.71934	0	3.16129	0.582117	3.89102	2.01252	3.24148	3.45113	3.73492	3.3407	3.57843	3.01172	2.62454	3.04672	4.43492	3.46719	0.6932	2.85309	3.41778	1.01078	4.29195
ALKBH5	6.84922	9.41383	7.31394	7.33493	6.21015	7.70192	6.73186	8.65674	3.92617	3.89229	0	2.95459	6.26672	9.3627	8.67099	4.61095	7.61117	10.5375	7.8038	7.43286	7.8506	7.80926	7.79773	8.03736	7.49919	7.99607	7.79115	8.84302	9.45238	8.8263	8.96386	9.78177	6.779	8.72683
ALKBH6	1.46907	6.79516	7.95027	7.89555	4.47087	5.59401	6.51281	6.84947	4.23125	7.13631	7.17396	8.02413	8.0776	6.14809	7.58123	4.79685	2.1131	6.46007	3.50952	5.1969	6.41903	5.37006	6.70844	6.36759	6.76557	6.02731	4.26492	7.29198	6.9777	5.60342	5.96596	3.68747	6.85719	5.45334
ALKBH7	7.40432	1.86259	5.29231	3.46245	0	1.09114	0.904775	0	2.05811	2.62844	0	0	2.60237	3.84695	6.01847	4.7548	6.17255	7.85768	0	4.28033	4.67971	5.51394	5.33641	5.13758	4.71001	3.1102	3.66774	4.07915	3.86906	0	4.80286	5.3658	2.57555	3.53555
ALKBH8	8.88226	8.51998	6.68406	9.18824	7.75404	7.84518	6.44651	7.93871	7.01687	4.64499	7.14606	7.81963	7.32983	0.842772	7.67148	6.75526	10.4376	7.76338	7.12565	6.56719	6.49172	7.16291	6.5452	6.93138	6.56928	7.13488	7.38175	7.66401	7.24221	9.14877	7.61527	6.53477	6.33379	6.75966
ALLC	0	0	1.57043	6.78853	8.89134	6.86703	1.70039	7.0236	4.93693	3.34588	8.34033	6.67862	5.85639	7.74678	7.69608	1.92887	0	6.10787	0	2.01913	2.09706	0	0	0	3.99144	0	4.99229	2.92932	0	3.29789	4.23866	4.49118	5.38893	8.84914
ALMS1	13.3207	12.4341	13.8909	13.7031	12.8513	12.0187	12.6534	12.1944	11.8457	11.4883	13.3819	11.8662	11.7081	12.7481	13.0485	11.7062	12.221	12.7754	13.6118	12.1641	12.0232	12.1827	12.0565	12.0875	12.5754	12.7322	12.1937	12.3044	12.7309	12.0159	11.8914	11.2275	12.7028	12.1663
ALMS1P1	0	0	5.78465	1.96943	5.19495	6.26595	7.5703	4.09509	0	4.10977	0	7.38923	0.84247	5.74565	6.03153	6.07641	0	1.75915	5.16178	4.78511	4.86984	4.59231	2.87501	4.53336	5.42195	6.51428	5.56291	5.06993	4.70394	0	5.85478	2.23659	3.62952	6.80522
ALOX12	7.53865	8.38524	8.31543	7.08266	7.34988	7.10344	4.77066	5.2227	5.13957	8.94429	5.40518	2.04248	7.47346	4.53022	10.1956	8.96861	9.1806	6.98976	8.20284	7.28947	7.18082	7.1802	6.85155	7.33729	7.12108	7.2438	7.37329	8.48335	7.76874	7.394	8.65573	9.25935	7.0017	7.74059
ALOX12B	0	3.32411	3.842	8.91989	8.89035	8.16643	8.35725	9.98869	7.2056	7.34759	5.18252	8.30798	6.43067	10.9647	8.54971	12.3901	11.2297	8.08397	4.20114	9.16334	6.92987	9.35936	8.27566	7.36825	5.90346	5.70636	4.71775	5.44344	2.21664	3.83309	9.27806	10.0106	7.91201	6.24946
ALOX12P2	0	0.854592	0	3.61009	1.6837	2.35354	3.14474	0.671701	2.07787	3.14462	5.43587	2.12948	0.638447	3.65011	5.14232	3.48832	0.896766	0.848054	1.88013	0.418945	1.14705	2.07522	0.300099	0	0.433416	3.57496	0	2.84878	2.70913	2.24003	0.411413	0	2.338	4.42455
ALOX15	2.73986	7.12789	7.41275	7.06485	7.25725	6.17391	6.55614	6.88739	5.49792	1.81648	5.81067	4.57658	7.48281	9.46244	6.79742	7.37301	9.6422	5.27658	4.29657	7.48668	7.04587	6.95684	7.48837	6.94567	4.30843	4.85001	4.74834	6.15219	3.81654	7.34703	9.14407	6.84181	5.59818	6.61991
ALOX15B	0	9.29219	2.42803	6.15108	6.86982	5.32793	6.3719	5.2344	6.40471	6.36163	6.72921	0	6.16855	7.26463	8.67413	8.06387	7.10843	7.67695	4.2583	12.385	12.8141	12.759	13.1806	12.6537	7.26307	7.87992	9.09103	7.67571	4.61192	2.98195	13.3428	14.0215	6.88304	6.4422
ALOX15P2	0	0	6.37179	6.05193	6.94606	2.04992	3.83432	0	0	1.26496	8.06038	0	1.54514	3.51375	0	3.13653	3.03437	9.0939	0.633503	0	0	1.35466	0.607694	0	2.8861	0	0	3.09974	0.531309	0	0	0	6.40758	7.00349
ALOX5	6.91288	2.70141	6.9481	8.05593	5.9346	6.3209	9.70407	7.12862	7.98745	3.18	6.5422	5.86623	4.99862	9.06333	7.93499	6.81656	6.48756	4.72318	5.56964	7.18728	7.35083	8.14533	7.91391	8.21013	8.21727	8.49281	8.55507	9.30385	8.53807	8.7026	7.66765	7.92602	6.86129	5.05314
ALOX5AP	7.09185	6.8221	8.85261	8.50673	7.3801	5.24167	6.98448	7.12922	4.7413	6.43343	5.77956	1.79921	4.00167	6.95971	5.51837	4.09512	6.31743	4.67075	0	6.30025	6.66436	7.03195	6.56809	7.46139	5.97174	6.37485	6.04793	8.33702	7.64565	5.33867	6.63317	8.17471	7.37085	8.27892
ALOXE3	0	2.82611	8.10259	10.8716	11.6548	7.05762	10.2908	10.0198	1.34322	6.94253	4.2843	8.61936	10.0737	10.553	8.66983	9.53413	9.95294	0	7.77388	4.20586	6.35386	5.30108	4.50759	2.78863	5.9264	3.06275	5.44765	2.85259	1.59066	8.7624	4.87302	0.45137	8.79074	8.79689
ALPI	0	0	5.69092	7.54809	0	3.15826	9.23179	2.97677	0	6.31927	9.33112	10.9577	5.11151	6.24469	8.67374	12.0547	0	3.34719	7.49812	0	0	4.01757	0	0	0	0	0	0	1.23158	0	0.807697	0	7.60428	7.40368
ALPK1	8.98104	9.28124	10.2841	10.9877	11.6035	8.87023	9.14942	9.41458	10.4859	10.1561	11.0804	9.73107	9.12763	11.0639	12.4386	12.7823	10.1999	11.5678	11.1239	9.18197	9.5608	9.89172	9.29974	9.34032	9.55522	10.0772	9.76061	9.32871	10.3024	9.7489	8.6896	8.89074	9.05054	10.1913
ALPK2	0.492355	7.32489	8.98307	9.88423	8.11746	6.84175	10.4955	9.37391	10.1734	10.0326	10.6473	10.1621	11.2226	9.23778	9.52522	9.50633	10.3464	10.7105	6.10796	5.67521	5.71217	4.87185	5.06953	6.00642	7.09613	4.9311	6.94001	9.7638	6.19037	9.30644	10.3596	9.98083	8.77569	8.64669
ALPK3	5.49773	8.69685	6.60003	9.05095	7.83391	10.1298	5.94047	6.40841	5.26168	7.25068	8.6444	7.52478	7.62479	8.72339	11.4669	7.60575	9.04916	11.4067	5.77823	10.0886	9.92285	9.70304	10.5011	9.80694	7.69466	7.97661	5.89931	8.52425	4.05345	4.06358	10.8048	10.9297	6.46767	7.52613
ALPL	9.98515	4.3631	5.14468	6.36418	9.07952	8.2018	7.65296	7.06836	2.44827	8.59634	8.62618	7.1755	9.14872	2.27754	5.19864	9.55858	7.01811	8.03787	4.58679	8.82832	8.6227	9.32874	9.12829	8.82024	7.04478	7.98273	8.02064	6.46633	5.60741	3.53236	7.23976	8.21029	8.40079	9.80607
ALPP	0	0	3.03963	4.76044	7.25809	2.88196	7.27521	5.24703	6.8009	2.72001	9.97315	9.26365	10.067	4.12038	6.82832	7.71916	2.90843	6.4386	7.91453	1.01072	0	0.428734	0	0	5.20831	0	0	4.5615	0	4.2712	6.20942	2.97403	7.49538	8.701
ALPPL2	3.8229	0	7.40786	9.70392	7.05295	4.61352	7.40967	8.14486	5.09264	3.97598	0	10.2744	10.5064	10.2331	5.81013	9.12152	6.74911	2.21355	9.21815	0.818331	1.99918	0	0.608632	0	5.69101	0	6.49858	0	0	6.08629	0	0	5.92628	7.11036
ALS2	8.4728	11.221	12.2994	11.5462	11.8724	11.8248	11.7258	11.1756	12.3957	13.1727	11.5857	11.9653	11.2155	11.4094	11.5499	12.3721	11.1382	9.9602	12.1203	10.8409	10.5079	10.3643	10.892	10.6402	9.73989	10.9788	10.1467	9.99032	10.6207	10.7704	10.8279	10.0828	12.0523	11.9129
ALS2CL	9.19264	6.7887	5.63986	9.33659	7.33451	7.40388	6.45505	6.25682	5.63202	2.63935	2.82778	2.26186	9.25195	6.50728	6.15403	3.53712	7.72826	2.4942	7.33065	7.58928	8.62898	8.47623	8.48046	8.39017	7.24049	8.81291	7.88134	7.91218	7.02985	7.38745	7.42609	8.97267	8.92375	6.20588
ALS2CR11	8.27978	8.26927	9.22824	10.2934	10.5076	9.23907	9.97597	9.06911	8.50903	9.69277	11.3134	8.24401	11.18	9.59277	8.57451	10.221	9.30855	10.2376	11.0776	7.44038	7.62839	7.58082	7.15893	6.93482	7.36159	7.86457	7.2325	7.26863	5.33227	7.90246	7.92176	8.57565	9.08828	10.4703
ALS2CR12	0	5.76334	3.89011	9.2197	7.70122	7.20524	7.82836	7.42623	3.84368	9.72968	9.9901	9.59279	10.7029	8.76756	10.5811	8.66432	8.7875	9.26496	3.49743	5.97947	6.02285	6.49934	4.92988	6.38068	6.80701	7.1401	4.56883	8.44318	6.66368	9.13227	6.28635	7.8901	7.23918	8.1672
ALX1	0	0	0	5.25211	6.44377	6.27072	5.06003	5.50892	0	4.87563	0	8.8659	0	0	5.94716	0	2.28368	7.02208	4.07171	3.20398	2.78078	0	0	1.67269	1.98481	1.16341	4.19365	0	3.77321	1.92643	3.89211	0	3.52741	6.58264
ALX3	0.362717	2.22519	2.09334	0	3.48274	3.14418	4.50326	0	5.03763	0	10.159	0	0.712443	2.87991	0	6.03184	5.85279	0	3.29394	4.26481	4.3709	3.57047	4.01455	4.12359	4.87869	5.75324	4.18267	3.74593	5.43338	1.59714	5.25155	0	1.8715	4.56715
ALX4	0	0	2.10432	2.49911	5.38153	3.38651	5.87512	6.16829	2.15224	3.28771	7.45847	9.27102	7.46257	2.1595	5.65565	7.05902	3.76292	6.70388	1.07686	3.3686	3.42773	4.47225	4.5805	3.12039	3.27439	4.93882	5.2095	2.70418	3.26983	5.98718	4.26902	0	0	7.26453
ALYREF	7.35928	5.63751	6.76451	5.19269	7.12677	3.94633	3.06241	6.01082	6.00121	6.6124	0	6.85633	5.13428	4.64888	5.84012	1.06544	5.70989	6.7369	6.18607	7.02386	6.6313	6.98578	7.34173	6.84993	6.57672	6.0164	6.21117	6.70243	7.71994	7.54935	5.12763	6.28018	5.58666	6.97676
AMACR	0.171215	8.75297	5.89942	7.35953	0	6.67648	10.7246	8.58489	6.3806	5.95771	5.72707	0.833639	4.45041	9.55088	5.02528	7.5608	9.06377	5.77904	6.68109	7.41277	7.50682	6.68697	6.75402	7.64537	7.01897	7.28744	6.90799	6.55675	6.79541	7.86308	9.44091	9.41588	8.6467	6.36132
AMBN	0	0	5.14893	10.3255	6.93455	0	8.13877	8.7516	6.13124	1.18463	5.06873	3.18523	8.97855	9.61459	3.80142	11.0719	7.83727	10.6306	6.58688	2.06675	2.25136	0.626903	4.33938	0.951662	4.63363	0	4.42925	4.63373	3.76525	7.5212	5.4009	0	5.52084	6.90299
AMBP	0.444456	0	7.43181	7.58651	8.80076	5.96856	9.59256	5.03715	0	4.90101	0	2.54601	6.54853	5.79623	9.81492	7.77439	3.32513	3.3411	0	3.24206	1.58115	4.31875	3.29524	4.01158	2.08075	2.75229	2.54895	3.25086	2.78939	5.74509	3.42912	2.21608	4.32044	7.58957
AMBRA1	8.30346	8.29313	8.10141	9.1359	7.63069	8.77974	9.58319	8.33517	5.78796	7.32249	8.79493	10.9074	5.27937	8.84916	8.40599	9.42461	10.5444	4.2032	8.94834	9.33317	9.603	9.22192	9.41952	9.04326	10.3663	9.12923	9.36733	9.29816	9.34908	8.44449	8.23478	9.10815	8.21123	8.75335
AMD1	11.652	10.6369	11.7342	7.33875	9.52035	12.279	9.48925	10.9706	10.5513	8.0065	2.89931	12.4102	9.31529	8.71739	8.31239	7.39684	4.60379	9.70933	9.86919	9.56633	10.12	9.71486	9.62504	9.84513	8.96082	8.69784	9.30494	9.91046	10.7752	11.2728	9.7866	10.1401	11.0072	11.8877
AMD1P1	0	2.70978	3.70879	1.75976	7.34251	6.46859	4.29026	7.42198	0	0	0	0	0	0	0	0	0	5.79271	1.41961	2.2453	1.74726	3.27721	0.602698	0.52666	0	4.34124	1.71534	0	2.54067	0	3.89269	2.2948	0	6.38206
AMD1P2	0	0	0	0	1.83264	0	6.38951	1.89996	2.31885	0	0	4.41513	0	4.79625	0	2.90503	5.5724	0	0	0.800715	0	1.59838	1.34546	0	1.95351	0	0	0	3.06687	0	0	0	3.3623	1.33972
AMD1P3	1.44392	0	2.42335	7.29644	7.13207	5.96878	4.80619	4.966	1.34747	6.12447	0	1.83142	0	4.42729	0	1.85337	1.20332	3.76964	0	3.42107	2.78276	1.01501	3.43651	3.95432	3.95147	3.87247	3.48631	5.99647	3.98727	5.3414	2.77002	1.20133	3.84311	6.16778
AMD1P4	1.72052	0	3.43859	3.3828	3.12379	3.76913	4.35711	2.35397	3.07675	1.11683	0	5.10265	2.62147	3.90952	2.84007	4.13462	3.81535	2.68873	4.13799	1.32897	0.673254	1.34975	1.03124	0.915885	0	0	2.54213	0	0.914438	1.59875	0.797068	0.908302	1.2239	2.83198
AMDHD1	2.01994	3.05038	8.01144	7.22009	7.14914	5.64654	5.86936	6.68155	6.93128	6.53199	9.67368	8.32271	6.33822	6.28007	7.6812	6.7259	7.40773	6.59019	4.39863	4.6543	4.2675	3.75402	3.9964	3.83999	4.0358	3.61708	3.81363	4.65092	7.81008	5.59397	4.40125	2.93433	7.13032	7.78702
AMDHD2	6.68598	5.68035	3.76935	4.4118	5.39471	4.39584	7.02408	1.66513	2.53966	1.96495	8.20352	0	3.67913	1.91831	7.14919	0	7.20303	0	4.29883	6.80448	8.104	7.8385	8.08211	7.85944	7.00824	6.85923	6.35878	8.12535	6.93814	0.700302	7.88248	8.23141	4.38987	0
AMELX	0	0	9.00279	9.2201	10.926	5.39471	1.87714	8.99196	0	0	0	0	10.7979	0	12.0603	11.1437	0	8.89684	5.18311	6.27468	7.30543	7.2684	5.58593	6.65191	6.63297	7.6819	6.15486	4.32633	5.21568	5.33813	7.15202	4.84286	8.44837	7.79966
AMELY	0	7.21086	0	0	0	0	0	0	0	0	0	0	0	0	0	0.465756	0	0	0	0	0	0	0	0	0	0	0	0	0	0	0	0.58931	0	0
AMER1	7.90368	7.5815	9.55839	8.4951	9.54686	9.67368	9.77834	9.41156	10.1588	5.08996	9.76006	10.4637	8.36713	11.1541	8.18676	7.27177	7.19663	3.02639	7.90201	8.94842	9.03053	8.41217	8.79096	8.81214	8.11559	9.13899	8.41175	8.0321	9.09054	8.90635	8.57471	7.61664	8.46113	7.4263
AMER2	0	0.932845	4.0613	4.52072	1.16248	5.0956	0	2.90624	4.69184	1.45192	0	4.8816	3.94298	3.8707	3.33955	0	8.51309	0	0.857378	0.465046	0	0	0	0	2.65309	1.60175	1.34917	0	0.531341	3.87329	0	0	4.33259	4.50239
AMER3	4.22708	0	6.51597	4.7777	2.67754	1.08099	7.41419	5.61242	1.47172	3.88278	4.79215	3.77275	6.58598	8.45378	3.92657	9.02442	6.17331	6.50965	6.02147	0.632687	0	0.782158	0	0.714593	1.07818	0.54272	0.7228	0.832861	0.402922	4.50572	1.38849	0	0.963119	3.95232
AMFR	9.5222	9.01517	7.97961	8.86494	9.51363	8.89245	9.23326	8.82452	10.2617	9.39848	6.41223	10.5426	7.13962	8.0324	11.8691	7.83723	5.34479	9.35476	8.84684	10.2819	10.5115	10.2298	10.6381	10.6666	10.2858	9.89495	10.1269	10.487	10.017	8.67463	10.2386	10.301	7.06408	10.0641
AMH	0	0	3.21243	7.49414	5.83071	1.21657	3.19282	4.77425	4.54969	5.60677	0	7.26533	5.73016	8.32164	0	2.98879	3.66025	5.40258	2.51014	7.60581	7.67943	7.6178	7.11917	7.85339	5.31989	7.12674	5.62033	5.06004	4.05342	5.33151	7.0839	4.44957	5.40961	5.66928
AMHR2	0	4.61569	8.53304	11.7432	8.54303	7.16921	7.26021	7.14033	5.04669	7.72457	10.1447	7.32166	9.67716	12.8993	8.29696	7.49391	2.83801	6.64441	3.65752	2.6788	0	5.74057	2.84499	3.65742	2.77899	2.06751	3.0031	0.61947	1.14701	6.84766	2.5502	0	3.89056	7.04434
AMIGO1	0	0	1.67411	7.25696	7.03564	3.76604	8.52428	6.59343	2.42161	5.81999	8.36778	0	11.1234	8.82687	1.34497	0	5.57501	7.55075	3.9439	2.48517	4.54092	4.70584	3.15521	5.39908	6.951	6.39802	5.2551	6.53152	6.00558	0	6.1436	4.12527	7.17071	6.88175
AMIGO2	4.5341	6.36735	5.03582	4.11503	1.82703	4.7116	4.71737	7.45614	6.57247	4.8005	2.85254	7.86591	6.87728	4.69486	5.81951	5.10488	0	4.12918	5.27235	7.45161	7.25541	7.01874	7.64361	6.96615	8.26593	8.87875	8.29252	7.93963	6.63308	0.494432	4.0064	7.40085	3.37397	7.17971
AMIGO3	0	9.8845	6.51391	8.0626	7.75527	0	8.21797	0	3.22654	0	0	6.98384	0	7.33467	6.46296	7.30231	0	7.04508	7.4444	0	0	0	0	0	7.64879	0	6.9737	6.01236	5.45831	9.14467	0	0	3.36477	7.34005
AMMECR1	0.8977	7.43739	1.79318	5.84423	3.63811	3.67821	7.06248	6.6456	8.00139	7.14724	8.2264	8.1835	5.96369	8.97668	7.80644	8.56136	8.89033	2.24331	6.2882	7.2712	6.5375	6.91518	7.1999	7.66688	8.26943	6.91202	7.82215	7.38631	7.45324	7.28899	6.12249	5.61149	6.2209	6.9114
AMMECR1L	5.05923	7.99964	7.00648	6.69331	5.83287	7.83785	6.63907	4.00094	7.6423	0.306553	0	3.80244	5.17902	5.3546	2.8433	8.9195	2.49321	8.02653	7.69992	7.9118	8.09105	8.10919	8.39666	7.96143	7.63637	8.06397	8.02175	7.94336	7.94961	8.33651	8.79747	8.11176	7.1346	8.47888
AMMECR1LP1	0	0	0	2.96162	0	0	0	3.34903	0	0	0	0	0	5.32704	0	0	0	0	0	0	0	0	0	0	4.1979	0	0	0	0	0	0	1.1532	0	0
AMN	0	0	1.3574	7.97608	7.10672	2.45888	1.84403	4.96546	3.6943	0	5.00003	2.56787	7.72528	6.94601	0	5.16533	4.80978	4.09098	0	3.97083	3.06438	3.78338	2.80775	3.22963	4.73316	3.69021	4.33405	4.13552	1.69242	0	3.72749	0.396199	0	0
AMN1	4.20797	8.23744	8.80086	9.68818	11.6481	9.02408	9.50153	7.23288	8.03673	6.43897	6.853	9.10251	8.07925	10.6629	11.4199	11.3167	10.083	7.67323	9.84663	8.18803	7.5318	7.99911	7.36271	7.41218	7.39708	7.26934	8.47249	8.30979	7.66186	6.80195	7.57182	6.69868	7.6906	10.1247
AMOP	9.47594	8.60155	7.30989	6.80814	9.25613	8.06792	9.15993	4.99212	7.86611	7.6751	7.49661	6.07056	9.0501	8.65381	7.44643	9.38828	4.86579	7.89008	6.89706	9.13452	9.09688	9.08253	9.45182	9.3617	8.6308	8.41553	8.21528	8.97616	9.28227	4.87765	6.9673	4.23223	8.1661	8.00629
AMOPL1	10.0166	8.92725	10.1133	7.83181	10.8339	9.0449	9.16478	7.76205	10.8456	5.55907	13.1047	8.66524	6.69445	6.20392	9.23351	9.57023	9.85837	10.8984	8.97366	9.69419	10.0528	9.97923	9.79059	10.0145	9.78898	10.2385	10.5881	9.34183	9.46118	8.49191	9.30082	7.17571	9.57303	6.56533
AMOPL2	7.51547	5.86663	6.31205	0	8.46317	7.31533	6.26039	6.32397	4.29037	1.08404	7.54476	10.3301	1.78603	2.28614	10.5522	7.87969	5.52861	0	6.86045	8.47105	8.06261	7.84356	8.22611	8.62179	9.62855	9.33079	9.47187	8.28552	8.84837	4.23056	7.57139	6.97759	6.04263	6.89585
AMPD1	2.74289	5.37023	9.17629	9.74168	9.26849	7.89204	11.2823	10.0488	8.93494	1.42144	8.99002	9.15005	11.4546	10.1283	10.753	13.374	12.0277	10.1677	5.70608	7.06428	6.01956	5.29232	7.2909	6.98203	6.94613	8.595	7.02628	2.70048	6.97628	7.43233	6.20284	4.81694	8.41884	11.0177
AMPD2	4.34264	7.09644	8.293	7.456	8.53996	7.88084	9.15239	8.66305	4.52297	7.28155	6.96055	9.32207	6.11234	5.29476	6.34247	7.07639	2.9184	6.3728	6.64366	7.87016	7.72903	7.91024	7.39994	8.06506	8.32165	8.02958	7.93972	8.4947	8.06217	4.16317	8.22561	7.42493	7.0218	8.08983
AMPD3	8.74417	6.42832	8.84468	8.01557	10.2025	9.08993	9.87198	8.50563	9.6607	9.39484	10.6308	5.52884	6.8764	9.7304	10.3618	10.5192	10.1962	6.96727	10.2114	8.26998	7.84211	7.60437	7.78579	8.7476	9.29351	8.72024	9.11295	9.73664	8.52538	8.80363	7.94445	8.86046	8.01743	7.86226
AMPH	0	4.80979	6.80649	8.71066	8.44949	6.89806	7.59805	8.63542	9.74551	8.76674	6.90876	10.1198	3.36545	10.1392	10.3233	9.97534	10.5644	9.81875	6.26222	6.87614	6.68695	7.53592	6.77993	6.85917	7.95205	8.41713	7.91085	6.69738	5.99018	7.5409	6.48261	3.65856	7.40107	8.58144
AMP	6.40482	9.70294	7.41315	8.18457	7.43647	8.59577	8.28957	8.70232	6.69504	2.22646	7.9668	10.3136	7.98088	10.1978	7.93399	8.86161	6.12328	6.81669	9.82031	9.86691	10.32	10.4556	10.3262	10.0555	10.0347	10.5366	10.7844	10.6907	10.0891	6.71456	10.0985	10.9643	8.44473	7.7636
AMPN	0.30165	0	6.45753	5.8305	3.34471	4.34127	7.02869	3.848	7.04189	5.81329	4.90362	10.0909	5.94768	8.57598	8.27759	5.65394	9.79282	7.63561	4.79314	2.62471	1.60573	4.95588	2.80593	0	2.13021	0	0	0	6.95788	0	4.3992	5.04383	0	0
AMY1A	0	8.57163	7.86712	12.4666	4.85735	10.0992	12.1015	10.7373	0	0.785795	6.63482	6.43345	12.2336	12.9992	7.73656	11.5858	11.3231	13.1258	0	3.5813	1.76674	0	3.76046	4.65469	6.23711	2.01412	6.01367	0	3.05002	9.44492	5.30186	0	10.8385	12.7201
AMY1B	0	8.6537	7.94906	12.5451	5.24325	10.1814	11.9371	9.2047	0	0	6.7163	6.51482	12.313	13.0815	7.81848	11.6672	11.3943	13.2039	0	3.65689	0	0	5.22417	0	6.31834	5.28191	6.09472	0	3.12261	9.48177	5.38212	0	10.9398	13.3012
AMY1C	11.3236	0	10.81	11.6465	14.2281	12.8503	0	12.0866	13.3056	11.5847	8.51286	10.2424	13.5068	9.33996	12.795	14.0584	11.7653	11.0064	8.40628	8.18507	6.99764	8.86141	0	5.41517	9.02423	9.40776	8.70402	9.35508	6.95126	6.81165	7.75121	2.83764	7.83583	0
AMY2A	6.2671	9.25809	10.7987	11.4096	12.5031	10.2067	11.7662	12.0232	4.86494	9.82337	8.86809	10.5564	10.5625	12.4661	11.7629	10.0559	10.3032	10.9273	1.5299	6.82372	6.17968	4.88356	3.24096	5.43888	5.37149	7.4159	6.54206	4.97604	6.49675	8.61786	3.89937	0.690228	8.57284	12.4847
AMY2B	14.1647	8.78054	12.6739	12.82	13.7109	14.4313	14.0448	13.4292	11.1506	8.77416	7.31735	7.13115	8.51544	12.223	13.6272	14.6003	12.6547	13.2404	13.5942	12.2942	12.4425	12.2852	12.0967	12.2776	12.595	12.7724	12.7623	12.1715	11.1468	12.0149	11.3106	12.0006	11.8943	13.0743
AMYP1	0.639665	0	6.33575	0	0	9.68409	10.3132	0	0	0	0	0	0	0	0	0	10.7704	11.88	4.2732	0	0	0	6.37752	0	2.17941	0	0	0	2.13988	0.478672	0	0	0	3.0879
AMZ1	0.977116	0.550812	3.7651	7.06096	0	0	5.0072	4.18398	4.41039	0.791729	8.77001	1.55657	0.97029	0.783905	6.94462	6.1974	5.82114	2.7512	2.35757	3.04897	2.99718	3.69947	2.84556	2.87034	5.18645	0	0.884824	3.42364	3.26479	3.32413	4.02052	0.293088	4.82262	6.57623
AMZ2	11.5028	11.0044	9.99347	7.52319	8.96517	8.66635	10.6604	8.96104	10.3468	10.1782	0	10.4203	10.4516	8.64641	4.98044	8.59776	9.10223	7.93152	10.3837	9.83461	9.51828	9.68703	9.54005	9.5748	9.6983	9.56035	9.73657	10.105	10.3162	8.90071	9.6823	9.34362	8.57465	8.33276
AMZ2P1	9.31415	4.46711	3.04209	7.61856	10.0708	5.0642	8.7766	4.33466	0.513404	0.671207	4.62696	4.92761	0	0	0	6.268	0	8.94102	5.78087	5.91774	7.00836	6.72664	6.87368	6.82482	5.88248	6.51786	7.1537	6.39432	6.59508	8.86701	6.66494	8.35901	0	4.10087
AMZ2P2	0	2.19456	0	4.28505	0	0	3.93904	0	3.36854	3.45626	0	0	1.17623	5.9605	5.61514	5.64333	0	0	0	0	1.10308	1.58155	0.589418	2.00056	1.10392	0	1.88242	2.50517	2.14188	1.36462	1.64643	3.17503	0	4.1287
ANAPC1	12.5344	10.9448	12.126	13.6475	13.2666	12.5349	13.0351	12.813	12.3294	14.4331	12.9302	16.6531	13.0804	12.4505	12.6545	14.0144	13.3274	11.8872	10.745	11.6537	11.3349	11.2922	11.5175	11.6671	11.2704	11.5497	11.6773	11.7121	11.4658	12.4098	11.08	11.5576	11.2214	12.0347
ANAPC10	0	7.89276	8.94271	6.35346	5.88062	6.72281	7.41153	6.73663	4.05953	10.8508	5.6191	9.01636	7.03348	9.8486	4.78863	0.378664	2.04921	0	8.13603	7.38025	6.92016	7.09259	6.83017	6.79231	6.97279	6.77824	7.05297	7.76124	8.11605	8.85829	6.87779	6.88089	8.59555	7.81622
ANAPC10P1	0.369635	7.29355	2.44293	6.93399	2.67628	0	0	0	0	5.12836	6.66234	0	7.48947	3.96746	2.05502	0	4.83426	0	0	5.83415	3.77112	5.28108	4.72604	5.3519	0	4.47343	5.21924	4.34466	2.7118	0	5.15613	0	5.39126	2.90378
ANAPC11	6.80541	0	4.43383	5.29358	4.69343	3.48328	5.0037	4.93281	1.39739	6.91304	7.49906	4.2669	3.61671	5.59334	2.44701	3.83148	2.03042	3.9453	3.64909	5.39154	6.49401	6.20016	6.15587	6.29488	5.41016	5.39407	4.3106	5.55698	6.02783	1.86155	5.62183	4.26344	5.41638	5.61809
ANAPC13	7.20799	4.72633	6.70309	3.7183	7.68291	4.67999	6.03723	6.91409	0.469728	0	0	0	1.78817	6.74417	7.87419	8.60722	8.39238	0	4.56795	7.30088	7.29108	6.9269	6.83545	7.21433	6.17906	5.47314	5.45651	5.56475	7.55035	5.59824	7.26151	7.43218	6.12932	7.28431
ANAPC15	3.88358	8.69564	7.39863	6.29195	9.88355	7.62969	7.03532	6.64878	5.82386	7.01666	3.75927	4.16103	4.16383	6.24237	5.21551	5.01452	3.86562	4.20781	5.70824	9.13841	9.31331	9.13904	9.39285	8.63171	9.01482	8.82347	8.61637	8.38573	8.56873	5.92106	10.1152	9.10286	9.41061	10.7854
ANAPC16	7.39416	8.0631	4.16879	3.67885	4.84082	4.42241	6.37688	8.20206	7.00645	5.6716	5.00443	4.34701	9.48672	5.75785	4.03488	3.46237	6.40083	3.79041	7.24963	7.71831	8.23635	7.65659	8.07917	8.29685	8.11907	8.21531	8.20527	8.64765	8.42282	4.01113	7.93147	8.36648	5.95652	8.2878
ANAPC1P1	2.66478	0	8.66156	5.09569	9.99519	5.21074	9.61242	8.9355	8.19475	6.91694	8.73875	5.85504	6.47552	5.97212	1.30306	10.5185	1.80918	11.1172	6.29492	6.26482	6.15891	3.5792	4.32759	5.82475	6.59699	3.91957	5.35116	5.20997	9.33092	5.85817	6.02699	0	4.9213	9.12851
ANAPC2	8.02746	7.27297	7.38853	6.75423	7.70025	6.11883	6.61355	5.36314	1.68732	8.06872	5.13402	0	5.79815	7.26596	5.43846	0	6.88131	9.8254	7.50145	6.6986	7.03453	6.78888	6.99228	7.46343	7.71181	7.65582	7.51489	7.05158	6.97478	7.92938	6.82148	6.84964	8.07673	6.20245
ANAPC4	10.5219	9.08033	10.5095	8.7463	9.16269	9.46283	9.97092	7.3716	8.74985	3.91917	9.56305	8.9733	9.68819	9.49569	8.57407	10.9112	7.30194	11.4354	9.52733	8.93643	9.65155	9.52289	9.51998	9.42641	9.73471	9.38471	9.61463	10.066	9.31184	7.37822	9.23303	9.95295	9.67194	10.2789
ANAPC5	10.8472	10.2171	10.4997	10.0627	8.13045	9.72868	9.35112	9.28185	10.1497	9.68129	7.16083	5.37746	6.283	9.13121	8.48995	7.7343	10.1156	8.03189	10.2007	10.451	10.0318	10.0081	10.1784	10.1738	10.3946	9.76108	9.69646	9.82279	9.76571	10.0887	10.5914	10.3311	9.61785	10.59
ANAPC7	8.44178	10.0438	9.20581	7.20455	8.10161	9.89375	7.9949	9.45628	8.47847	9.99476	4.83347	10.302	9.59448	10.8221	6.40316	10.3288	8.57121	9.54596	10.2533	9.63806	9.8058	9.91165	10.049	9.72579	10.0968	9.71696	9.03494	9.59993	9.78403	8.94209	9.5443	9.40313	9.38889	9.31498
ANG	0	0	5.52501	6.52807	4.97158	5.04206	8.07661	5.67318	7.23921	0	7.30196	5.85244	0	9.27015	10.1717	9.56737	0	6.3011	0.668221	6.41091	6.56517	5.15083	6.67249	7.0074	7.31115	8.15851	7.74218	5.79198	6.64577	3.11269	7.24299	8.01833	5.18601	8.08239
ANGEL1	3.55172	5.76123	5.10681	8.62165	8.5452	4.84022	8.32779	8.42668	7.2916	5.72866	0	10.7539	5.88716	8.95575	6.22724	6.94424	7.51341	4.42455	4.62286	6.94846	6.94357	6.06691	7.26403	7.60605	7.25332	7.86103	6.01311	7.14013	6.87443	8.15817	7.31099	7.54221	8.8951	2.79491
ANGEL2	9.73523	7.05807	10.6799	8.70761	10.1685	10.6333	10.3962	8.51881	7.62763	10.4187	11.1351	7.11075	8.99636	9.42221	9.29445	7.82476	7.22447	8.45679	9.85528	9.52194	9.45778	9.54714	9.27487	9.25154	9.46238	9.64496	9.19037	10.1959	9.3068	8.58374	9.18644	9.89575	9.00134	9.98229
ANGPP1	5.91416	5.44936	6.8866	7.75631	8.9998	8.82902	9.15905	7.58125	9.73222	10.6788	6.26335	6.42506	9.85502	9.76778	8.3682	8.35204	9.58206	6.39975	7.14116	5.11875	4.83515	5.26395	5.22306	4.97531	3.88335	4.29802	6.33356	4.91465	5.47669	6.03732	5.35042	2.09489	6.2128	10.6174
ANGPP2	9.08311	8.34733	7.99222	7.61444	8.66847	8.51281	8.06983	9.49218	5.8854	8.87668	7.92645	4.17219	9.22225	8.69256	7.10738	6.65239	10.4284	7.85151	6.58384	9.52579	8.94164	9.56719	8.84341	9.48842	9.42777	9.69033	9.04368	9.97419	8.84427	8.47481	10.1286	10.5462	8.16886	8.87397
ANGPP4	0	0	1.06894	5.63885	7.1628	5.54375	2.80853	3.1974	8.76199	7.08694	5.0074	1.84238	5.09791	9.27487	5.30511	3.89416	7.20548	5.37364	1.91417	1.35029	0	0.611832	0.615047	2.8718	2.0698	0	1.92878	2.27789	0	1.79027	0	4.14039	5.40989	1.32842
ANGPPL1	9.88188	7.51155	9.02546	7.94022	6.90874	5.56274	8.00046	3.84419	4.97612	4.38095	12.1506	11.2401	2.68362	8.0909	6.78166	7.14558	8.98572	7.59846	6.69038	8.21275	8.25013	8.53481	8.01549	8.82875	8.93985	8.65153	8.6406	10.6934	6.87765	8.99193	9.02063	9.96472	7.61726	4.18165
ANGPPL2	5.01326	8.79493	0	4.80123	3.83834	6.84438	7.58757	6.9034	6.72122	5.60703	0	7.89174	4.76615	1.59247	0	8.85394	0	5.71552	7.95934	7.37556	8.32543	8.48053	8.39579	8.40694	7.61172	8.28545	7.9008	6.67681	5.83268	0	6.72608	6.20376	6.61261	8.44436
ANGPPL3	11.734	7.22607	9.341	5.88072	9.50083	9.77813	6.35493	9.15817	7.24753	11.1187	13.0619	4.16274	6.33111	7.65122	7.32034	7.87235	11.7081	12.2264	11.7964	9.29764	9.35491	9.55179	9.09804	8.6887	10.0048	9.77054	9.4315	9.28851	9.78278	11.5608	9.90932	9.61905	10.3676	8.53424
ANGPPL4	1.40493	5.95383	3.79156	5.82163	5.61905	6.38642	9.66759	5.44545	10.463	4.53896	4.96841	7.56963	11.8721	8.75423	6.71519	10.6483	5.71779	4.32786	9.42083	7.66637	7.33066	6.9828	7.0716	7.91996	7.14322	6.00913	8.06611	7.52928	6.77931	3.44182	6.44125	7.6868	8.16711	6.92038
ANGPPL5	0.978722	0	6.14879	8.21502	6.54007	2.42555	8.8911	7.99318	1.44812	0	9.30078	8.17463	5.43452	4.87203	9.07977	8.8963	0.93556	5.78912	8.81679	4.86897	3.35071	4.00491	3.39512	3.90635	0	4.0797	0	3.94273	3.64176	8.82951	0	7.00916	8.84944	7.88884
ANGPPL6	2.6254	5.57835	4.6898	3.04881	2.96614	3.73797	0	1.82632	3.59692	1.80546	0	0	1.97651	3.61396	0	7.69799	6.10874	5.04717	0	3.60662	3.90496	3.47638	4.10711	5.06185	3.83554	4.35085	1.84237	5.67233	4.10062	4.71331	4.64236	4.57624	2.6049	7.39932
ANGPPL7	0	5.52211	6.5196	0	4.66218	3.99779	2.56556	7.6657	0	7.32772	8.10443	4.67185	6.89891	0.479084	6.55562	0.914156	0	4.12596	4.43425	6.56174	5.70293	6.80815	6.2994	6.50746	6.52587	6.31484	6.70643	6.85383	6.64567	0	6.37375	7.16179	0	6.11121
ANGPPL8	0	6.52574	8.14523	0	0	0	0	3.46541	0.457574	0.426919	0	0	6.22031	1.88132	1.5182	4.86019	0	4.7943	2.58605	4.772	5.6792	4.77745	5.722	6.8509	4.482	5.7321	5.50111	4.81815	3.5361	1.31547	6.47335	0.236739	1.40039	3.0862
ANHX	0	0	3.89715	1.13988	0	2.11661	7.16304	5.94852	0	4.03452	7.93032	7.71807	0	3.97936	0	6.58167	5.10063	9.22186	4.30287	0	0	0	1.07803	0	0	4.0932	0	0	0	6.3107	0.838296	0	6.62309	2.07809
ANK1	3.23052	1.97503	11.0679	11.2197	11.0947	9.84445	9.62046	10.2452	7.41217	10.7155	12.582	11.2649	13.2045	10.8586	11.6036	10.343	12.0063	10.1979	6.81726	5.80618	6.43052	7.08056	4.46727	5.44274	6.25926	10.1266	8.42987	8.65464	5.73216	11.5761	9.98803	10.8614	8.75473	10.9973
ANK2	12.3336	9.63925	10.3816	12.3206	10.5143	10.8323	12.4056	11.4392	11.1112	12.3373	12.0856	12.1857	13.4038	11.2891	11.7594	12.5901	12.918	12.8649	11.3272	11.7535	11.5004	11.6136	11.3567	12.1041	12.3526	12.4125	12.6952	10.1835	8.73377	8.87688	8.55839	9.72905	12.4137	11.1241
ANK3	12.2507	10.7312	10.8249	10.9842	12.0577	10.3578	11.093	11.608	12.687	10.9134	10.0841	13.8248	11.9426	10.481	11.3412	13.502	13.531	13.2991	11.9419	11.8425	11.371	11.2356	11.0733	11.2725	11.0954	10.0977	11.3214	10.1489	9.11857	9.97644	11.5739	11.4998	11.4435	11.5424
ANKAR	7.64945	10.745	7.09372	9.01902	9.28648	8.55398	8.05442	8.95963	10.8087	7.85257	6.34317	6.6642	7.79857	9.09458	10.7802	10.3123	7.82316	10.3581	11.78	8.81716	8.92091	8.0481	8.21465	8.96209	10.0059	9.70437	10.0908	9.77407	8.99954	9.27314	9.79457	10.478	8.98837	7.98266
ANKDD1A	8.13951	3.93019	5.57924	8.62551	7.41239	6.3639	7.23881	6.00869	6.11499	7.44584	10.0578	3.38453	2.3836	6.17552	4.98239	8.81725	1.51952	2.7689	1.69659	6.58973	5.66352	5.63808	6.14341	7.09198	6.02934	5.98566	6.22136	5.72651	6.15551	2.55515	5.8443	4.44837	6.43608	5.73173
ANKDD1B	0	0	6.92787	8.34063	8.68603	0.911776	8.00539	7.18006	0	0	8.80214	7.80048	0	9.19166	7.40739	0	0	7.44539	2.41578	3.40366	2.23739	5.10584	2.47006	4.94646	4.52664	3.44215	5.45547	3.20935	4.74094	6.59329	8.44728	9.04573	5.23555	5.4978
ANKEF1	8.70711	7.436	4.38698	8.65065	10.2581	6.38446	7.67583	5.66774	7.14395	7.57383	8.25391	7.00385	8.66279	8.16664	6.31052	10.1296	7.60929	6.21527	7.6855	8.96175	9.37093	8.37931	9.14039	8.70301	7.71361	8.67745	7.42587	7.75379	8.88548	9.0638	8.57494	8.56772	8.2242	8.77107
ANKFN1	0.458681	5.30364	8.57362	12.3107	9.39228	9.19753	9.2488	8.58473	7.95376	9.85587	10.9634	7.35702	9.37981	9.49448	10.5354	8.54583	6.68532	9.1697	6.42367	5.79789	2.54975	3.86675	5.71824	2.26923	5.68778	7.86089	7.07461	1.00794	0.502221	5.96945	1.62649	0	10.2032	9.07219
ANKFY1	9.58394	7.89961	9.51706	6.61639	8.51509	9.86611	8.72513	7.85099	9.3624	9.46813	10.3434	9.09662	11.1103	12.2571	10.3255	9.88201	11.6135	12.4749	8.7154	8.87552	8.97512	9.14941	9.11251	9.24587	9.42968	9.20916	9.51929	9.24869	9.35251	9.47081	8.52525	8.64136	8.21163	9.02384
ANKH	9.96142	10.9693	9.10281	8.54857	9.33655	9.76242	9.03567	8.35405	9.7093	10.4048	13.0562	8.66581	8.15016	9.00272	8.12153	6.5374	7.46119	11.5396	9.36768	11.0702	11.0423	10.8756	11.2453	10.6774	10.2336	11.2832	10.4388	10.8398	12.2106	8.93872	11.5306	9.4171	7.57667	9.65326
ANKHD1	12.3452	12.7001	11.9785	11.7111	11.9358	11.1775	11.6517	12.3363	12.5185	12.216	10.7888	11.5926	11.0148	10.7835	12.8453	9.32428	10.3205	13.5212	11.8629	12.9123	12.8478	12.8171	12.7456	12.8536	13.1427	12.853	13.1948	12.9527	12.1071	12.0153	12.7355	12.9788	11.9391	10.6964
ANKHD1-EIF4EBP3	1.89793	5.01102	0	0	6.13015	8.57813	5.70459	9.13369	1.84283	6.75106	8.97998	0	6.2697	8.15348	0	6.89861	0	0	4.65669	11.0584	11.1817	11.1508	10.9611	11.5102	5.76108	11.2094	8.491	10.6446	9.45944	8.5327	11.3749	10.1913	7.79867	0
ANKIB1	11.2033	12.1035	8.19751	10.2841	11.3029	9.92503	9.80331	10.2213	12.0494	12.4222	10.2472	7.0294	9.23145	9.92843	11.6649	9.93394	8.50284	10.0007	10.5952	10.9757	10.8636	11.196	10.7264	10.7308	11.1223	11.098	11.1537	11.2081	11.0754	12.4496	11.2111	11.1268	11.6142	9.67996
ANKK1	0.648287	0	7.66325	7.70136	8.45756	4.45198	7.01156	5.75237	0	6.05748	3.19745	6.50498	4.51698	7.02352	8.28171	9.4913	5.10012	6.819	3.43589	5.56503	4.17455	5.29826	3.22227	4.68269	2.6072	8.20591	5.0965	3.79876	2.78898	3.73826	5.02756	2.64935	7.01399	7.71489
ANKLE1	3.17512	4.75382	5.67577	6.08997	8.17251	4.23331	6.46384	5.21104	5.09364	4.02216	5.0254	4.25477	4.94718	7.77515	8.23979	8.17013	2.90472	6.27685	6.78895	4.04614	3.56944	3.84129	3.43371	4.1948	4.81655	4.02588	4.96242	4.2061	4.00043	7.24804	3.80935	2.04147	4.24422	6.73904
ANKLE2	8.44616	8.74423	8.97133	9.46586	9.59494	9.07857	8.19521	10.1181	10.4598	9.50719	7.78452	7.70034	9.36997	9.11099	8.77552	8.75665	8.30151	7.59299	9.28235	9.5703	9.66323	9.60816	9.69047	10.0661	9.8616	9.89371	9.72395	9.97597	9.44042	8.32787	9.16506	9.42983	10.0653	10.2157
ANKMY1	4.65582	9.50019	7.45855	10.3445	9.34125	7.52443	8.42735	8.12962	7.36232	5.10121	1.81331	12.1681	7.53241	7.03582	7.52735	9.74926	3.10519	8.75479	7.79051	9.10535	9.13524	9.10499	8.96618	9.56145	9.3066	9.51541	9.94234	9.38549	8.71418	6.6249	9.56007	9.72308	7.95562	8.83921
ANKMY2	8.11519	6.15761	8.76106	4.97418	9.93381	8.25111	7.82097	8.70005	9.15539	0.595995	9.58381	9.23532	5.72662	9.27805	9.96469	10.2348	5.80123	6.14781	7.24683	7.19369	6.75275	6.08292	7.16351	6.62511	6.81192	7.12387	7.64235	6.3602	6.75892	8.16482	7.69722	7.50585	6.43938	9.91346
ANKRA2	7.90043	8.49243	7.75803	3.58772	8.46425	8.2432	7.20281	7.83726	8.73591	4.44814	7.42648	2.03877	5.18141	10.7196	3.55512	7.89788	6.09706	5.9243	8.85635	6.99636	5.99689	6.84296	7.01496	7.32843	8.19937	7.85601	8.39766	7.82066	6.81511	6.19933	8.2905	9.245	8.19688	9.19302
ANKRD1	1.28383	1.5087	10.4381	8.798	9.99696	11.1395	8.98246	7.74906	9.12328	8.50952	9.90977	8.48484	8.61621	10.9961	7.8169	8.40307	6.17903	8.54961	5.97457	6.0583	3.48475	4.88948	5.09155	5.21499	7.57854	7.35579	6.74056	7.04762	4.81995	9.11972	5.75386	1.68416	6.49856	9.19339
ANKRD10	11.2019	10.9903	9.88924	8.66419	6.88558	10.2681	9.87001	10.5742	10.7045	8.38979	10.766	10.2635	8.39599	9.93804	10.3637	8.6068	10.2902	9.00669	11.589	11.0084	10.6455	10.9852	10.6798	10.9892	11.0933	11.5063	11.1246	11.2224	11.0962	10.2947	11.5778	11.8763	11.1657	8.52301
ANKRD11	12.773	12.3893	13.2196	12.7599	12.284	13.5159	12.45	12.4154	12.6104	13.8331	10.3538	15.7822	12.8099	11.8083	13.3588	13.8016	14.6742	12.2332	13.2479	13.4452	13.0972	12.9959	12.9567	13.203	13.068	13.3008	12.9835	12.7885	13.1634	13.2528	12.8692	12.551	12.9663	11.3897
ANKRD12	14.5709	13.8481	13.8642	11.4701	12.3404	13.0178	12.2877	13.1059	13.0842	14.1318	10.8046	11.7718	11.3321	12.3369	11.7119	10.9513	11.4257	11.782	12.3696	12.0756	12.1533	12.204	11.7058	12.1517	12.8912	12.4961	12.8169	12.7891	12.4388	13.8697	11.8327	10.9128	12.4037	11.0293
ANKRD13A	10.6504	8.37006	9.24329	8.23143	8.82471	8.94743	8.20306	9.70762	9.95422	8.13068	8.90913	8.51388	9.87918	7.2459	7.95549	8.41924	10.7158	8.89908	10.1437	9.68413	9.7965	9.86042	9.93247	9.68702	10.0663	9.75788	9.82716	10.5846	9.71919	6.76056	9.80903	9.55316	10.1831	8.8081
ANKRD13B	7.83769	8.50623	8.23657	7.35989	7.00456	6.49282	9.34451	8.30401	7.72421	6.37546	0	0	7.48791	6.72369	10.8562	7.44655	5.74919	7.16435	6.44984	6.01865	7.32792	7.09926	6.36139	6.02262	4.58145	6.55926	5.35252	6.74486	5.79064	4.15168	5.50299	5.5404	7.05982	6.75623
ANKRD13C	9.44082	9.61734	9.60769	9.87792	3.31324	8.95489	9.45074	9.3873	11.3961	7.65564	10.2779	9.77109	10.0644	7.48325	10.1625	7.78564	6.0416	10.8368	9.95938	9.28524	9.14635	8.12013	8.86683	8.94514	10.3288	9.72355	9.70474	9.09173	9.12017	7.55725	9.69183	10.4196	9.31453	9.78952
ANKRD13D	5.22094	7.42202	5.29737	5.65594	4.08168	8.24067	6.63303	5.03594	6.70285	3.60697	3.84099	4.08274	9.35202	7.78436	4.3428	5.4855	7.08607	4.29966	5.11223	7.91674	8.28095	8.52884	8.10516	8.54905	8.14386	9.23276	8.3523	7.58228	8.30541	7.26931	7.38057	7.54291	9.93433	5.87073
ANKRD16	6.65765	3.74213	7.86946	6.01906	7.67643	9.17878	6.49418	5.28902	5.27583	2.44183	8.12505	0	3.64644	5.33518	0.8415	6.42855	2.42236	6.61192	8.52447	5.46686	5.41866	5.83785	5.92181	5.67069	6.12481	4.55382	6.08486	5.87647	5.23833	5.06975	4.91073	4.77176	7.8438	8.07604
ANKRD17	13.1525	13.5464	12.6667	13.7775	14.3327	13.4224	12.6678	12.6187	12.9142	14.2564	15.0381	11.8075	12.432	12.5198	12.4526	12.8057	13.3934	12.5102	13.5685	13.3677	13.3629	13.2827	13.517	13.2283	12.2972	12.753	12.5168	12.9809	13.1779	13.4138	13.4259	13.388	13.6206	13.2976
ANKRD18A	3.63507	5.23317	9.82863	10.0565	7.47569	7.50466	9.35329	8.58523	9.94805	9.08211	8.4671	10.2692	6.83135	10.9068	10.4602	10.3953	8.33638	12.3779	8.95836	7.12835	4.60766	5.13657	6.42901	5.93127	7.11389	8.18677	7.92516	7.35254	9.41979	9.73454	5.48754	5.55952	8.69032	8.46577
ANKRD18B	3.08078	5.60773	10.396	12.343	9.24489	8.74657	9.8831	7.20913	5.53002	7.87256	2.72063	10.0214	10.4377	12.4784	7.83546	14.1705	10.7084	6.99939	10.3914	6.78557	2.46871	5.00304	2.90112	4.72189	5.90313	2.33238	4.93865	4.35467	4.07683	4.66063	5.70268	2.17868	7.07969	10.5054
ANKRD18CP	0	6.12068	7.21955	8.16862	8.40816	6.83762	9.52763	8.18026	8.25578	1.40593	5.83293	7.02284	6.38515	6.74807	8.07185	8.672	6.6219	7.64991	7.20643	4.68115	3.2433	0	2.38805	3.6653	5.30856	3.71674	5.73023	5.31654	5.39346	6.75624	6.36506	6.99942	8.0621	7.95365
ANKRD18DP	1.00861	4.44843	3.59523	4.12595	6.44669	2.11344	6.73431	3.75421	6.19677	6.12882	4.28292	1.3405	2.27556	1.24379	1.66366	6.21464	0.548497	0.627553	5.50049	0	0	4.65614	0	0.431268	0	0	3.47089	5.2869	0	0.654527	3.39838	0	1.62497	4.2411
ANKRD18EP	1.44141	0	1.06309	1.73087	0	0	0	0	0.695416	0	0	0	0	0	0	0	0	2.21419	0	0	0	0	0	0	0	0	0.996709	0.625582	0	1.39157	1.31908	0	0	0
ANKRD19P	0.906361	0	5.55665	8.9587	6.70047	0	4.83717	9.40863	6.54542	0	8.89714	11.0515	8.17121	10.2647	8.74159	9.14557	4.60998	8.63066	4.61395	4.63938	2.60291	2.05128	0	1.99662	3.47836	2.74778	5.87569	5.59897	1.65763	0.585007	0.463003	3.40884	6.14357	4.03553
ANKRD2	0	0	1.75666	6.80611	4.37263	5.78532	0	5.08488	0	3.26605	0	0	1.93211	0	7.79711	4.14257	0.773669	3.14944	5.90192	0.860639	1.19175	3.98072	1.93438	1.52754	2.26832	0.746218	2.46344	3.19192	1.2821	6.71912	4.67984	0	4.90913	4.80075
ANKRD20A1	12.4851	11.5053	12.2869	13.2807	14.2614	12.8957	13.7065	12.7649	13.7796	12.2332	14.4998	11.9086	11.9147	12.7981	14.7752	14.6222	14.7494	12.5374	13.2559	10.2501	9.55584	9.1713	9.21386	8.96036	9.38262	10.2014	8.52995	9.55272	11.065	10.6638	9.83626	9.93034	13.4411	13.0655
ANKRD20A11P	7.93334	0	11.2557	10.5168	11.0294	9.1453	11.9663	10.7674	13.2818	10.8423	5.22302	15.1998	11.4964	8.23296	11.0996	12.8803	12.0623	11.4137	13.341	9.60663	8.82145	8.84377	9.02646	8.14749	10.0393	10.6104	10.9476	7.87794	5.30353	7.90312	5.95838	8.26483	10.1583	7.87067
ANKRD20A17P	11.162	1.50065	10.2487	12.6331	12.1248	8.92427	11.4735	9.50833	8.9745	6.97085	13.1361	9.67812	13.1406	11.6922	11.8529	11.9685	11.6748	11.3057	8.74053	7.92347	6.47559	6.83012	6.06231	7.3255	7.62707	7.75102	7.48565	6.99015	8.28156	11.5296	6.83944	6.55714	10.2501	11.338
ANKRD20A18P	0	2.22224	9.71346	4.37798	2.67513	5.5833	5.79348	6.14422	0	0	0	0	11.5446	8.0887	11.164	0	4.30308	0	6.74673	0.774575	5.0464	1.2994	1.80537	3.3093	2.4577	0	5.57897	5.23918	7.71418	0	4.13331	0	1.89112	0
ANKRD20A19P	2.30826	3.63827	4.41467	11.4122	6.57711	5.63412	5.34765	10.6867	4.26264	5.12148	4.17687	5.50117	13.5764	5.75173	8.76662	1.99253	3.95128	5.68181	4.05174	3.98177	2.85314	5.42136	2.68884	2.7783	3.09896	3.35202	3.39739	2.55594	4.2668	3.88255	3.13045	3.214	3.69408	9.9263
ANKRD20A2	3.70595	0	13.5828	9.43918	10.3283	6.78923	11.6147	11.8422	10.431	10.5043	0	0	10.9924	11.7323	11.2524	13.3682	13.8241	12.5131	0	3.14661	2.59911	0	1.90876	1.81838	5.95635	3.92825	6.27601	2.02061	1.80978	1.11768	3.96141	0	10.6429	11.6453
ANKRD20A21P	2.6841	6.58751	6.60194	9.90039	10.2227	10.3278	9.07757	9.46884	8.99688	10.2012	12.779	10.3897	9.90379	10.431	9.4487	9.51681	10.6322	11.4934	10.7521	7.13573	7.18049	7.45965	7.15689	5.63378	5.80202	7.86127	8.4467	7.73664	8.56758	8.82222	7.6014	6.83776	9.02333	12.696
ANKRD20A3	12.7455	5.10167	8.83473	13.4189	12.7109	11.6315	12.8709	12.5856	8.63742	10.5002	11.2201	13.5663	12.3413	11.4465	12.1251	12.522	10.6407	9.18819	6.6789	6.41252	0	4.3166	4.69911	6.23116	6.71538	4.33642	10.1346	5.33055	6.73194	10.2111	4.45941	2.73829	10.1417	9.77438
ANKRD20A4	1.46928	5.38973	4.26435	11.9747	11.7533	12.0865	3.22318	1.36483	2.64087	2.22869	12.7272	14.1303	0	8.38095	0	0	11.6967	12.6757	7.62724	9.16055	8.91321	8.54612	8.68808	7.79966	9.66753	7.87033	7.94881	6.99687	0	0	7.64001	6.05353	12.7856	12.6959
ANKRD20A5P	2.35022	3.31012	12.5094	10.549	10.0385	11.7645	8.68866	9.58638	6.37087	6.48133	5.30643	12.2368	11.0408	12.4277	10.1274	9.65356	11.0565	14.8624	11.5743	8.97212	8.33428	8.48001	9.32654	8.67013	10.8984	10.1026	10.4131	10.3138	8.78359	8.27434	8.07698	8.5339	10.4744	8.57335
ANKRD20A6P	0	0	0	0	0	0	0	0	0	4.38446	0	0	0	0	0	0	5.92337	0	0	0	2.65924	3.6896	0.576843	0	4.9959	0	0	0	0	0	0	0	3.82168	0
ANKRD20A7P	8.25821	3.07108	10.5338	12.1767	12.0749	10.1365	7.30247	10.0917	10.0764	0.956874	8.96071	11.2431	8.24524	10.269	10.3124	8.02067	2.10039	9.61491	7.27983	7.87724	7.60833	8.03773	8.01439	7.25276	7.75838	6.3781	5.60857	1.39843	4.65866	8.85485	7.48317	7.96274	11.2037	10.3253
ANKRD20A8P	12.4702	1.43083	11.6626	12.1871	9.73324	11.3905	12.9774	10.3411	11.3769	8.55199	13.8191	10.9951	12.3874	10.6652	8.80122	13.8816	11.5798	13.8998	9.88613	7.22124	6.41353	5.05536	6.31342	6.51669	7.15303	8.08812	7.78743	7.96656	8.2137	9.62852	5.57503	9.65746	10.3775	12.3849
ANKRD20A9P	6.22251	3.23384	10.3534	10.6152	10.7461	10.1951	7.7603	10.15	4.89717	10.1869	12.218	11.2167	12.3739	9.9733	8.80246	9.41178	7.77217	5.2954	7.55655	7.25671	5.9282	5.79099	5.25187	5.06653	7.63106	7.15152	7.87149	6.24911	3.7764	8.98784	4.00903	4.24072	10.1792	9.9561
ANKRD22	4.74709	0	8.14813	2.98405	5.23146	9.99306	6.37657	5.60009	9.82915	5.31249	3.96316	6.75991	0.812788	6.03997	8.00818	0.596621	6.44898	1.05061	6.35005	4.13358	5.16968	4.20032	6.2442	5.37511	5.00467	6.21596	4.86799	4.24311	8.19001	0.780533	1.85629	6.32405	5.97992	8.62561
ANKRD23	0	6.74691	6.47921	6.85015	2.56576	5.37849	5.59051	6.90717	3.25436	0.550603	4.2231	8.55299	6.13334	1.35041	7.37198	5.81174	1.44054	0	6.19738	6.87885	6.58645	7.35825	6.94086	6.99804	7.0928	7.2631	7.09417	6.81183	7.09598	8.04855	6.28828	6.59567	6.21245	5.87286
ANKRD24	0	3.99757	8.67479	8.28594	9.2536	8.21281	7.69726	6.09084	8.50112	7.93463	8.53014	9.81351	8.72618	7.71717	7.73766	10.1857	5.57588	9.55899	6.8439	5.15032	4.317	4.74923	4.57942	4.65427	4.9218	4.50896	4.81714	4.25889	4.33905	8.12634	2.89614	6.89293	6.662	7.10795
ANKRD26	10.7332	10.4605	12.2047	10.7928	11.4845	13.1545	12.3338	11.0775	12.6454	12.8802	13.6576	12.0659	10.6143	11.8976	12.5569	11.9852	13.1905	11.2775	11.9053	10.5371	10.7169	10.2481	10.765	10.2679	12.0149	11.5266	11.7708	10.6549	10.5574	10.8106	9.76916	11.2483	12.7801	11.6041
ANKRD26P1	0	0	2.76342	10.3894	9.95282	7.46652	6.5935	7.23247	0	11.9414	0	8.50693	6.1005	11.2701	7.36067	5.97487	3.19907	1.35258	2.69223	5.98533	0	4.35145	0	0	3.42806	0	0	3.4476	2.93555	4.38339	2.12466	0	2.46696	9.35525
ANKRD26P2	0	0	0	0	0	0	0	0	0.702596	0	0	0	0	0	0	0	0	0	0	0	0	0	0	0	0	0	0	0	0	0	0	0	1.88735	0
ANKRD26P3	0	0	0	0	0	0	1.14313	2.35143	0	0	0	0	0	0.66058	1.34758	0	0	0	1.68719	0	0	0	0	0	0	1.18946	0	0	0	0	0	0	1.22745	0
ANKRD26P4	0	0	0	0	0	1.36424	0	0	0	0	0	0	0.715245	0	0	0	0	0	0	0	0	0	0	0	0	0	0	0	0	0	0	0	0	0
ANKRD27	10.388	8.41255	9.31838	9.58962	10.8579	9.13156	9.30066	10.2442	9.06111	8.66932	6.99865	10.4705	8.91149	9.57635	6.31698	10.9414	8.47592	9.46748	9.99683	9.36077	9.23318	9.43199	9.83347	9.81536	10.2015	9.03719	9.52659	9.87122	9.71345	9.58341	9.62878	9.7095	9.44495	10.0547
ANKRD28	10.1862	12.0718	12.0027	10.7974	11.222	9.35823	10.8931	10.1832	11.9104	12.0936	9.9081	10.2841	11.2134	10.805	8.15072	10.754	10.4208	12.818	10.7595	10.5348	10.169	10.1481	10.0131	9.68842	10.917	9.83916	11.5028	9.87943	10.3522	9.04312	10.0498	9.97481	10.363	10.9485
ANKRD29	0.0923574	0	7.62646	5.82809	1.11616	2.8337	8.04229	8.32318	9.10414	0.908173	0	6.61424	8.89633	1.52468	6.39543	4.8845	5.05102	0.881896	5.32832	5.13496	5.2431	4.81432	4.1431	6.67259	7.31072	6.55492	7.49312	7.09123	3.22146	6.30412	5.03926	6.31679	7.3889	0
ANKRD30A	7.86195	6.27694	10.4939	12.9783	9.30423	11.9346	11.3885	13.2703	11.0199	11.5275	12.9649	10.5168	10.8315	11.8646	14.0983	13.772	15.3228	16.2156	12.5979	13.3323	11.232	14.093	13.7543	7.29602	15.2291	15.2108	15.6441	13.5128	3.30108	10.207	7.80472	8.92394	11.7715	12.8361
ANKRD30B	9.54301	1.41012	6.88731	12.8442	10.5598	10.5367	9.5057	8.01819	8.27572	13.4056	9.73707	14.7487	15.2948	14.1256	14.3637	11.7348	7.74366	11.2169	11.7391	5.22041	4.5565	7.84455	5.19024	2.38249	9.85649	8.07845	8.26917	9.30386	7.10302	11.0908	3.61102	3.76512	10.4618	12.8946
ANKRD30BL	2.77764	1.43813	7.30059	5.00644	5.9475	2.80573	3.0606	6.03987	2.52736	1.16266	6.47335	5.73866	3.68036	8.91542	2.40209	6.86531	4.11128	0	1.33421	3.05379	3.03275	3.589	3.35209	4.31794	3.62806	4.04234	3.11138	2.80751	3.29309	2.87478	1.90417	3.33177	1.28387	6.66081
ANKRD30BP1	5.65957	2.70655	8.88709	11.0674	8.10677	10.1006	8.93523	9.87126	3.44876	7.0761	11.2703	6.83158	10.243	11.8093	8.49784	0.899267	0	6.34181	4.65842	4.75197	3.99881	4.57922	1.03557	0	6.45174	3.1043	5.21561	6.15987	0	0	3.9929	0	2.66151	10.5782
ANKRD30BP2	1.556	2.76676	7.04364	6.80723	11.3077	9.68924	4.22912	10.0235	0.743371	8.16211	10.1506	2.89697	3.07188	9.17536	7.26695	2.30317	9.86037	10.1743	7.00921	5.29795	0.335417	0.750153	0	0.830095	6.1195	0	2.96398	1.12677	1.69724	5.99363	0	0.255108	1.99517	5.59495
ANKRD30BP3	0	0	2.10462	0	8.97273	0	7.50622	4.44451	0	0	0	0	2.17522	1.04645	3.8107	0.338228	5.92736	0	0	2.68543	2.22666	0	0	0	1.64216	0	0	0	0	0	0	0	0	6.4101
ANKRD31	0.837468	5.78422	8.74122	10.3974	9.60998	7.76251	8.7732	8.16255	6.96934	8.68042	9.12129	7.74951	10.8269	9.74341	9.84684	10.2656	8.70604	9.57546	9.41167	4.83506	5.51673	3.85586	4.9998	5.41056	6.19214	6.13072	5.41414	5.57312	3.95118	8.6738	6.31147	5.09577	9.06082	8.96166
ANKRD33	0	0	4.82156	6.22601	1.36856	4.97004	6.26953	6.50108	0	7.54043	3.55529	8.28164	8.08098	6.71303	3.94189	7.92811	5.18494	8.39931	5.88421	1.2864	0	0	4.27271	0.641131	3.81852	2.89243	1.42197	1.51956	1.08615	0	0	0	5.86787	5.20004
ANKRD33B	1.73341	0	4.89702	1.3182	4.51188	7.79014	1.34656	3.89233	0	6.22839	1.58933	0.874828	9.75524	0.245534	7.26442	1.46565	4.08023	7.35012	7.28333	4.39567	4.02892	5.29171	2.06415	4.10576	4.51125	5.0211	4.57726	6.26519	2.86845	0.179103	3.52566	2.85729	0	5.56414
ANKRD34A	0	0	2.14148	3.27625	2.52269	7.55025	5.85437	7.53707	0	1.74357	6.49322	0	7.38136	4.98018	6.9727	2.93277	4.12162	9.59007	1.24941	3.19672	3.32959	5.35269	1.72654	2.52672	4.64018	4.47636	3.62476	2.63997	2.88823	2.19022	1.2698	3.35057	2.58381	0
ANKRD34B	7.66756	0	6.28648	8.8408	6.65066	5.93087	7.15064	4.95743	3.42096	1.75213	8.57805	3.50705	8.92686	7.22296	1.34819	4.29999	9.47936	10.2967	0	4.23593	2.69612	0	3.16789	2.87391	0	3.01451	4.51913	4.83477	4.11649	0	2.47449	0	6.25177	6.97037
ANKRD34C	0	3.81007	3.58463	6.09836	5.54836	6.03641	7.23012	5.52411	0	1.6466	0	8.27275	0	7.92306	7.32216	6.63064	4.42673	0	1.41362	0	2.39658	0	0	1.23689	1.37537	3.5792	0	0	0	0.496242	0	3.56234	4.48943	6.56718
ANKRD35	0	0	5.04447	7.42609	9.28123	8.14924	8.32452	6.89849	9.23089	8.08491	11.4128	10.9929	10.2638	10.4959	8.80633	8.61979	7.78529	7.06529	6.10461	5.30602	4.81699	1.65378	3.74774	4.27522	5.65731	5.83411	5.3896	2.12211	4.34655	7.34091	5.12467	1.63549	6.42108	8.73781
ANKRD36	14.5513	14.5102	15.1666	12.8221	14.5489	15.3289	13.4695	14.7454	14.5906	14.6296	13.4432	14.8883	13.7051	13.3103	13.614	13.0761	14.7647	14.9303	15.544	15.6268	14.714	14.7804	14.7025	14.6824	13.8039	13.8378	13.5391	13.0499	13.2158	14.2674	12.3394	12.642	16.2376	13.5512
ANKRD36B	11.7366	12.4387	12.2558	13.8768	13.192	14.1117	14.035	12.692	13.5037	12.8346	11.726	9.47612	9.81061	11.3793	13.6209	12.1438	11.2206	14.053	12.5667	13.3498	12.804	12.8775	13.0909	12.9712	11.2004	11.9581	11.9949	11.6441	11.952	12.1792	11.1551	10.2248	13.236	13.6138
ANKRD36BP1	0	0	0	8.48968	10.4134	0	0	0	0	0	0	4.53111	8.43261	9.25327	9.15134	6.93513	10.1119	6.71962	0	0	0	0	0	0	7.37605	0	8.53247	0	0	10.2007	0	0	0	7.17393
ANKRD36BP2	10.4593	7.96472	11.6815	11.6293	9.81888	11.5008	12.2586	12.3744	9.94614	10.531	12.1661	12.6264	10.6348	11.1355	10.0039	11.6573	9.441	11.7449	9.9386	10.0661	10.0435	9.70097	9.58993	10.4316	9.40033	9.52405	9.55879	8.90231	10.6381	11.7479	9.1845	9.39367	10.9539	9.37571
ANKRD36C	13.9371	14.3633	13.887	13.6552	13.7568	14.911	14.6193	13.9976	14.085	13.887	14.1452	13.6136	13.8476	12.4719	14.0369	14.4659	14.5071	14.9731	15.2392	15.5373	15.0986	15.0717	14.9397	14.8188	13.2743	13.6339	13.6885	12.7709	13.0699	13.358	13.6531	14.1159	15.4293	13.2211
ANKRD37	5.91951	8.10066	6.80071	2.98351	5.40533	7.21958	9.23567	8.22825	5.19459	0	0	6.61632	0	7.59117	0	0	8.77307	3.75779	6.44884	8.38044	7.5212	7.79375	7.26905	7.07597	6.76024	7.48838	6.51168	6.82327	7.17907	2.84295	6.13533	6.58132	6.05331	3.8175
ANKRD39	0.846365	0	4.12669	0	3.94049	7.12396	0	1.97222	5.35578	3.88341	0	0	0	0	5.92908	1.49459	0	6.92466	2.84181	6.24243	6.39058	6.22492	6.81212	6.97568	5.57485	5.73669	5.847	6.89306	6.41202	6.75693	5.60781	4.9583	3.80714	0
ANKRD40	8.55703	5.01673	8.94301	6.10898	7.25907	8.03663	8.87422	6.89561	10.2665	9.35256	7.17169	7.75917	5.49112	7.37576	5.36386	7.30778	5.68529	7.36892	7.80097	9.29615	9.2166	9.16073	9.53732	8.86389	9.43696	7.66435	8.20034	9.1069	8.49388	10.2374	9.19178	8.46587	8.81035	9.37854
ANKRD42	8.54618	9.68057	7.49427	10.3761	8.8762	7.68591	9.45199	8.4106	6.68564	7.92565	9.14332	11.9304	10.1723	9.7481	9.79972	9.87146	9.75052	9.96012	8.79789	8.62191	8.19127	8.33428	8.48826	8.65991	9.03384	8.80602	8.56926	8.93931	7.72973	6.18684	9.39143	9.6703	6.42421	8.37022
ANKRD44	11.118	8.82699	7.76188	9.58896	8.25197	8.16576	8.79925	10.319	12.5677	10.8461	9.54251	13.0799	10.1036	10.0345	10.372	7.403	9.80103	10.7325	6.5139	8.96853	9.42414	9.09493	8.4888	10.5769	10.3732	10.8635	11.3933	12.0812	10.2853	9.23177	7.78296	10.5746	9.84179	8.67936
ANKRD45	1.13959	0	7.38067	5.30204	7.9745	6.34558	7.82558	6.48577	2.30547	8.92999	6.65039	3.26579	8.5923	8.23486	6.56078	6.66509	7.55207	3.85477	5.85711	2.55225	3.08658	2.20339	3.20686	0.805202	3.08618	3.71331	0.933792	3.29909	7.99268	8.19884	0	3.16894	4.85028	8.08252
ANKRD46	8.49046	6.65141	7.7986	7.75697	7.48726	7.80875	6.05429	4.6717	5.91424	4.95836	3.52349	8.17678	1.43221	9.98584	5.03509	5.8315	11.7576	5.96765	6.61978	7.83825	7.91249	7.09773	8.23749	8.3442	7.94925	7.30079	6.23923	7.23271	7.65238	3.39311	7.23642	6.81346	4.82955	7.80736
ANKRD49	9.4975	9.20203	8.54247	4.58013	9.77479	10.0156	8.20639	8.92187	8.97462	3.68541	7.2505	7.90514	9.65458	9.23372	0	0	6.62171	6.90159	8.20714	7.23999	6.90214	7.61321	6.43553	7.58413	8.31453	7.02811	6.83381	8.42043	7.20926	8.40692	7.40652	8.29071	8.52331	7.9122
ANKRD50	9.17271	10.9844	8.83779	8.84736	8.23685	8.35021	9.24943	9.54751	9.10902	6.131	9.55345	7.48448	10.3464	10.0719	7.43706	8.34162	8.82373	9.38271	10.6272	10.0143	9.81823	9.90458	9.76983	10.0132	8.93904	9.80983	9.27819	8.83713	10.417	9.72711	9.73006	10.7605	9.12392	7.56728
ANKRD52	8.33372	7.73646	5.67575	10.4292	9.91602	5.51309	7.01257	9.59709	7.42155	3.87635	9.72929	7.64783	8.61321	7.86381	6.54277	12.3111	3.21286	11.4551	5.08522	9.71577	9.57934	9.41231	9.86732	9.89716	9.19576	8.52462	9.31713	9.33458	9.84862	7.23542	9.20566	9.28741	6.98228	12.8163
ANKRD53	6.54094	5.99833	7.08276	11.2599	8.32631	6.95514	1.76772	4.56086	0	7.01726	6.18454	6.75567	5.42793	4.49515	7.29314	9.35596	9.71633	9.67143	1.06614	5.83331	4.43582	4.90431	3.95975	4.76972	6.94109	5.43249	5.87403	4.87085	5.61492	8.41761	5.70516	1.97004	1.46807	4.17549
ANKRD54	0	5.79915	4.48636	7.16783	6.84339	7.6632	3.21621	5.59442	7.33332	6.74704	4.31204	6.71425	2.98644	7.02515	6.9232	7.12505	7.64264	3.85845	4.18478	6.78343	6.00039	6.46486	6.68615	7.24221	5.27955	5.97215	5.74132	4.17168	6.40242	7.11604	6.29672	5.89404	5.59112	7.75674
ANKRD54P1	0	0	0	0	0	0	0	0	0	0	0	0	0	0	0	0	0	0	0	0	0	0	0	0	0	0	0	0	0	1.742	0	0	0	0
ANKRD55	0	0	7.33138	8.5117	8.25815	3.26621	6.07296	7.48072	5.84855	7.93003	10.0429	6.65937	3.45865	7.20917	3.67387	8.81535	1.93569	6.42077	5.33128	0	2.8035	4.14528	1.04013	4.45646	4.64602	4.26532	0	6.48813	0	8.66296	4.50409	0	7.34207	7.58199
[truncated: 30,335 more rows]

## Sheet: 3.gene signatures
Between-Patients (108 genes)	Between patient variable Gene Cluster (C1, C2)	Between-Patients, Across Regions (183 genes)
ABCC1	C1	ABCB6
AC004556.1	C1	AC004381.8
AC006509.7	C2	AC093616.4
AC007325.2	C1	AC098824.6
AC008393.1	C1	ACOT13
AC010970.2	C1	ACOT6
[truncated: 177 more rows]

## Sheet: 4. gene_signature_pathway
Between-Patients (108 genes)							Between-Patients AcrossRegions (183 genes)
[truncated: 184 more rows]

[truncated: 5 more sheets: 5.PAM50, 6. TNBCsubtype, 7. CIBERSORT_Abs, 8. Patient-level high variable, 9. Patient-level low variable]
